# Supplementary material for: A proteogenomic signature of age-related macular degeneration in blood
Source: Nat Commun. 2022 Jun 13;13:3401. doi: 10.1038/s41467-022-31085-x (PMC9192739; doi:10.1038/s41467-022-31085-x)
Supplement: Supplementary file 4 — Supplementary Data 1 [file 41467_2022_31085_MOESM4_ESM.xlsx]

## Sheet: Supplementary Data 1
Supplementary Data 1. Some baseline characteristics of the AGES Reykjavik study cohort: Numbers are mean(SD) for continuous-, N(%) for categorical- and median[IQR] for skewed variables. The reported P-values are two-sided. Abbreviations: SBP, systolic blood pressure; DBP, diastolic blood pressure; TOTC, total cholesterol; LDLC, LDL cholesterol; TG, triglyceride; FG, fasting blood glucose; T2D, ty…
Characteristic	Variable	Males	Females	P-value*	Total
Demographics
	Numbers	2330 (42.7%)	3127 (57.3%)	N/A	5457
	Age (years)	76.7 (5.4)	76.5 (5.7)	0.280	76.6 (5.6)
Anthropometry
	BMI (kg/m2)	26.9 (3.8)	27.2 (4.8)	0.004	27.1 (4.4)
	Obese (BMI>30)	439 (18.9%)	777 (24.9%)	<0.001	1216 (22.3%)
Physiological
	SBP (mmHg)	143.2 (20.4)	142.2 (20.9)	0.075	142.6 (20.7)
	DBP (mmHg)	76.2 (9.6)	72.2 (9.5)	<0.001	73.9 (9.7)
	TOTC (mmol/L)	5.2 (1.1)	6.0 (1.1)	<0.001	5.6 (1.2)
	LDLC (mmol/L)	3.2 (1.0)	3.7 (1.0)	<0.001	3.5 (1.0)
	TG (mmol/L)	1.0 [0.8,1.4]	1.1 [0.8,1.5]	<0.001	1.0 [0.8,1.4]
	HDLC (mmol/L)	1.4 (0.4)	1.7 (0.4)	<0.001	1.6 (0.4)
	FG (mmol/L)	5.9 (1.2)	5.7 (1.1)	<0.001	5.8 (1.2)
Medication
	Antihypertension	1460 (62.7%)	2016 (64.5%)	0.169	3476 (63.7%)
	Lipid lowering	656 (28.2%)	575 (18.4%)	<0.001	1231 (22.6%)
Lifestyle
	Smoker (current)	265 (11.7%)	390 (12.8%)	0.199	655 (12.3%)
Metabolic
	T2D	363 (15.6%)	291 (9.3%)	<0.001	654 (12.0%)
	Metabolic syndrome	486 (20.9%)	641 (20.5%)	0.746	1127 (20.7%)
Heart disease
	CHD prevalent	777 (33.6%)	440 (14.2%)	<0.001	1217 (22.5%)
	CHD incident	421 (27.4%)	451 (17.0%)	<0.001	872 (20.8%)
Eye disease
	AMD any**	861 (41.4%)	1166 (42.5%)	0.438	2027 (42.0%)
	AMD any***	559 (26.7%)	767 (27.7%)	0.430	1326 (27.3%)
	AMD early**	754 (36.3%)	1001 (36.5)	0.862	1755 (36.4%)
	AMD early***	452 (21.6%)	602 (21.8%)	0.889	1054 (21.7%)
	AMD late	107 (5.1%)	165 (5.9%)	0.201	272 (5.6%)
*For sex differences, obtained from two sided T-test for continous-, χ2 test for categorical- and quantile regression for skewed variables.
**According to Holliday et al. (PMID: 23326517)
***According to Jonasson et al. (PMID: 24768241)
