# Supplementary material for: A proteogenomic signature of age-related macular degeneration in blood
Source: Nat Commun. 2022 Jun 13;13:3401. doi: 10.1038/s41467-022-31085-x (PMC9192739; doi:10.1038/s41467-022-31085-x)
Supplement: Supplementary file 5 — Supplementary Data 2 [file 41467_2022_31085_MOESM5_ESM.xlsx]

## Sheet: Supplementary Data 2
Supplementary Data 2. Logistic regression analysis of 4137 proteins for association to early, late and any AMD using Holliday et al. (PMID: 23326517) definition of early-stage AMD. Study-wide significant protein to AMD associations are found at P-value < 1.21×10-5. Reported P-values are two-sided. The adjusted r2 represents the variance in outcome explained, whereas AUC represents the area under …
Aptamer	Protein	AMD	b-coefficient = log(OR)	P-value	Adjusted r2	AUC
10584-7_3	NDUFS4	Any	-0.247309163218414	1.21e-14	0.14856625295656	0.696573189713113
5982-50_3	CFHR1	Any	0.193743938680958	4.84e-09	0.143826805464844	0.694553923706012
4549-78_2	FUT5	Any	0.180443028939776	1.17e-08	0.141312294036497	0.691185272074491
12663-1_3	TST	Any	-0.170211948141304	1.12e-07	0.140111928135587	0.691420150763983
6935-123_3	BAMBI	Any	0.177315180787552	5.04e-07	0.140792059362916	0.692081022434456
11246-3_3	BPIFB1	Any	0.15559305865963	8.27e-07	0.139515066393166	0.690226060566038
10337-83_3	CEBPB	Any	0.17331389713328	9.67e-07	0.13903723974047	0.690018175930846
7867-154_3	ST6GALNAC1	Any	0.160783199541834	1.16573e-06	0.139224505869827	0.690705655137189
9974-8_3	DLL3	Any	0.155323664172403	3.02447e-06	0.138538745458987	0.690350400531319
6020-52_3	UTS2	Any	0.158302960285233	4.8323e-06	0.13797665953675	0.689827807393739
10472-53_3	TNFRSF14	Any	0.14754360222614	5.31959e-06	0.13844088257035	0.689758699402374
9495-10_3	CXCL17	Any	0.145607318845231	5.32828e-06	0.138897458623428	0.690362145813435
11666-72_3	RGS8	Any	0.149622117637006	5.4491e-06	0.138551317681549	0.690067981651864
11118-107_3	RAB17	Any	0.151724719746748	7.12826e-06	0.138363338858827	0.689622177808939
11429-80_3	HNRNPC	Any	0.142869499763252	7.43744e-06	0.13814913549719	0.690259300703653
11967-23_3	CRABP1	Any	0.155563478146735	8.71209e-06	0.136783932116902	0.688392254067168
7082-2_3	B3GNT6	Any	0.142466129422	1.04146e-05	0.138976436774037	0.68936411362422
8635-283_3	ZPBP	Any	0.158920366076837	1.07823e-05	0.136160546968401	0.688512940584852
4423-77_2	BCL2L1	Any	0.146669367423324	1.15693e-05	0.137776142743102	0.689550765946212
6362-6_3	C2orf40	Any	0.142383748413279	1.18004e-05	0.140272112258432	0.691021110982747
10584-7_3	NDUFS4	Early	-0.21397139735379	9,18E-11	0.114735035012422	0.674734867172211
6935-123_3	BAMBI	Early	0.180367605617123	8,16E-07	0.111147364900664	0.672492781100567
7867-154_3	ST6GALNAC1	Early	0.166918023860558	1,059E-06	0.10975108585177	0.671113978494624
4549-78_2	FUT5	Early	0.160424642842882	1,705E-06	0.109629974271544	0.670460853722656
10472-53_3	TNFRSF14	Early	0.15833441812963	2,228E-06	0.109107525811805	0.670040250164977
10337-83_3	CEBPB	Early	0.17134410606044	2,822E-06	0.108785452334324	0.669724464448826
5982-50_3	CFHR1	Early	0.156654646340878	3,689E-06	0.11063444145325	0.672810765881687
12663-1_3	TST	Early	-0.150111210268666	6,084E-06	0.108344588380919	0.670185500589847
2770-51_2	CCL1	Early	0.153699519330082	7,420E-06	0.108205894609948	0.668794206813987
11666-72_3	RGS8	Early	0.152822474715828	7.42139e-06	0.108553082337713	0.669820420077416
11967-23_3	CRABP1	Early	0.159488357664682	9,528E-06	0.107084207588891	0.6683461969216
9974-8_3	DLL3	Early	0.15241382791692	9,537E-06	0.108061479517903	0.670053654783278
9495-10_3	CXCL17	Early	0.145202579864312	1.18892e-05	0.108647964526706	0.670097475142899
10584-7_3	NDUFS4	Late	-0.56228404664499	2.74e-14	0.27696435487325	0.839636705822646
5982-50_3	CFHR1	Late	0.483383896678024	1.04e-09	0.265559969980568	0.836884095743561
7885-17_3	CFHR5	Late	0.380943206115399	6,38-07	0.255972779462194	0.830003041965904
12663-1_3	TST	Late	-0.35297133285954	1,242E-06	0.253659313206282	0.829632300307381
4549-78_2	FUT5	Late	0.347402779765059	3,173E-06	0.252789310222212	0.826452442565009
10046-55_3	BIRC2	Late	0.320854920971838	5,198E-06	0.253200400085523	0.82864960492181
