# Supplementary material for: A proteogenomic signature of age-related macular degeneration in blood
Source: Nat Commun. 2022 Jun 13;13:3401. doi: 10.1038/s41467-022-31085-x (PMC9192739; doi:10.1038/s41467-022-31085-x)
Supplement: Supplementary file 6 — Supplementary Data 3 [file 41467_2022_31085_MOESM6_ESM.xlsx]

## Sheet: Supplementary Data 3
Supplementary Data 3. Logistic regression analysis of 4137 proteins for association to early, late and any AMD using Jonasson et al. (PMID: 24768241) of early-stage AMD. Study-wide significant protein-to-disease associations are found at P-value < 1.2×10-5. Reported P-values are two-sided. The adjusted r2 represents the variance in outcome explained, whereas AUC represents the area under the curv…
Aptamer	Protein	AMD	b-coefficient = log(OR)	P-value	Adjusted r2	AUC
10584-7_3	NDUFS4	Any	-0.297607713257886	1.45e-17	0.142977610729765	0.704926047401273
12663-1_3	TST	Any	-0.234535430101226	2.63e-11	0.134744351569374	0.698252887811735
5982-50_3	CFHR1	Any	0.210163708424447	1.05e-08	0.132923859772834	0.697930816192959
11246-3_3	BPIFB1	Any	0.192732685062249	3.13e-08	0.131346526832289	0.695665445665446
9974-8_3	DLL3	Any	0.189555020424554	1.83e-07	0.130193618866444	0.694193481467228
4549-78_2	FUT5	Any	0.183801093912858	2.78e-07	0.130373714342224	0.693625795742343
8962-48_3	RPS6KB1	Any	0.168717829897337	2,320E-06	0.128747881393584	0.693550379317426
3202-28_2	KREMEN2	Any	0.183435150393079	3.2108e-06	0.128500232369483	0.693025438623352
6620-82_3	LINGO1	Any	0.161743544809749	8,021E-06	0.127665617275322	0.692075171843506
7885-17_3	CFHR5	Any	0.161255487308094	1.05545e-05	0.128845021466122	0.692711342998659
2948-58_2	GHR	Any	-0.156423407188607	1.05696e-05	0.127754844735192	0.691519817190589
2960-66_2	CFP	Any	-0.15831359339022	1.06943e-05	0.128246583907467	0.693116105690637
8635-283_3	ZPBP	Any	0.172461862772071	1.13134e-05	0.126156707394108	0.691588344727187
10584-7_3	NDUFS4	Early	-0.259908150462357	3.04e-12	0.0982243311453107	0.67616509299715
12663-1_3	TST	Early	-0.217912135920365	8.11e-09	0.0931181958923254	0.670419296066163
9974-8_3	DLL3	Early	0.188205154309992	1,413E-06	0.0900864498638368	0.666821581433364
11246-3_3	BPIFB1	Early	0.176463544463051	1,934E-06	0.0902868416677659	0.667731743234928
3202-28_2	KREMEN2	Early	0.188496652174797	7,358E-06	0.0895712768818868	0.665492905813988
10584-7_3	NDUFS4	Late	-0.477718135837944	4.21e-12	0.219325962471351	0.817552941619578
5982-50_3	CFHR1	Late	0.456387542641027	2.7e-09	0.213526796432587	0.81595901126408
7885-17_3	CFHR5	Late	0.405476986702355	3.25e-08	0.209775644512365	0.811066236371785
4549-78_2	FUT5	Late	0.352364191662138	7.51e-07	0.204981734966036	0.806153376813767
12663-1_3	TST	Late	-0.320913759620254	5,073E-06	0.202548271470934	0.807951031787042
3666-17_4	CFHR5	Late	0.302020409040093	6,921E-06	0.202410794101959	0.807403525239883
