# Supplementary material for: A proteogenomic signature of age-related macular degeneration in blood
Source: Nat Commun. 2022 Jun 13;13:3401. doi: 10.1038/s41467-022-31085-x (PMC9192739; doi:10.1038/s41467-022-31085-x)
Supplement: Supplementary file 7 — Supplementary Data 4 [file 41467_2022_31085_MOESM7_ESM.xlsx]

## Sheet: Supplementary Data 4
Supplementary Data 4. Aptamer-based pull-down and mass spectrometry was used to validate aptamer specificity (see Methods). MRM stands for multiple reaction monitoring, and DDA stands for data-dependent acquisition.
Human protein annotation			Direct validation via mass spectometry
Gene Symbol	Gene ID	Uniprot ID	Validated in Emilsson et al. (PMID: 30072576)	MRM	DDA
BPIFB1	92747	Q8TDL5	Yes		Yes
CFHR1	3078	Q03591	Yes		Yes
CFHR5	81494	Q9BXR6	Yes		Yes
CFP	5199	P27918	Yes		Yes
HNRNPC	3183	P07910	Yes		Yes
TREM2	54209	Q9NZC2	Yes	Yes
GHR	2690	P10912		Yes
CLU	1191	P10909		Yes	Yes
B3GNT6	192134	Q6ZMB0		Yes
BCL2L1	12048	Q07817		Yes
UTS2	10911	O95399		Yes
RPS6KB1	6198	P23443		Yes
PRMT3	10196	O60678		Yes
BAMBI	25805	Q13145		Yes
ST6GALNAC1	55808	Q9NSC7		Yes
