# Supplementary material for: A proteogenomic signature of age-related macular degeneration in blood
Source: Nat Commun. 2022 Jun 13;13:3401. doi: 10.1038/s41467-022-31085-x (PMC9192739; doi:10.1038/s41467-022-31085-x)
Supplement: Supplementary file 8 — Supplementary Data 5 [file 41467_2022_31085_MOESM8_ESM.xlsx]

## Sheet: Supplementary Data 5
Supplementary Data 5. The serum protein network modules (PMID: 30072576) containing any of the 28 AMD-associated proteins listed in Supplementary Data 2 and 3. 12 out of the 28-associated proteins are over-represented (FET P = 2.6×10-8, two-sided) in module PM13.
Module Annotation	Aptamer	UniProt	Gene Symbol	Description	kTotal	kWithin	kOut	Proteins associated with AMD
PM13	4472-5_2	P07951	TPM2	Tropomyosin beta chain	45.0266	30.8689	14.1577
PM13	4224-7_2	O60506	SYNCRIP	Heterogeneous nuclear ribonucleoprotein Q	43.4216	29.8297	13.5919
PM13	3177-49_2	P22748	CA4	Carbonic anhydrase 4	42.3198	28.5846	13.7351
PM13	4423-77_2	Q07817	BCL2L1	Bcl-2-like protein 1	36.9499	25.59	11.3599	+
PM13	2526-53_3	O00300	TNFRSF11B	Tumor necrosis factor receptor superfamily member 11B	40.0333	25.2885	14.7448
PM13	6020-52_3	O95399	UTS2	Urotensin-2	44.231	25.0496	19.1814	+
PM13	9022-49_3	Q7Z7B7	DEFB132	Beta-defensin 132	37.7744	24.5246	13.2497
PM13	3358-51_2	Q00535 Q15078	CDK5 CDK5R1	Cyclin-dependent kinase 5:Cyclin-dependent kinase 5 activator 1 complex	38.3437	24.0398	14.3039
PM13	13007-66_3	Q6JVE6	LCN10	Epididymal-specific lipocalin-10	37.5366	23.432	14.1045
PM13	12939-1_3	O15160	POLR1C	DNA-directed RNA polymerases I and III subunit RPAC1	33.4706	23.2425	10.2281
PM13	6935-123_3	Q13145	BAMBI	BMP and activin membrane-bound inhibitor homolog	38.7992	21.4006	17.3986	+
PM13	3450-4_2	Q92876	KLK6	Kallikrein-6	36.6157	20.7989	15.8168
PM13	12030-82_3	P17661	DES	Desmin	29.3132	20.6968	8.61634
PM13	4476-22_2	P43403	ZAP70	Tyrosine-protein kinase ZAP-70	35.1972	20.634	14.5632
PM13	3359-11_2	P49336 P24863	CDK8 CCNC	Cyclin-dependent kinase 8:Cyclin-C complex	28.9392	20.5229	8.41634
PM13	14216-35_3	Q7L014	DDX46	Probable ATP-dependent RNA helicase DDX46	28.7138	20.4261	8.28769
PM13	12451-62_3	O14867	BACH1	Transcription regulator protein BACH1	30.3887	19.584	10.8047
PM13	8767-44_3	P42892	ECE1	Endothelin-converting enzyme 1	31.4636	19.4261	12.0374
PM13	4556-10_2	Q6ZMJ4	IL34	Interleukin-34	28.4489	19.1758	9.27304
PM13	14645-253_3	O15217	GSTA4	Glutathione S-transferase A4	27.1845	18.962	8.2225
PM13	13011-20_3	P46783	RPS10	40S ribosomal protein S10	31.1045	18.9105	12.1941
PM13	3199-54_2	Q9UKR0	KLK12	Kallikrein-12	33.2124	18.3146	14.8978
PM13	11327-56_3	P49760	CLK2	Dual specificity protein kinase CLK2	26.9717	18.0974	8.87428
PM13	9254-18_3	P12319	FCER1A	High affinity immunoglobulin epsilon receptor subunit alpha	25.6169	18.0273	7.58959
PM13	6992-67_3	P02042	HBD	Hemoglobin subunit delta	26.6439	17.9139	8.73005
PM13	2822-56_2	P48960	CD97	CD97 antigen	32.2907	17.868	14.4227
PM13	10449-31_3	Q6UWI4	SHISA2	Protein shisa-2 homolog	36.1185	17.476	18.6425
PM13	2723-9_2	Q9NZH6	IL37	Interleukin-37	29.4313	17.0016	12.4296
PM13	7249-37_3	Q9HD36	BCL2L10	Bcl-2-like protein 10	26.1603	16.8296	9.33064
PM13	2871-73_2	Q06609	RAD51	DNA repair protein RAD51 homolog 1	30.563	16.7053	13.8576
PM13	10928-7_3	Q9UHA7	IL36A	Interleukin-36 alpha	25.648	16.6064	9.0416
PM13	3289-19_2	Q9NS85	CA10	Carbonic anhydrase-related protein 10	26.2511	16.5813	9.66986
PM13	10837-131_3	Q2HXU8	CLEC12B	C-type lectin domain family 12 member B	31.526	16.4458	15.0802
PM13	13055-53_3	A5PKW4	PSD	PH and SEC7 domain-containing protein 1	26.3279	15.7522	10.5757
PM13	8635-283_3	Q9BS86	ZPBP	Zona pellucida-binding protein 1	24.7404	15.4977	9.24265	+
PM13	10715-5_3	Q9Y5E9	PCDHB14	Protocadherin beta-14	25.8586	15.4692	10.3894
PM13	2770-51_2	P22362	CCL1	C-C motif chemokine 1	28.8043	14.9892	13.8152	+
PM13	10914-4_3	Q9UKJ5	CHIC2	Cysteine-rich hydrophobic domain-containing protein 2	20.7876	14.7903	5.99729
PM13	14314-6_3	Q13356	PPIL2	Peptidyl-prolyl cis-trans isomerase-like 2	23.0113	14.6859	8.3254
PM13	9310-2_3	P10966	CD8B	T-cell surface glycoprotein CD8 beta chain	26.3054	14.6252	11.6801
PM13	10491-21_3	P20645	M6PR	Cation-dependent mannose-6-phosphate receptor	20.962	14.4223	6.53962
PM13	12900-29_3	O00763	ACACB	Acetyl-CoA carboxylase 2	27.2072	14.3386	12.8685
PM13	10344-334_3	Q13651	IL10RA	Interleukin-10 receptor subunit alpha	24.5402	14.1661	10.3741
PM13	11967-23_3	P29762	CRABP1	Cellular retinoic acid-binding protein 1	19.8612	13.8959	5.96526	+
PM13	10527-22_3	Q08211	DHX9	ATP-dependent RNA helicase A	21.8586	13.6324	8.22621
PM13	9081-39_3	Q99726	SLC30A3	Zinc transporter 3	21.7975	13.632	8.16544
PM13	6263-77_3	P55058	PLTP	Phospholipid transfer protein	24.7236	13.4803	11.2434
PM13	3387-1_2	O75914	PAK3	Serine/threonine-protein kinase PAK 3	19.709	13.2745	6.43444
PM13	12933-17_3	Q8TC92	ENOX1	Ecto-NOX disulfide-thiol exchanger 1	22.3188	13.2723	9.04656
PM13	11647-6_3	Q9ULW2	FZD10	Frizzled-10	23.5579	13.0208	10.5371
PM13	4476-22_2	P43403	ZAP70	Tyrosine-protein kinase ZAP-70	19.2447	12.6778	6.56686
PM13	6633-43_3	B0FP48	UPK3BL	Uroplakin-3b-like protein	24.2536	12.4194	11.8342
PM13	8760-10_3	Q9BTE7	DCUN1D5	DCN1-like protein 5	22.5782	11.9933	10.5849
PM13	8664-36_3	Q504Y2	PKDCC	Extracellular tyrosine-protein kinase PKDCC	23.4217	11.9441	11.4776
PM13	9954-2_3	Q92617	NPIPB3	Nuclear pore complex-interacting protein family member B3	18.3113	11.8459	6.46538
PM13	13604-27_3	O76050	NEURL1	E3 ubiquitin-protein ligase NEURL1	17.7455	11.7582	5.98733
PM13	7867-154_3	Q9NSC7	ST6GALNAC1	Alpha-N-acetylgalactosaminide alpha-2,6-sialyltransferase 1	23.0883	11.7349	11.3534	+
PM13	10337-83_3	P17676	CEBPB	CCAAT/enhancer-binding protein beta	23.7942	11.7062	12.088	+
PM13	4540-11_2	P45973	CBX5	Chromobox protein homolog 5	18.7079	11.6633	7.04465
PM13	10677-9_3	O95168	NDUFB4	NADH dehydrogenase [ubiquinone] 1 beta subcomplex subunit 4	19.1341	11.3689	7.76524
PM13	9581-4_3	O94906	PRPF6	Pre-mRNA-processing factor 6	16.7226	11.1108	5.61173
PM13	9372-157_3	O60487	MPZL2	Myelin protein zero-like protein 2	15.3649	10.533	4.83187
PM13	13653-335_3	Q9BQ69	MACROD1	O-acetyl-ADP-ribose deacetylase MACROD1	16.2544	10.4172	5.83713
PM13	8424-269_3	P35222	CTNNB1	Catenin beta-1	20.2527	10.214	10.0387
PM13	12456-5_3	Q16875	PFKFB3	6-phosphofructo-2-kinase/fructose-2,6-bisphosphatase 3	17.7612	10.1839	7.57728
PM13	12968-2_3	Q16527	CSRP2	Cysteine and glycine-rich protein 2	19.5938	10.1544	9.43941
PM13	4563-61_2	P19174	PLCG1	1-phosphatidylinositol 4,5-bisphosphate phosphodiesterase gamma-1	15.2046	10.0587	5.14584
PM13	13650-11_3	Q9NZI2	KCNIP1	Kv channel-interacting protein 1	16.2388	9.9622	6.27665
PM13	10012-5_3	O95238	SPDEF	SAM pointed domain-containing Ets transcription factor	18.9504	9.57639	9.374
PM13	10472-53_3	Q92956	TNFRSF14	Tumor necrosis factor receptor superfamily member 14	14.9209	9.41863	5.50227	+
PM13	12521-3_3	P42773	CDKN2C	Cyclin-dependent kinase 4 inhibitor C	15.3576	9.34073	6.01691
PM13	2848-2_2	Q9Y5W5	WIF1	Wnt inhibitory factor 1	14.9464	9.19203	5.7544
PM13	14245-195_3	Q9UNH6	SNX7	Sorting nexin-7	15.2975	9.04704	6.25041
PM13	10872-103_3	Q6AZY7	SCARA3	Scavenger receptor class A member 3	15.5103	8.84542	6.6649
PM13	12986-12_3	Q9NUP9	LIN7C	Protein lin-7 homolog C	17.7391	8.77589	8.96324
PM13	9279-7_3	Q5DX21	IGSF11	Immunoglobulin superfamily member 11	14.1252	8.63617	5.48905
PM13	7239-9_3	P09488	GSTM1	Glutathione S-transferase Mu 1	16.338	8.57462	7.76336
PM13	12455-48_3	Q9NPC7	MYNN	Myoneurin	13.4058	8.40066	5.00516
PM13	7911-29_3	Q8IWT1	SCN4B	Sodium channel subunit beta-4	24.3696	8.35386	16.0158
PM13	12060-28_3	O95390	GDF11	Growth/differentiation factor 11	14.0784	8.3225	5.7559
PM13	9059-14_3	Q92565	RAPGEF5	Rap guanine nucleotide exchange factor 5	19.3976	8.21846	11.1792
PM13	8776-10_3	O75477	ERLIN1	Erlin-1	20.3904	8.07786	12.3125
PM13	13548-53_3	Q5VZY2	PPAPDC1A	Phosphatidate phosphatase PPAPDC1A	13.3842	7.80648	5.57774
PM13	11459-81_3	P55199	ELL	RNA polymerase II elongation factor ELL	11.3277	7.50665	3.82107
PM13	9176-3_3	P15941	MUC1	Mucin-1	10.6942	7.3054	3.38877
PM13	3346-72_2	Q96GD4	AURKB	Aurora kinase B	13.8229	7.23491	6.58799
PM13	5723-4_3	P51460	INSL3	Insulin-like 3	15.9539	7.14996	8.80389
PM13	8424-269_3	P35222	CTNNB1	Catenin beta-1	13.5527	7.11535	6.43735
PM13	7046-6_3	Q96LM9	C20orf173	Uncharacterized protein C20orf173	10.087	7.08422	3.0028
PM13	6151-18_3	P46734	MAP2K3	Dual specificity mitogen-activated protein kinase kinase 3	10.1455	7.02509	3.12041
PM13	11464-9_3	Q01201	RELB	Transcription factor RelB	11.2562	7.00077	4.25539
PM13	14197-2_3	O75626	PRDM1	PR domain zinc finger protein 1	10.2362	6.97038	3.2658
PM13	11429-80_3	P07910	HNRNPC	Heterogeneous nuclear ribonucleoproteins C1/C2	10.3926	6.88736	3.50528	+
PM13	3392-68_2	P31749 P31751 Q9Y243	AKT1 AKT2 AKT3	RAC-alpha/beta/gamma serine/threonine-protein kinase	12.7599	6.84529	5.91463
PM13	5345-51_3	Q8WWK9	CKAP2	Cytoskeleton-associated protein 2	12.3009	6.84036	5.46058
PM13	10420-30_3	Q9NVQ4	FAIM	Fas apoptotic inhibitory molecule 1	12.4593	6.60341	5.85591
PM13	10847-1_3	Q6ZMC9	SIGLEC15	Sialic acid-binding Ig-like lectin 15	9.344	6.55134	2.79266
PM13	3178-5_2	P53634	CTSC	Dipeptidyl peptidase 1	9.48357	6.52321	2.96036
PM13	6447-73_3	P26022	PTX3	Pentraxin-related protein PTX3	9.65973	6.44967	3.21006
PM13	8260-13_3	Q13113	PDZK1IP1	PDZK1-interacting protein 1	12.9139	6.43904	6.47483
PM13	6354-13_3	Q6MZM0	HEPHL1	Hephaestin-like protein 1	13.6816	6.39907	7.28257
PM13	12425-104_3	P62330	ARF6	ADP-ribosylation factor 6	9.02325	6.35516	2.6681
PM13	13924-13_3	P0CAP1	MYZAP	Myocardial zonula adherens protein	9.82057	6.10195	3.71862
PM13	6528-95_3	Q9UBQ6	EXTL2	Exostosin-like 2	13.0794	6.04256	7.03685
PM13	12041-33_3	P34931	HSPA1L	Heat shock 70 kDa protein 1-like	8.6398	6.00476	2.63504
PM13	12623-84_3	Q92833	JARID2	Protein Jumonji	12.6003	5.98649	6.61378
PM13	13599-15_3	Q7Z6M1	RABEPK	Rab9 effector protein with kelch motifs	9.20045	5.96664	3.2338
PM13	14249-68_3	Q9UJV3	MID2	Probable E3 ubiquitin-protein ligase MID2	9.57724	5.87799	3.69925
PM13	13506-10_3	Q9NX74	DUS2	tRNA-dihydrouridine(20) synthase [NAD(P)+]-like	13.8363	5.87271	7.96361
PM13	13083-18_3	P26640	VARS	Valine--tRNA ligase	9.29166	5.8633	3.42836
PM13	6527-1_3	Q7L0X0	TRIL	TLR4 interactor with leucine rich repeats	13.1636	5.82132	7.34232
PM13	3421-54_2	P32971	TNFSF8	Tumor necrosis factor ligand superfamily member 8	11.6347	5.71782	5.91684
PM13	11439-88_3	Q8IUC4	RHPN2	Rhophilin-2	8.85195	5.65461	3.19734
PM13	2827-23_2	P78423	CX3CL1	Fractalkine	20.0688	5.45503	14.6137
PM13	14024-196_3	Q92838	EDA	Ectodysplasin-A, secreted form	9.76038	5.414	4.34638
PM13	3446-7_2	Q13478	IL18R1	Interleukin-18 receptor 1	11.3442	5.33652	6.00769
PM13	9457-3_3	P51636	CAV2	Caveolin-2	8.76152	5.31643	3.44509
PM13	13514-121_3	Q15286	RAB35	Ras-related protein Rab-35	8.05282	5.27315	2.77967
PM13	12046-51_3	Q13148	TARDBP	TAR DNA-binding protein 43	8.55148	5.17065	3.38082
PM13	14228-1_3	Q96QU1	PCDH15	Protocadherin-15	8.2573	5.02283	3.23448
PM13	3388-58_2	Q9P286	PAK7	Serine/threonine-protein kinase PAK 7	12.0374	4.99168	7.04571
PM13	2635-61_2	Q6UX15	LAYN	Layilin	9.00767	4.95877	4.0489
PM13	6168-11_3	P04637	TP53	Cellular tumor antigen p53 R175H mutant	13.8286	4.94166	8.88693
PM13	11108-16_3	P21333	FLNA	Filamin-A	10.1884	4.93069	5.25772
PM13	10800-15_3	P50454	SERPINH1	Serpin H1	7.78718	4.81704	2.97014
PM13	14334-3_3	P35243	RCVRN	Recoverin	8.73328	4.72639	4.00689
PM13	10658-28_3	Q9BY50	SEC11C	Signal peptidase complex catalytic subunit SEC11C	7.41834	4.55575	2.86258
PM13	10416-79_3	P04733	MT1F	Metallothionein-1F	7.44796	4.55244	2.89552
PM13	9607-39_3	Q6MZM9	PRR27	Proline-rich protein 27	8.72541	4.54736	4.17805
PM13	9043-7_3	Q9UBB9	TFIP11	Tuftelin-interacting protein 11	13.5206	4.51783	9.00276
PM13	10814-7_3	P06126	CD1A	T-cell surface glycoprotein CD1a	6.4642	4.50581	1.9584
PM13	8069-85_3	P07766	CD3E	T-cell surface glycoprotein CD3 epsilon chain	9.77521	4.45346	5.32175
PM13	11325-8_3	P78543	BTG2	Protein BTG2	8.64262	4.30607	4.33655
PM13	11656-110_3	Q9UI08	EVL	Ena/VASP-like protein	8.8974	4.29872	4.59868
PM13	11180-17_3	Q92922	SMARCC1	SWI/SNF complex subunit SMARCC1	5.94875	4.17993	1.76881
PM13	11396-39_3	Q9UI46	DNAI1	Dynein intermediate chain 1, axonemal	8.0393	4.13338	3.90592
PM13	12001-7_3	Q07157	TJP1	Tight junction protein ZO-1	7.15638	4.12649	3.0299
PM13	6351-55_3	P40259	CD79B	B-cell antigen receptor complex-associated protein beta chain	6.47898	4.1078	2.37119
PM13	13618-15_3	Q9Y6D9	MAD1L1	Mitotic spindle assembly checkpoint protein MAD1	7.15709	4.04168	3.11542
PM13	9032-30_3	P08922	ROS1	Proto-oncogene tyrosine-protein kinase ROS	8.51277	4.01163	4.50114
PM13	12690-33_3	Q9P0V9	SEPT10	Septin-10	6.15442	3.98168	2.17274
PM13	8870-38_3	P06748	NPM1	Nucleophosmin	9.26932	3.97496	5.29436
PM13	11303-7_3	Q9Y3Z3	SAMHD1	Deoxynucleoside triphosphate triphosphohydrolase SAMHD1	10.4599	3.9418	6.51808
PM13	10938-13_3	P19256	CD58	Lymphocyte function-associated antigen 3	8.45649	3.91008	4.5464
PM13	5746-37_3	P98172	EFNB1	Ephrin-B1	6.34403	3.88426	2.45977
PM13	6915-2_3	Q6UWJ8	CD164L2	CD164 sialomucin-like 2 protein	13.199	3.88343	9.31561
PM13	6395-58_3	Q96T91	GPHA2	Glycoprotein hormone alpha-2	6.26252	3.87144	2.39108
PM13	12957-62_3	P14927	UQCRB	Cytochrome b-c1 complex subunit 7	6.55485	3.73131	2.82355
PM13	12908-15_3	Q6Q788	APOA5	Apolipoprotein A-V	6.05204	3.71096	2.34108
PM13	8587-21_3	Q6IE38	SPINK14	Serine protease inhibitor Kazal-type 14	10.1377	3.62925	6.50849
PM13	12531-5_3	B6SEH8	ERVV-1	Endogenous retrovirus group V member 1 Env polyprotein	6.35027	3.54102	2.80926
PM13	7879-12_3	P08684	CYP3A4	Cytochrome P450 3A4	6.15375	3.52583	2.62792
PM13	7069-9_4	Q96NA8	TSNARE1	t-SNARE domain-containing protein 1	5.59414	3.52227	2.07188
PM13	12864-9_3	Q0D2K0	NIPAL4	Magnesium transporter NIPA4	10.0686	3.47028	6.59833
PM13	13067-5_3	Q13976	PRKG1	cGMP-dependent protein kinase 1, beta isozyme	7.87595	3.41248	4.46346
PM13	2853-68_2	O14757	CHEK1	Serine/threonine-protein kinase Chk1	5.23029	3.33646	1.89383
PM13	10036-201_3	Q9H4I2	ZHX3	Zinc fingers and homeoboxes protein 3	6.21194	3.3012	2.91074
PM13	5343-74_3	P16870	CPE	Carboxypeptidase E	5.33639	3.2244	2.11199
PM13	6643-62_3	Q08722	CD47	Leukocyte surface antigen CD47	5.28774	3.18646	2.10128
PM13	7745-3_3	Q9NZ45	CISD1	CDGSH iron-sulfur domain-containing protein 1	7.7706	3.13418	4.63642
PM13	13665-35_3	Q06190	PPP2R3A	Serine/threonine-protein phosphatase 2A regulatory subunit B'' subunit alpha	7.87731	3.12453	4.75278
PM13	9819-110_3	Q8TEM1	NUP210	Nuclear pore membrane glycoprotein 210	7.77197	3.08759	4.68438
PM13	4468-21_2	Q9NRA0	SPHK2	Sphingosine kinase 2	4.91371	2.97636	1.93735
PM13	13068-139_3	O14618	CCS	Copper chaperone for superoxide dismutase	6.13211	2.92675	3.20536
PM13	6411-58_3	Q30KP9	DEFB135	Beta-defensin 135	6.78544	2.82818	3.95727
PM13	10910-6_3	O75871	CEACAM4	Carcinoembryonic antigen-related cell adhesion molecule 4	8.34563	2.82811	5.51752
PM13	11513-92_3	P28907	CD38	ADP-ribosyl cyclase/cyclic ADP-ribose hydrolase 1	4.80648	2.82782	1.97866
PM13	6986-17_3	Q9Y662	HS3ST3B1	Heparan sulfate glucosamine 3-O-sulfotransferase 3B1	12.1697	2.79636	9.37331
PM13	13729-26_3	Q8TD22	SFXN5	Sideroflexin-5	7.71455	2.7697	4.94485
PM13	9383-24_3	Q15782	CHI3L2	Chitinase-3-like protein 2	4.33287	2.74667	1.5862
PM13	8946-38_3	Q96RI1	NR1H4	Bile acid receptor	7.49287	2.74139	4.75148
PM13	9786-310_3	P46695	IER3	Radiation-inducible immediate-early gene IEX-1	6.48215	2.64725	3.8349
PM13	9723-105_3	Q9H8L6	MMRN2	Multimerin-2	3.76301	2.64412	1.11889
PM13	7018-10_3	Q9UJK0	TSR3	Ribosome biogenesis protein TSR3 homolog	4.05848	2.6158	1.44268
PM13	9900-36_3	P12036	NEFH	Neurofilament heavy polypeptide	6.53661	2.61306	3.92356
PM13	12401-3_3	Q96FJ0	STAMBPL1	AMSH-like protease	4.99471	2.61272	2.38199
PM13	3441-64_2	P49840 P49841	GSK3A GSK3B	Glycogen synthase kinase-3 alpha/beta	7.0688	2.60202	4.46678
PM13	11214-40_3	Q9UBS3	DNAJB9	DnaJ homolog subfamily B member 9	5.44078	2.6016	2.83918
PM13	14206-28_3	O00213	APBB1	Amyloid beta A4 precursor protein-binding family B member 1	4.22436	2.55607	1.66829
PM13	11228-37_3	Q7Z5B4	RIC3	Protein RIC-3	6.2852	2.54301	3.74219
PM13	10398-110_3	Q15327	ANKRD1	Ankyrin repeat domain-containing protein 1	3.60194	2.46239	1.13956
PM13	13097-11_3	Q92843	BCL2L2	Bcl-2-like protein 2	6.18125	2.42186	3.75939
PM13	12580-7_3	P28074	PSMB5	Proteasome subunit beta type-5	5.13506	2.37643	2.75862
PM13	2823-7_1	Q86VX2	COMMD7	COMM domain-containing protein 7	3.53906	2.37626	1.1628
PM13	11709-29_3	Q92523	CPT1B	Carnitine O-palmitoyltransferase 1, muscle isoform	4.05063	2.31498	1.73565
PM13	13568-30_3	P55036	PSMD4	26S proteasome non-ATPase regulatory subunit 4	7.28663	2.19807	5.08857
PM13	11949-25_3	P01133	EGF	Epidermal growth factor	5.45359	2.16168	3.29191
PM13	9773-15_3	Q8NC42	RNF149	E3 ubiquitin-protein ligase RNF149	4.31769	2.15677	2.16092
PM13	12511-83_3	Q96JW4	SLC41A2	Solute carrier family 41 member 2	5.07987	2.13062	2.94924
PM13	9251-28_3	Q9Y2E5	MAN2B2	Epididymis-specific alpha-mannosidase	4.03884	2.12884	1.91
PM13	11383-41_3	P08729	KRT7	Keratin, type II cytoskeletal 7	4.47262	2.12733	2.34529
PM13	9890-8_3	P06753	TPM3	Tropomyosin alpha-3 chain	5.72081	2.10321	3.61761
PM13	11361-73_3	P19971	TYMP	Thymidine phosphorylase	4.07583	2.09899	1.97684
PM13	9495-10_3	Q6UXB2	CXCL17	VEGF coregulated chemokine 1	3.63905	2.02567	1.61338	+
PM13	9909-4_3	Q6UXG3	CD300LG	CMRF35-like molecule 9	3.06289	1.94641	1.11648
PM13	13698-28_3	Q8IZA0	KIAA0319L	Dyslexia-associated protein KIAA0319-like protein	3.65929	1.85706	1.80223
PM13	6297-49_3	O14792	HS3ST1	Heparan sulfate glucosamine 3-O-sulfotransferase 1	3.73036	1.83142	1.89894
PM13	13731-14_3	P10643	C7	Complement component C7	3.56351	1.79741	1.76609
PM13	9444-70_3	Q14129	DGCR6	Protein DGCR6	2.89127	1.76366	1.12761
PM13	9514-46_3	O75071	EFCAB14	EF-hand calcium-binding domain-containing protein 14	3.87648	1.71351	2.16298
PM13	9800-20_3	O95169	NDUFB8	NADH dehydrogenase [ubiquinone] 1 beta subcomplex subunit 8, mitochondrial	4.32935	1.70232	2.62703
PM13	13595-20_3	Q9BU02	THTPA	Thiamine-triphosphatase	6.92508	1.69708	5.22799
PM13	7009-6_3	P21854	CD72	B-cell differentiation antigen CD72	3.54358	1.68412	1.85947
PM13	7064-2_4	Q9BV40	VAMP8	Vesicle-associated membrane protein 8	4.20913	1.63909	2.57003
PM13	11543-84_3	Q9UHB6	LIMA1	LIM domain and actin-binding protein 1	3.87272	1.63765	2.23506
PM13	13229-20_3	O15151	MDM4	Protein Mdm4	4.50887	1.63637	2.8725
PM13	5612-16_3	Q9BX68	HINT2	Histidine triad nucleotide-binding protein 2, mitochondrial	3.45308	1.56461	1.88847
PM13	4862-63_1	Q13873	BMPR2	Bone morphogenetic protein receptor type-2	4.42887	1.54399	2.88488
PM13	8306-54_3	O14668	PRRG1	Transmembrane gamma-carboxyglutamic acid protein 1	2.9188	1.52398	1.39482
PM13	5927-4_3	O95389	WISP3	WNT1-inducible-signaling pathway protein 3	3.53816	1.52199	2.01617
PM13	2643-57_2	P22223	CDH3	Cadherin-3	4.28858	1.5114	2.77718
PM13	9436-2_3	P41134	ID1	DNA-binding protein inhibitor ID-1	4.40211	1.50968	2.89243
PM13	4280-47_2	P25787	PSMA2	Proteasome subunit alpha type-2	3.17275	1.5092	1.66355
PM13	11207-3_3	P21757	MSR1	Macrophage scavenger receptor types I and II	5.91179	1.50862	4.40317
PM13	14093-10_3	P49771	FLT3LG	Fms-related tyrosine kinase 3 ligand	4.98844	1.4667	3.52174
PM13	11226-16_3	Q05086	UBE3A	Ubiquitin-protein ligase E3A	3.24213	1.45724	1.78489
PM13	7854-38_3	Q68D85	NCR3LG1	Natural cytotoxicity triggering receptor 3 ligand 1	3.24768	1.31051	1.93718
PM13	10078-5_3	O95817	BAG3	BAG family molecular chaperone regulator 3	3.42071	1.30813	2.11258
PM13	5759-10_3	P52797	EFNA3	Ephrin-A3	6.02095	1.28749	4.73346
PM13	7225-51_3	Q8N4V1	MMGT1	Membrane magnesium transporter 1	3.32545	1.23044	2.09501
PM13	6600-70_3	Q8NC24	RELL2	RELT-like protein 2	4.30169	1.2079	3.09379
PM13	6371-50_3	O43827	ANGPTL7	Angiopoietin-related protein 7	4.06372	1.14316	2.92056
PM13	2611-72_2	Q06418	TYRO3	Tyrosine-protein kinase receptor TYRO3	3.75317	1.12994	2.62323
PM13	12515-45_3	Q9BZX2	UCK2	Uridine-cytidine kinase 2	4.11574	1.11215	3.00359
PM13	14045-12_3	Q15596	NCOA2	Nuclear receptor coactivator 2	2.47398	1.11174	1.36224
PM13	9197-4_3	O00182	LGALS9	Galectin-9	3.65982	1.10055	2.55927
PM13	9378-6_3	Q8N539	FIBCD1	Fibrinogen C domain-containing protein 1	2.50491	1.08563	1.41928
PM13	11917-8_3	Q6ZNG9	KRBA2	KRAB-A domain-containing protein 2	1.81163	1.07886	0.732775
PM13	9175-48_3	O60469	DSCAM	Down syndrome cell adhesion molecule	2.32576	1.07255	1.25321
PM13	5460-60_3	Q9UMR2	DDX19B	ATP-dependent RNA helicase DDX19B	3.28134	1.04619	2.23515
PM13	11302-237_3	Q92752	TNR	Tenascin-R	2.01214	1.03382	0.978329
PM13	9117-4_3	Q9NZH8	IL36G	Interleukin-36 gamma	2.42378	1.01741	1.40637
PM13	14703-6_3	P58294	PROK1	Prokineticin-1	2.14291	1.01718	1.12573
PM13	4559-64_2	Q16719	KYNU	Kynureninase	2.27213	0.995404	1.27672
PM13	8041-5_3	Q8NAU1	FNDC5	Fibronectin type III domain-containing protein 5	7.00977	0.982008	6.02776
PM13	11129-66_3	O95972	BMP15	Bone morphogenetic protein 15	2.14856	0.968761	1.1798
PM13	10895-28_3	Q86T26	TMPRSS11B	Transmembrane protease serine 11B	2.22376	0.951129	1.27263
PM13	12445-50_3	Q96NW4	ANKRD27	Ankyrin repeat domain-containing protein 27	1.89116	0.950387	0.94077
PM13	12895-28_3	Q9Y6T7	DGKB	Diacylglycerol kinase beta	3.23129	0.858451	2.37284
PM13	13423-94_3	Q9BRX8	FAM213A	Redox-regulatory protein FAM213A	2.09124	0.840241	1.251
PM13	10762-2_3	A4D1S0	KLRG2	Killer cell lectin-like receptor subfamily G member 2	4.02941	0.823826	3.20559
PM13	7748-11_3	P19404	NDUFV2	NADH dehydrogenase [ubiquinone] flavoprotein 2, mitochondrial	3.3672	0.813677	2.55352
PM13	9287-6_3	P35270	SPR	Sepiapterin reductase	1.30909	0.800859	0.508229
PM13	10975-59_3	Q96DR8	MUCL1	Mucin-like protein 1	1.29241	0.799105	0.493302
PM13	10872-103_3	Q6AZY7	SCARA3	Scavenger receptor class A member 3	1.3365	0.782421	0.554082
PM13	14631-22_3	Q9BY84	DUSP16	Dual specificity protein phosphatase 16	1.17271	0.776732	0.395983
PM13	13687-5_3	P22362	CCL1	C-C motif chemokine 1	2.53253	0.758455	1.77407
PM13	6484-11_3	Q15063	POSTN	Periostin	2.15132	0.750008	1.40131
PM13	9173-21_3	P36871	PGM1	Phosphoglucomutase-1	1.33442	0.73695	0.59747
PM13	13960-15_3	Q96P47	AGAP3	Arf-GAP with GTPase, ANK repeat and PH domain-containing protein 3	1.98522	0.736435	1.24878
PM13	13563-259_3	Q8N6N7	ACBD7	Acyl-CoA-binding domain-containing protein 7	2.19817	0.735054	1.46311
PM13	12855-16_3	Q9NQ75	CASS4	Cas scaffolding protein family member 4	3.89373	0.714725	3.179
PM13	6575-79_3	Q8N6G6	ADAMTSL1	ADAMTS-like protein 1	1.83447	0.688884	1.14559
PM13	9898-161_3	O14497	ARID1A	AT-rich interactive domain-containing protein 1A	1.33463	0.675969	0.658656
PM13	3404-51_2	Q9NRR2	TPSG1	Tryptase gamma	2.74542	0.651535	2.09389
PM13	8306-54_3	O14668	PRRG1	Transmembrane gamma-carboxyglutamic acid protein 1	1.32974	0.649637	0.680107
PM13	13574-50_3	Q92730	RND1	Rho-related GTP-binding protein Rho6	1.331	0.638351	0.692647
PM13	12634-79_3	O75815	BCAR3	Breast cancer anti-estrogen resistance protein 3	2.28186	0.629813	1.65205
PM13	13076-4_3	P51114	FXR1	Fragile X mental retardation syndrome-related protein 1	1.06179	0.625198	0.436594
PM13	9107-59_3	Q8N2F6	ARMC10	Armadillo repeat-containing protein 10	1.29634	0.615952	0.680388
PM13	9121-28_3	Q10981	FUT2	Galactoside 2-alpha-L-fucosyltransferase 2	1.26875	0.60316	0.665588
PM13	12625-138_3	Q8IXQ5	KLHL7	Kelch-like protein 7	1.16394	0.593725	0.570212
PM13	4774-62_3	Q9H098	FAM107B	Protein FAM107B	1.51099	0.590193	0.920796
PM13	14128-121_3	P01566	IFNA10	Interferon alpha-10	1.85916	0.589197	1.26996
PM13	9281-50_3	P18433	PTPRA	Receptor-type tyrosine-protein phosphatase alpha	1.29474	0.588769	0.705971
PM13	12590-67_3	P10163	PRB4	Basic salivary proline-rich protein 4	1.10794	0.577451	0.530484
PM13	9845-33_3	Q99497	PARK7	Protein deglycase DJ-1	1.60303	0.560738	1.04229
PM13	10014-31_3	O43623	SNAI2	Zinc finger protein SNAI2	1.07663	0.55713	0.519499
PM13	9981-18_3	A2RU67	KIAA1467	Uncharacterized protein KIAA1467	2.35719	0.550433	1.80676
PM13	9894-13_3	Q9UM54	MYO6	Unconventional myosin-VI	1.01205	0.54809	0.463962
PM13	9224-20_3	P16471	PRLR	Prolactin receptor	1.30056	0.545512	0.755046
PM13	3200-49_2	Q9UKR3	KLK13	Kallikrein-13	0.929704	0.545133	0.384572
PM13	12433-8_3	Q969Q4	ARL11	ADP-ribosylation factor-like protein 11	1.11827	0.52173	0.59654
PM13	5009-11_1	P26038	MSN	Moesin	0.996911	0.514871	0.482041
PM13	8854-59_3	Q7LG56	RRM2B	Ribonucleoside-diphosphate reductase subunit M2 B	1.23618	0.51043	0.725747
PM13	12382-2_3	O95786	DDX58	Probable ATP-dependent RNA helicase DDX58	1.11165	0.504428	0.607225
PM13	3212-30_3	Q9NR71	ASAH2	Neutral ceramidase	1.12658	0.496147	0.630435
PM13	5744-12_3	Q9BUN1	MENT	Protein MENT	1.56668	0.480199	1.08648
PM13	14614-41_3	Q5T1S8	NCMAP	Noncompact myelin-associated protein	1.20367	0.477922	0.725745
PM13	8106-15_3	P43307	SSR1	Translocon-associated protein subunit alpha	0.901579	0.465979	0.4356
PM13	13493-5_3	Q9ULK0	GRID1	Glutamate receptor ionotropic, delta-1	0.998995	0.453694	0.545301
PM13	13502-2_3	Q86WA9	SLC26A11	Sodium-independent sulfate anion transporter	1.10298	0.436441	0.666542
PM13	5747-67_3	P02818	BGLAP	Osteocalcin	1.78965	0.415195	1.37446
PM13	14082-56_3	Q9Y4G6	TLN2	Talin-2	1.30212	0.413934	0.888187
PM13	10630-5_3	Q9BUP3	HTATIP2	Oxidoreductase HTATIP2	0.905418	0.406738	0.49868
PM13	4551-72_3	Q8IZF4	ADGRG5	Adhesion G-protein coupled receptor G5	0.91664	0.406707	0.509933
PM13	13025-4_3	Q8WU20	FRS2	Fibroblast growth factor receptor substrate 2	0.82744	0.381159	0.446282
PM13	12516-13_3	Q15561	TEAD4	Transcriptional enhancer factor TEF-3	1.40939	0.378615	1.03077
PM13	14056-4_3	P01215	CGA	Glycoprotein hormones alpha chain	0.593749	0.358758	0.234991
PM13	13977-28_3	Q99728	BARD1	BRCA1-associated RING domain protein 1	1.46816	0.356619	1.11154
PM13	10463-23_3	P09923	ALPI	Intestinal-type alkaline phosphatase	0.84353	0.35369	0.489839
PM13	10752-8_3	Q8N8U2	CDYL2	Chromodomain Y-like protein 2	1.10454	0.331325	0.773217
PM13	10344-334_3	Q13651	IL10RA	Interleukin-10 receptor subunit alpha	0.794378	0.328322	0.466056
PM13	10825-12_3	Q8N0Z9	VSIG10	V-set and immunoglobulin domain-containing protein 10	1.35761	0.321562	1.03605
PM13	8359-149_3	O94768	STK17B	Serine/threonine-protein kinase 17B	0.849156	0.318552	0.530604
PM13	12014-19_3	Q03393	PTS	6-pyruvoyl tetrahydrobiopterin synthase	0.763927	0.316261	0.447666
PM13	11247-20_3	Q8N159	NAGS	N-acetylglutamate synthase, mitochondrial	1.08527	0.31624	0.769025
PM13	7104-71_3	Q86V35	CABP7	Calcium-binding protein 7	0.50021	0.312223	0.187988
PM13	8400-74_3	P07492	GRP	Gastrin-releasing peptide	0.720327	0.306715	0.413612
PM13	12873-11_3	P16150	SPN	Leukosialin	0.83495	0.305612	0.529338
PM13	13429-3_3	Q9H1F0	WFDC10A	WAP four-disulfide core domain protein 10A	0.940729	0.295302	0.645427
PM13	9302-90_3	Q8TAE8	GADD45GIP1	Growth arrest and DNA damage-inducible proteins-interacting protein 1	0.710072	0.294389	0.415682
PM13	11377-19_3	P40394	ADH7	Alcohol dehydrogenase class 4 mu/sigma chain	0.762798	0.293003	0.469795
PM13	9867-23_3	O00757	FBP2	Fructose-1,6-bisphosphatase isozyme 2	0.813385	0.285902	0.527483
PM13	6577-64_3	Q16363	LAMA4	Laminin subunit alpha-4	0.882601	0.277512	0.605089
PM13	11407-57_3	Q9NRY6	PLSCR3	Phospholipid scramblase 3	0.788206	0.274482	0.513724
PM13	14122-132_3	Q9ULT6	ZNRF3	E3 ubiquitin-protein ligase ZNRF3	0.447906	0.266644	0.181262
PM13	12577-100_3	P39748	FEN1	Flap endonuclease 1	0.627524	0.254878	0.372646
PM13	8817-29_3	Q7Z7K6	CENPV	Centromere protein V	0.876616	0.254804	0.621812
PM13	5724-58_3	Q6UWP8	SBSN	Suprabasin	0.63379	0.238116	0.395674
PM13	9930-48_3	O75899	GABBR2	Gamma-aminobutyric acid type B receptor subunit 2	0.485986	0.195908	0.290078
PM13	13658-31_3	Q9NRA1	PDGFC	Platelet-derived growth factor C	0.410307	0.195208	0.215099
PM13	11103-24_3	P04792	HSPB1	Heat shock protein beta-1	0.52611	0.18679	0.339321
PM13	9730-22_3	Q8N2G8	GHDC	GH3 domain-containing protein	0.433522	0.185655	0.247867
PM13	3204-2_2	P09960	LTA4H	Leukotriene A-4 hydrolase	0.907576	0.176747	0.730829
PM13	9875-107_3	Q96FV9	THOC1	THO complex subunit 1	0.805121	0.132942	0.672179
PM13	5030-52_1	Q8IXJ6	SIRT2	NAD-dependent protein deacetylase sirtuin-2	0.712331	0.0936043	0.618726
PM13	10584-7_3	O43181	NDUFS4	NADH dehydrogenase [ubiquinone] iron-sulfur protein 4, mitochondrial	0.448875	0.0736272	0.375248	+
PM13	11352-42_3	Q8WZ42	TTN	Titin	0.928119	0.0426037	0.885515
PM14	10645-72_3	Q14257	RCN2	Reticulocalbin-2	41.2136	8.59436	32.6192
PM14	12861-13_3	Q9NYL9	TMOD3	Tropomodulin-3	14.1373	3.72506	10.4122
PM14	3418-12_2	Q8IU85	CAMK1D	Calcium/calmodulin-dependent protein kinase type 1D	35.8778	7.82791	28.0499
PM14	2849-49_1	P55008	AIF1	Allograft inflammatory factor 1	12.9303	3.05083	9.87946
PM14	7880-9_3	P25786	PSMA1	Proteasome subunit alpha type-1	29.4494	8.04762	21.4018
PM14	6369-82_3	O75398	DEAF1	Deformed epidermal autoregulatory factor 1 homolog	23.1306	4.36071	18.7698
PM14	8868-4_3	O00154	ACOT7	Cytosolic acyl coenzyme A thioester hydrolase	18.748	4.60324	14.1447
PM14	9229-9_3	P40313	CTRL	Chymotrypsin-like protease CTRL-1	26.0418	7.14752	18.8943
PM14	8389-8_3	Q0VAA2	LRRC74A	Leucine-rich repeat-containing protein 74A	20.5638	5.9287	14.6351
PM14	2443-10_4	P55075	FGF8	Fibroblast growth factor 8 isoform B	11.4273	2.11548	9.31184
PM14	3399-31_2	Q8WWQ8	STAB2	Stabilin-2	21.3895	4.99432	16.3952
PM14	10945-11_3	O43752	STX6	Syntaxin-6	14.312	3.35722	10.9547
PM14	3873-51_2	P07202	TPO	Thyroid peroxidase	13.6239	2.97937	10.6445
PM14	14120-2_3	Q68DV7	RNF43	E3 ubiquitin-protein ligase RNF43	29.8623	7.67569	22.1866
PM14	14043-12_3	Q15075	EEA1	Early endosome antigen 1	19.8155	2.93756	16.8779
PM14	14633-26_3	Q8NFB2	TMEM185A	Transmembrane protein 185A	27.2225	7.54304	19.6795
PM14	11401-181_3	Q9NTX7	RNF146	E3 ubiquitin-protein ligase RNF146	7.44344	1.90452	5.53893
PM14	12420-10_3	Q8N335	GPD1L	Glycerol-3-phosphate dehydrogenase 1-like protein	21.3763	4.78147	16.5949
PM14	13539-131_3	Q92952	KCNN1	Small conductance calcium-activated potassium channel protein 1	9.92627	2.23226	7.69401
PM14	10817-26_3	Q6UXN7	TOMM20L	TOMM20-like protein 1	28.6581	7.65016	21.0079
PM14	11152-46_3	Q9UKR3	KLK13	Kallikrein-13	3.5553	0.0323239	3.52297
PM14	12484-67_3	P48739	PITPNB	Phosphatidylinositol transfer protein beta isoform	46.0037	8.46718	37.5365
PM14	11570-94_3	Q9UHQ4	BCAP29	B-cell receptor-associated protein 29	3.49981	0.436409	3.0634
PM14	11537-12_3	Q9UP52	TFR2	Transferrin receptor protein 2	1.19454	0.140689	1.05385
PM14	12347-29_3	Q9BSQ5	CCM2	Cerebral cavernous malformations 2 protein	36.4661	6.21227	30.2539
PM14	11618-83_3	P10242	MYB	Transcriptional activator Myb	3.95194	0.602281	3.34966
PM14	13474-40_3	Q9Y2Q3	GSTK1	Glutathione S-transferase kappa 1	4.37933	1.15205	3.22728
PM14	13707-27_3	Q14515	SPARCL1	SPARC-like protein 1	22.7652	6.04275	16.7225
PM14	13124-20_3	Q6UXK2	ISLR2	Immunoglobulin superfamily containing leucine-rich repeat protein 2	14.2659	3.9817	10.2842
PM14	13645-14_3	Q92620	DHX38	Pre-mRNA-splicing factor ATP-dependent RNA helicase PRP16	5.91634	1.47007	4.44626
PM14	13507-51_3	Q15628	TRADD	Tumor necrosis factor receptor type 1-associated DEATH domain protein	15.2182	4.0047	11.2135
PM14	2429-27_4	P07357,P07358,P07360	C8A C8B C8G	Complement component C8	33.7279	6.62346	27.1044
PM14	10035-6_3	Q13115	DUSP4	Dual specificity protein phosphatase 4	1.98565	0.307929	1.67772
PM14	11545-9_3	Q92956	TNFRSF14	Tumor necrosis factor receptor superfamily member 14	29.468	5.56057	23.9075
PM14	12820-1_3	Q13588	GRAP	GRB2-related adapter protein	8.70034	1.76037	6.93997
PM14	12428-2_3	Q5VWZ2	LYPLAL1	Lysophospholipase-like protein 1	1.17188	0.191462	0.980416
PM14	12480-9_3	Q96G74	OTUD5	OTU domain-containing protein 5	38.5565	9.87057	28.6859
PM14	11167-6_3	Q13613	MTMR1	Myotubularin-related protein 1	17.389	2.74869	14.6403
PM14	14670-1_3	P12757	SKIL	Ski-like protein	28.6392	6.88304	21.7562
PM14	13573-5_3	O15145	ARPC3	Actin-related protein 2/3 complex subunit 3	20.8269	5.29128	15.5356
PM14	14208-3_3	Q96R05	RBP7	Retinoid-binding protein 7	36.876	8.52647	28.3495
PM14	13105-7_3	P60880	SNAP25	Synaptosomal-associated protein 25	27.3996	7.71138	19.6882
PM14	13377-3_3	Q8N8Q1	CYB561D1	Cytochrome b561 domain-containing protein 1	6.69767	1.45377	5.2439
PM14	2952-75_2	P05019	IGF1	Insulin-like growth factor I	12.0112	2.99965	9.01155
PM14	2649-77_2	P32942	ICAM3	Intercellular adhesion molecule 3	8.3495	1.80155	6.54795
PM14	2783-18_2	P16619	CCL3L1	C-C motif chemokine 3-like 1	5.77134	1.31923	4.45211
PM14	13610-9_3	P43363	MAGEA10	Melanoma-associated antigen 10	24.9518	5.04836	19.9034
PM14	3202-28_2	Q8NCW0	KREMEN2	Kremen protein 2	12.18	2.67324	9.50681	+
PM14	4203-50_2	P23528	CFL1	Cofilin-1	27.0921	5.11842	21.9737
PM14	3091-70_2	O14965	AURKA	Aurora kinase A	4.52617	0.940139	3.58603
PM14	7812-11_3	P06702	S100A9	Protein S100-A9	16.8279	3.00973	13.8182
PM14	7773-20_3	P43627	KIR2DL2	Killer cell immunoglobulin-like receptor 2DL2	15.2792	3.03835	12.2408
PM14	7752-31_3	Q8WXI8	CLEC4D	C-type lectin domain family 4 member D	13.8606	3.26168	10.5989
PM14	6963-82_3	Q14242	SELPLG	P-selectin glycoprotein ligand 1	16.32	3.73151	12.5885
PM14	7882-31_3	Q9NQ25	SLAMF7	SLAM family member 7	49.2561	10.2871	38.969
PM14	7800-85_3	Q8TD07	RAET1E	NKG2D ligand 4	8.05778	1.2699	6.78788
PM14	7797-11_3	Q9P0B6	CCDC167	Coiled-coil domain-containing protein 167	10.92	1.59159	9.32845
PM14	6994-19_3	Q9UK00	C3orf18	Uncharacterized protein C3orf18	33.6018	9.63903	23.9628
PM14	8017-23_3	Q96CU9	FOXRED1	FAD-dependent oxidoreductase domain-containing protein 1	23.5127	4.93178	18.5809
PM14	5726-49_3	Q6PDA7	SPAG11A	Sperm-associated antigen 11A	9.0482	1.29006	7.75814
PM14	6555-58_3	Q9UJZ1	STOML2	Stomatin-like protein 2, mitochondrial	17.5689	3.01239	14.5565
PM14	6620-82_3	Q96FE5	LINGO1	Leucine-rich repeat and immunoglobulin-like domain-containing nogo receptor-interacting protein 1	12.4355	3.22367	9.21187	+
PM14	6019-12_3	P0C862	C1QTNF9	Complement C1q and tumor necrosis factor-related protein 9A	27.452	7.52906	19.9229
PM14	6283-60_3	Q8IX19	MCEMP1	Mast cell-expressed membrane protein 1	40.5964	10.5897	30.0067
PM14	8876-51_3	P58401	NRXN2	Neurexin-2-beta	6.08801	1.19705	4.89096
PM14	9189-76_3	Q9UBU3	GHRL	Appetite-regulating hormone	42.0372	6.65475	35.3824
PM14	8843-34_3	Q9Y2G1	MYRF	Myelin regulatory factor	26.0364	4.65108	21.3854
PM14	9959-60_3	Q9UK28	TMEM59L	Transmembrane protein 59-like	12.667	2.7396	9.92744
PM14	9789-52_3	Q8WXH0	SYNE2	Nesprin-2	8.02813	2.09127	5.93686
PM14	9512-24_3	O43609	SPRY1	Protein sprouty homolog 1	13.2364	3.0662	10.1702
PM14	9887-40_3	Q7Z6E9	RBBP6	E3 ubiquitin-protein ligase RBBP6	18.9215	3.61445	15.307
PM14	9941-70_3	Q9Y5F3	PCDHB1	Protocadherin beta-1	5.66583	1.25325	4.41258
PM14	3809-1_2	P22607	FGFR3	Fibroblast growth factor receptor 3	1.57373	0.149393	1.42433
PM14	7034-4_3	Q16585	SGCB	Beta-sarcoglycan	5.32839	1.39911	3.92928
PM14	7060-2_3	Q96HE7	ERO1L	ERO1-like protein alpha	16.5233	4.46306	12.0602
PM14	7082-2_3	Q6ZMB0	B3GNT6	UDP-GlcNAc:betaGal beta-1,3-N-acetylglucosaminyltransferase 6	8.79291	2.4426	6.35031	+
PM14	7850-1_3	Q96KJ9	COX4I2	Cytochrome c oxidase subunit 4 isoform 2, mitochondrial	43.5355	10.7271	32.8085
PM14	9962-1_3	Q9HBB8	CDHR5	Cadherin-related family member 5	11.8225	3.44132	8.38115
PM14	9025-5_3	Q9NZD4	AHSP	Alpha-hemoglobin-stabilizing protein	13.8438	3.07756	10.7663
PM14	8681-93_3	O15173	PGRMC2	Membrane-associated progesterone receptor component 2	10.1119	2.27709	7.83483
PM14	7751-121_3	Q96HF1	SFRP2	Secreted frizzled-related protein 2	30.5041	7.69986	22.8042
PM15	10854-15_3	Q9P109	GCNT4	Beta-1,3-galactosyl-O-glycosyl-glycoprotein beta-1,6-N-acetylglucosaminyltransferase 4	24.8011	10.0774	14.7238
PM15	10721-76_3	Q9UN71	PCDHGB4	Protocadherin gamma-B4	18.8243	6.86772	11.9566
PM15	10081-17_3	Q9UPW6	SATB2	DNA-binding protein SATB2	5.359	1.18786	4.17114
PM15	11285-8_3	P28906	CD34	Hematopoietic progenitor cell antigen CD34	7.11566	1.40142	5.71424
PM15	11185-145_3	P30793	GCH1	GTP cyclohydrolase 1	2.13269	0.308047	1.82464
PM15	2704-74_1	O14836	TNFRSF13B	Tumor necrosis factor receptor superfamily member 13B	2.13674	0.658478	1.47826
PM15	5981-6_3	P30042	C21orf33	ES1 protein homolog, mitochondrial	1.98494	0.308636	1.6763
PM15	7242-14_3	Q8IW00	VSTM4	V-set and transmembrane domain-containing protein 4	10.3349	3.55747	6.77746
PM15	6362-6_3	Q9H1Z8	C2orf40	Augurin	20.7803	8.38896	12.3914	+
PM15	6172-7_4	P0CG48	UBC	PolyUbiquitin K63-linked	26.5595	9.58447	16.9751
PM15	9317-4_3	Q8N386	LRRC25	Leucine-rich repeat-containing protein 25	21.4867	8.17128	13.3154
PM15	8890-9_3	Q14DG7	TMEM132B	Transmembrane protein 132B	4.81358	0.651149	4.16243
PM15	7247-1_3	Q5T7V8	GORAB	RAB6-interacting golgin	0.696388	0.174552	0.521836
PM15	3192-3_2	Q96KP4	CNDP2	Cytosolic non-specific dipeptidase	5.38355	2.26553	3.11802
PM15	9532-5_3	Q9NX94	WBP1L	WW domain binding protein 1-like	1.83562	0.294429	1.54119
PM15	7048-4_3	Q7Z692	CEACAM19	Carcinoembryonic antigen-related cell adhesion molecule 19	2.43273	0.663792	1.76894
PM15	10665-30_3	P69891	HBG1	Hemoglobin subunit gamma-1	6.27392	1.83744	4.43649
PM15	11430-49_3	Q86Y01	DTX1	E3 ubiquitin-protein ligase DTX1	5.04803	1.61322	3.43481
PM15	11633-89_3	O95433	AHSA1	Activator of 90 kDa heat shock protein ATPase homolog 1	26.6686	10.7314	15.9372
PM15	11636-33_3	P37802	TAGLN2	Transgelin-2	3.41914	0.730241	2.6889
PM15	12473-48_3	Q9NXV2	KCTD5	BTB/POZ domain-containing protein KCTD5	11.2918	2.04399	9.24785
PM15	6055-53_3	P17181	IFNAR1	Interferon alpha/beta receptor 1	24.5126	10.6253	13.8873
PM15	13985-12_3	Q9HAU4	SMURF2	E3 ubiquitin-protein ligase SMURF2	1.41734	0.261437	1.1559
PM15	11118-107_3	Q9H0T7	RAB17	Ras-related protein Rab-17	45.1725	16.0692	29.1033	+
PM15	12991-49_3	Q8IWT3	CUL9	Cullin-9	3.8996	0.872647	3.02696
PM15	13605-16_3	Q9UJ72	ANXA10	Annexin A10	19.0496	5.12486	13.9248
PM15	13681-173_3	P19784	CSNK2A2	Casein kinase II subunit alpha'	6.69714	1.56669	5.13045
PM15	10522-167_3	Q9Y5E5	PCDHB4	Protocadherin beta-4	29.4148	11.6465	17.7683
PM15	10013-34_3	Q5VV43	KIAA0319	Dyslexia-associated protein KIAA0319	5.89042	1.42041	4.47
PM15	10572-65_3	O60676	CST8	Cystatin-8	2.01457	0.335709	1.67886
PM15	10962-46_3	Q8NG35	DEFB105A	Beta-defensin 105	3.72006	0.950572	2.76948
PM15	10575-31_3	Q9UHX1	PUF60	Poly(U)-binding-splicing factor PUF60	2.31186	0.388551	1.92331
PM15	7818-101_3	Q6ZN66	GBP6	Guanylate-binding protein 6	21.195	6.60308	14.5919
PM15	11380-84_3	Q9BX46	RBM24	RNA-binding protein 24	23.2384	5.52828	17.7101
PM15	11666-72_3	P57771	RGS8	Regulator of G-protein signaling 8	42.5914	14.8333	27.7581	+
PM15	12859-33_3	O75521	ECI2	Enoyl-CoA delta isomerase 2, mitochondrial	1.45877	0.232755	1.22601
PM15	12514-16_3	Q9UBP6	METTL1	tRNA (guanine-N(7)-)-methyltransferase	5.12613	0.652496	4.47364
PM15	12012-33_3	P82279	CRB1	Protein crumbs homolog 1	1.19388	0.215739	0.978142
PM15	12452-32_3	Q86Y97	SUV420H2	Histone-lysine N-methyltransferase SUV420H2	2.27275	0.531719	1.74103
PM15	14028-22_3	O00443	PIK3C2A	Phosphatidylinositol 4-phosphate 3-kinase C2 domain-containing subunit alpha	22.6344	8.61708	14.0173
PM15	13966-30_3	Q5VTT5	MYOM3	Myomesin-3	18.3852	7.64027	10.7449
PM15	14121-24_3	Q9UBN6	TNFRSF10D	Tumor necrosis factor receptor superfamily member 10D	7.98532	1.34436	6.64096
PM15	13706-12_3	P42701	IL12RB1	Interleukin-12 receptor subunit beta-1	1.05452	0.257382	0.797135
PM15	14070-56_3	Q15811	ITSN1	Intersectin-1	1.20905	0.242818	0.966227
PM15	2636-10_2	P36941	LTBR	Tumor necrosis factor receptor superfamily member 3	28.1344	9.10016	19.0342
PM15	8380-244_4	P80370	DLK1	Protein delta homolog 1	3.68732	1.04055	2.64678
PM15	9566-103_3	P48357	LEPR	Leptin receptor	0.617745	0.132524	0.485221
PM15	8700-325_3	Q8NCW6	GALNT11	Polypeptide N-acetylgalactosaminyltransferase 11	4.35082	1.1021	3.24871
PM15	8951-162_3	Q6UVK1	CSPG4	Chondroitin sulfate proteoglycan 4	2.03681	0.334473	1.70234
PM15	4301-58_2	P04183	TK1	Thymidine kinase, cytosolic	3.07378	1.02983	2.04395
PM15	5223-59_3	Q14397	GCKR	Glucokinase regulatory protein	2.63088	0.455287	2.17559
PM15	5227-60_3	Q15118	PDK1	[Pyruvate dehydrogenase (acetyl-transferring)] kinase isozyme 1, mitochondrial	2.179	0.483645	1.69536
PM15	10622-9_3	Q96DB9	FXYD5	FXYD domain-containing ion transport regulator 5	5.29533	0.628114	4.66721
PM15	11372-2_3	P17022	ZNF18	Zinc finger protein 18	8.40481	2.54734	5.85747
PM15	12721-4_3	Q86VP1	TAX1BP1	Tax1-binding protein 1	1.50554	0.328161	1.17738
PM15	11294-7_3	Q9ULS5	TMCC3	Transmembrane and coiled-coil domains protein 3	35.9557	12.7603	23.1953
PM15	11281-6_3	Q14451	GRB7	Growth factor receptor-bound protein 7	9.26684	3.22398	6.04286
PM15	11465-4_3	Q8IZ08	GPR135	Probable G-protein coupled receptor 135	0.886306	0.166807	0.719499
PM15	2841-13_2	Q92765	FRZB	Secreted frizzled-related protein 3	21.2843	9.05904	12.2253
PM15	13032-1_3	Q14457	BECN1	Beclin-1	1.36164	0.161864	1.19977
PM15	12620-3_3	Q9NVA2	SEPT11	Septin-11	7.90408	1.7803	6.12378
PM15	2670-67_4	P06732	CKM	Creatine kinase M-type	0.514343	0.195091	0.319252
PM15	2889-37_2	Q16619	CTF1	Cardiotrophin-1	5.67796	1.06625	4.6117
PM15	13663-2_3	P05112	IL4	Interleukin-4	3.10056	0.637548	2.46301
PM15	14229-5_3	O95396	MOCS3	Adenylyltransferase and sulfurtransferase MOCS3	34.6363	11.9405	22.6958
PM15	2865-77_2	Q92794	KAT6A	Histone acetyltransferase KAT6A	7.32157	3.06363	4.25794
PM15	14692-3_3	Q8N554	ZNF276	Zinc finger protein 276	34.3021	13.0144	21.2877
PM15	13490-1_3	Q9NZW5	MPP6	MAGUK p55 subfamily member 6	6.22824	1.86548	4.36275
PM15	2695-25_1	P16284	PECAM1	Platelet endothelial cell adhesion molecule	9.63974	2.24164	7.3981
PM15	13926-1_3	Q9H9A7	RMI1	RecQ-mediated genome instability protein 1	6.39346	1.36531	5.02815
PM15	2631-50_2	Q08334	IL10RB	Interleukin-10 receptor subunit beta	3.48672	1.10421	2.38252
PM15	2605-49_2	P28908	TNFRSF8	Tumor necrosis factor receptor superfamily member 8	9.17384	4.31324	4.8606
PM15	2838-53_1	Q9ULZ9	MMP17	Matrix metalloproteinase-17	2.24884	0.527973	1.72087
PM15	2969-11_1	P37023	ACVRL1	Serine/threonine-protein kinase receptor R3	0.826636	0.258254	0.568381
PM15	2603-61_2	P33681	CD80	T-lymphocyte activation antigen CD80	6.38401	1.92629	4.45773
PM15	13725-3_3	O43320	FGF16	Fibroblast growth factor 16	6.58746	0.875437	5.71202
PM15	14287-6_3	P51148	RAB5C	Ras-related protein Rab-5C	25.9873	8.86863	17.1187
PM15	3506-49_1	P01374, Q06643	LTA LTB	Lymphotoxin alpha2:beta1	15.1276	6.39232	8.73531
PM15	2976-58_2	Q02413	DSG1	Desmoglein-1	30.2976	11.6056	18.692
PM15	3497-13_2	P01563	IFNA2	Interferon alpha-2	4.57386	1.0895	3.48436
PM15	3182-38_2	P49961	ENTPD1	Ectonucleoside triphosphate diphosphohydrolase 1	21.8554	8.279	13.5764
PM15	3714-49_2	P12277 P06732	CKB CKM	Creatine kinase M-type:Creatine kinase B-type heterodimer	0.762742	0.131174	0.631567
PM15	3391-10_2	P48736	PIK3CG	Phosphatidylinositol 4,5-bisphosphate 3-kinase catalytic subunit gamma isoform	31.4255	13.1124	18.313
PM15	4132-27_2	P19883	FST	Follistatin	2.98425	0.488347	2.4959
PM15	3313-21_2	Q15485	FCN2	Ficolin-2	4.71485	0.550673	4.16417
PM15	7823-22_3	Q9UJ37	ST6GALNAC2	Alpha-N-acetylgalactosaminide alpha-2,6-sialyltransferase 2	43.8619	12.0555	31.8064
PM15	6961-14_3	Q6UXB1	IGFL3	Insulin growth factor-like family member 3	33.2218	13.4038	19.818
PM15	7851-30_3	Q86W74	ANKRD46	Ankyrin repeat domain-containing protein 46	1.54551	0.181748	1.36376
PM15	8016-19_3	Q9NNZ3	DNAJC4	DnaJ homolog subfamily C member 4	0.578475	0.176195	0.40228
PM15	6932-42_3	P08648	ITGA5	Integrin alpha-5	12.5795	4.0295	8.54998
PM15	7846-44_3	Q9UQ72	PSG11	Pregnancy-specific beta-1-glycoprotein 11	4.43565	1.52342	2.91223
PM15	5664-57_3	Q8N104	DEFB106A	Beta-defensin 106	6.21788	0.626346	5.59153
PM15	6113-31_3	P14138	EDN3	Endothelin-3	33.1538	3.76714	29.3867
PM15	7721-81_3	Q06787	FMR1	Fragile X mental retardation protein 1	23.0672	8.10139	14.9658
PM15	6405-74_3	P11465	PSG2	Pregnancy-specific beta-1-glycoprotein 2	15.4616	5.00824	10.4534
PM15	6551-94_3	Q8IW75	SERPINA12	Serpin A12	2.08328	0.842563	1.24072
PM15	5489-18_3	P31948	STIP1	Stress-induced-phosphoprotein 1	5.63818	2.39417	3.24401
PM15	8962-48_3	P23443	RPS6KB1	Ribosomal protein S6 kinase beta-1	5.79385	0.788289	5.00556	+
PM15	8646-61_3	Q86VH4	LRRTM4	Leucine-rich repeat transmembrane neuronal protein 4	5.57334	1.60562	3.96771
PM15	8366-19_3	Q9H7X2	C1orf115	Uncharacterized protein C1orf115	5.69207	1.3525	4.33957
PM15	8696-15_3	Q99999	GAL3ST1	Galactosylceramide sulfotransferase	19.0609	8.56495	10.496
PM15	9082-25_3	Q5TEA6	SEL1L2	Protein sel-1 homolog 2	35.1104	10.1274	24.9831
PM15	3005-5_2	P18031	PTPN1	Tyrosine-protein phosphatase non-receptor type 1	36.5627	12.2584	24.3043
PM15	8633-18_3	Q8TEB7	RNF128	E3 ubiquitin-protein ligase RNF128	11.8547	2.47683	9.37787
PM15	2891-1_3	P20273	CD22	B-cell receptor CD22	23.1154	5.34444	17.771
PM15	9487-60_3	P01286	GHRH	Somatoliberin	3.61266	0.515907	3.09676
PM15	2640-3_2	Q04912	MST1R	Macrophage-stimulating protein receptor	13.5899	5.35157	8.23828
PM15	2917-3_2	O14788	TNFSF11	Tumor necrosis factor ligand superfamily member 11	26.4107	7.98266	18.4281
PM15	3218-8_2	Q04609	FOLH1	Glutamate carboxypeptidase 2	34.3688	11.4194	22.9493
PM15	3208-2_4	O15232	MATN3	Matrilin-3	13.3729	3.1972	10.1757
PM15	7872-5_3	Q8WV74	NUDT8	Nucleoside diphosphate-linked moiety X motif 8, mitochondrial	25.1942	6.08564	19.1085
PM15	7864-3_3	Q9NYZ4	SIGLEC8	Sialic acid-binding Ig-like lectin 8	9.39561	0.841847	8.55376
PM15	4436-1_2	O75355	ENTPD3	Ectonucleoside triphosphate diphosphohydrolase 3	18.0515	6.39074	11.6608
PM15	9312-8_3	P25311	AZGP1	Zinc-alpha-2-glycoprotein	17.9066	6.6493	11.2573
PM15	9799-3_3	Q9HDB5	NRXN3	Neurexin-3-beta	31.0592	12.0132	19.046
PM15	9490-3_3	Q8N8J7	C4orf32	Uncharacterized protein C4orf32	14.5506	4.26631	10.2843
PM15	2693-20_3	P13725	OSM	Oncostatin-M	25.168	9.376	15.792
PM15	8949-3_3	P08138	NGFR	Tumor necrosis factor receptor superfamily member 16	2.71058	0.474376	2.2362
PM24	3518-54_2	Q96IY4	CPB2	Carboxypeptidase B2	0.938656	0.204677	0.733978
PM24	3435-53_2	P02751	FN1	Fibronectin Fragment 4	1.38415	1.11893	0.265216
PM24	7784-1_3	P01042	KNG1	Kininogen-1	0.342829	0.10691	0.235919
PM24	9974-8_3	Q9NYJ7	DLL3	Delta-like protein 3	0.360857	0.0415083	0.319348	+
PM24	3050-7_2	P04275	VWF	von Willebrand factor	0.900322	0.32205	0.578272
PM24	14073-31_3	P02790	HPX	Hemopexin	5.00591	3.41645	1.58946
PM24	14105-5_3	P29622	SERPINA4	Kallistatin	1.01202	0.57098	0.441041
PM24	7885-17_3	Q9BXR6	CFHR5	Complement factor H-related protein 5	0.850024	0.656026	0.193999	+
PM24	8288-27_3	P02749	APOH	Beta-2-glycoprotein 1	5.09942	4.16328	0.936137
PM24	5316-54_3	P00734	F2	Prothrombin	7.15388	3.03301	4.12087
PM24	3435-53_2	P02751	FN1	Fibronectin Fragment 3	1.38055	1.09091	0.28964
PM24	4127-75_1	P13671	C6	Complement component C6	5.24684	3.80936	1.43749
PM24	2938-55_2	P02649	APOE	Apolipoprotein E (isoform E4)	2.87892	2.16416	0.714757
PM24	4906-35_1	P12259	F5	Coagulation Factor V	2.29706	1.36479	0.932274
PM24	5480-49_3	P13501	CCL5	C-C motif chemokine 5	2.12382	0.298619	1.8252
PM24	3435-53_2	P02751	FN1	Fibronectin	1.37389	0.993914	0.379974
PM24	2706-69_2	P05543	SERPINA7	Thyroxine-binding globulin	0.156201	0.0645307	0.0916707
PM24	14105-5_3	P29622	SERPINA4	Kallistatin	0.480704	0.31395	0.166754
PM24	3366-51_2	Q16610	ECM1	Extracellular matrix protein 1	4.79595	0.0916728	4.70428
PM24	7784-1_3	P01042	KNG1	Kininogen-1	4.08418	3.12018	0.963998
PM24	2960-66_2	P27918	CFP	Properdin	0.810302	0.580515	0.229787	+
PM24	7885-17_3	Q9BXR6	CFHR5	Complement factor H-related protein 5	7.15488	0.505029	6.64985	+
PM24	2938-55_2	P02649	APOE	Apolipoprotein E (isoform E2)	2.8334	2.10174	0.731657
PM24	2754-50_2	P01024	C3	Complement C3	2.37396	1.75031	0.623645
PM24	4162-54_2	P02787	TF	Serotransferrin	1.76555	1.35012	0.415439
PM24	2744-57_2	P01857	IGHG1 IGHG2 IGHG3 IGHG4 IGK@ IGL@	Immunoglobulin G	4.57869	3.10673	1.47196
PM24	9326-33_3	P19823	ITIH2	Inter-alpha-trypsin inhibitor heavy chain H2	0.488635	0.0688466	0.419789
PM24	2879-9_2	P01011	SERPINA3	Alpha-1-antichymotrypsin	3.62576	2.7535	0.872263
PM24	2697-7_2	P02776	PF4	Platelet factor 4	3.6499	3.2351	0.414798
PM24	5480-49_3	P13501	CCL5	C-C motif chemokine 5	1.99662	0.0853238	1.9113
PM24	2754-50_2	P01024	C3	C3a anaphylatoxin des Arginine	5.86308	4.85576	1.00732
PM24	2753-2_2	P02745 P02746 P02747	C1QA C1QB C1QC	Complement C1q subcomponent	5.26283	4.26283	0.999999
PM24	3030-3_2	Q9H2X3	CLEC4M	C-type lectin domain family 4 member M	18.0301	1.56081	16.4693
PM24	3074-6_2	P18428	LBP	Lipopolysaccharide-binding protein	1.71241	1.11325	0.599162
PM24	5658-64_3	P05160	F13B	Coagulation factor XIII B chain	0.45136	0.0652045	0.386155
PM24	9918-23_3	P05937	CALB1	Calbindin	1.18883	0.0317653	1.15706
PM24	9348-1_3	Q9NZP8	C1RL	Complement C1r subcomponent-like protein	0.164234	0.028688	0.135546
PM27	14098-28_3	P49589	CARS	Cysteine--tRNA ligase, cytoplasmic	7.92224	3.1808	4.74144
PM27	13967-14_3	Q16881	TXNRD1	Thioredoxin reductase 1, cytoplasmic	10.4277	4.54189	5.88579
PM27	13133-73_3	Q8N2S1	LTBP4	Latent-transforming growth factor beta-binding protein 4	23.0857	10.4354	12.6503
PM27	13536-56_3	Q9UNA4	POLI	DNA polymerase iota	5.81554	1.9021	3.91343
PM27	3340-53_1	P35443	THBS4	Thrombospondin-4	21.4543	6.73552	14.7188
PM27	3284-75_1	P21810	BGN	Biglycan	8.24988	4.79925	3.45063
PM27	2515-14_3	O00451	GFRA2	GDNF family receptor alpha-2	12.2214	4.41212	7.80923
PM27	2620-4_2	P40189	IL6ST	Interleukin-6 receptor subunit beta	44.1309	19.8166	24.3144
PM27	5675-6_3	P51888	PRELP	Prolargin	3.36115	2.54085	0.820302
PM27	5598-3_3	Q9H772	GREM2	Gremlin-2	25.1356	7.01655	18.1191
PM27	5364-7_3	Q01105	SET	Protein SET	18.6685	7.20683	11.4616
PM27	5532-53_3	P11362	FGFR1	Fibroblast growth factor receptor 1	2.31571	1.07411	1.2416
PM27	3795-6_2	Q13443	ADAM9	Disintegrin and metalloproteinase domain-containing protein 9	3.31728	1.48489	1.83239
PM27	3894-15_2	Q9UJ70	NAGK	N-acetyl-D-glucosamine kinase	4.75845	1.72426	3.03419
PM27	3601-54_3	O00533	CHL1	Neural cell adhesion molecule L1-like protein	19.7465	11.8083	7.93817
PM27	14133-93_3	P27930	IL1R2	Interleukin-1 receptor type 2	9.07877	4.65332	4.42546
PM27	14157-21_3	P62258	YWHAE	14-3-3 protein epsilon	11.3013	5.02629	6.27501
PM27	7935-26_3	O95461	LARGE	Glycosyltransferase-like protein LARGE1	6.40957	3.30468	3.10489
PM27	6385-63_3	Q6PCB0	VWA1	von Willebrand factor A domain-containing protein 1	18.6399	7.05794	11.582
PM27	6649-51_3	O95631	NTN1	Netrin-1	2.65664	1.27444	1.3822
PM27	4961-17_1	P07355	ANXA2	Annexin A2	28.0499	9.1546	18.8954
PM27	5029-3_1	Q12884	FAP	Prolyl endopeptidase FAP	3.39597	2.21672	1.17926
PM27	6649-51_3	O95631	NTN1	Netrin-1	2.2394	1.20088	1.03852
PM27	7049-2_3	O75077	ADAM23	Disintegrin and metalloproteinase domain-containing protein 23	3.95255	1.89348	2.05907
PM27	7127-3_3	P02652	APOA2	Apolipoprotein A-II	0.467463	0.212014	0.255449
PM27	8296-117_3	Q7Z4H8	KDELC2	KDEL motif-containing protein 2	0.477139	0.239015	0.238124
PM27	8620-56_3	Q9P0G3	KLK14	Kallikrein-14	4.35388	1.41512	2.93875
PM27	9503-1_3	Q5H8A3	NMS	Neuromedin-S	11.1799	4.19852	6.98137
PM27	9297-12_3	Q7Z7M8	B3GNT8	UDP-GlcNAc:betaGal beta-1,3-N-acetylglucosaminyltransferase 8	5.30272	1.83781	3.46491
PM27	9231-23_3	Q9NX62	IMPAD1	Inositol monophosphatase 3	13.2579	6.2338	7.02413
PM27	8885-6_3	Q8IZS8	CACNA2D3	Voltage-dependent calcium channel subunit alpha-2/delta-3	9.19878	6.31006	2.88872
PM27	8463-2_3	P08294	SOD3	Extracellular superoxide dismutase [Cu-Zn]	3.24574	2.17185	1.07389
PM27	2828-82_2	O43278	SPINT1	Kunitz-type protease inhibitor 1	12.3191	4.24673	8.07238
PM27	7141-21_3	Q9UQ53	MGAT4B	Alpha-1,3-mannosyl-glycoprotein 4-beta-N-acetylglucosaminyltransferase B	6.33678	2.48895	3.84783
PM27	7200-4_3	Q9ULH4	LRFN2	Leucine-rich repeat and fibronectin type-III domain-containing protein 2	1.86587	0.525427	1.34044
PM27	6590-54_3	O60462	NRP2	Neuropilin-2	41.5142	18.628	22.8862
PM27	7923-41_3	Q9C0C4	SEMA4C	Semaphorin-4C	5.13289	2.5257	2.60719
PM27	8245-27_3	Q9UMF0	ICAM5	Intercellular adhesion molecule 5	5.43513	3.02742	2.4077
PM27	4160-49_1	P08253	MMP2	72 kDa type IV collagenase	31.8947	16.7105	15.1842
PM27	5698-60_3	P22105	TNXB	Tenascin-X	15.8143	8.79412	7.02015
PM27	3814-63_1	Q14626	IL11RA	Interleukin-11 receptor subunit alpha	16.4717	8.37665	8.09502
PM27	10521-10_3	Q9BRK3	MXRA8	Matrix-remodeling-associated protein 8	18.1518	8.81482	9.337
PM27	10833-64_3	Q96QV1	HHIP	Hedgehog-interacting protein	6.65358	3.5625	3.09108
PM27	10714-7_3	P12821	ACE	Angiotensin-converting enzyme	2.11951	1.17406	0.94545
PM27	7210-25_3	P51693	APLP1	Amyloid-like protein 1	6.2864	3.2649	3.0215
PM27	11287-14_3	P00167	CYB5A	Cytochrome b5	1.47893	0.505253	0.973678
PM27	14125-5_3	O95445	APOM	Apolipoprotein M	5.24922	2.25499	2.99423
PM27	6420-4_3	Q9NX18	SDHAF2	Succinate dehydrogenase assembly factor 2, mitochondrial	26.6675	12.5135	14.1539
PM27	2837-3_2	P08581	MET	Hepatocyte growth factor receptor	19.5351	9.02524	10.5098
PM27	7083-74_3	O95460	MATN4	Matrilin-4	1.32403	0.746625	0.577402
PM27	10749-18_3	Q9BXJ4	C1QTNF3	Complement C1q tumor necrosis factor-related protein 3	11.1099	4.21157	6.8983
PM27	10613-33_3	Q6P4E1	CASC4	Protein CASC4	7.40682	2.64596	4.76086
PM27	14178-18_3	Q16667	CDKN3	Cyclin-dependent kinase inhibitor 3	1.3154	0.547627	0.767773
PM27	13427-66_3	Q9NR34	MAN1C1	Mannosyl-oligosaccharide 1,2-alpha-mannosidase IC	27.3611	10.5994	16.7617
PM27	10746-24_3	Q9UBP4	DKK3	Dickkopf-related protein 3	23.6006	9.13791	14.4627
PM27	5725-1_3	Q99983	OMD	Osteomodulin	9.0375	4.76695	4.27055
PM27	2571-12_3	P17936	IGFBP3	Insulin-like growth factor-binding protein 3	7.66378	3.73835	3.92543
PM27	11354-21_3	Q9NQ66	PLCB1	1-phosphatidylinositol 4,5-bisphosphate phosphodiesterase beta-1	3.51041	1.71824	1.79217
PM27	12707-26_3	Q14195	DPYSL3	Dihydropyrimidinase-related protein 3	12.0238	6.43803	5.58576
PM27	10907-116_3	Q9P121	NTM	Neurotrimin	20.6228	8.64916	11.9737
PM27	10558-26_3	Q9HC56	PCDH9	Protocadherin-9	5.72433	2.74988	2.97444
PM27	3676-15_3	P11717	IGF2R	Cation-independent mannose-6-phosphate receptor	5.50632	2.73997	2.76634
PM27	10907-116_3	Q9P121	NTM	Neurotrimin	27.1158	11.5317	15.5841
PM27	12460-18_3	O14818	PSMA7	Proteasome subunit alpha type-7	3.20175	0.826796	2.37496
PM27	13112-179_3	Q12841	FSTL1	Follistatin-related protein 1	29.4498	8.87195	20.5778
PM27	11192-168_3	Q9GZM7	TINAGL1	Tubulointerstitial nephritis antigen-like	19.6396	8.4137	11.2259
PM27	12808-103_3	Q9Y2V2	CARHSP1	Calcium-regulated heat stable protein 1	8.27032	1.83407	6.43626
PM27	13666-222_3	Q9NS85	CA10	Carbonic anhydrase-related protein 10	0.797936	0.562273	0.235664
PM27	14116-129_3	P26447	S100A4	Protein S100-A4	6.38073	2.99233	3.3884
PM27	10743-13_3	Q96PX8	SLITRK1	SLIT and NTRK-like protein 1	3.81302	2.09511	1.71791
PM27	8240-207_3	Q14956	GPNMB	Transmembrane glycoprotein NMB	25.7918	12.7564	13.0354
PM27	10803-22_3	Q9Y5G2	PCDHGB2	Protocadherin gamma-B2	26.1833	8.28037	17.903
PM27	11277-23_3	P18850	ATF6	Cyclic AMP-dependent transcription factor ATF-6 alpha	12.4021	5.55353	6.8486
PM27	11441-11_3	P06737	PYGL	Glycogen phosphorylase, liver form	2.08199	0.604649	1.47735
PM27	14759-149_3	P12830	CDH1	Cadherin-1	23.1411	6.38033	16.7608
PM27	11109-56_3	Q4LDE5	SVEP1	Sushi, von Willebrand factor type A, EGF and pentraxin domain-containing protein 1	7.42931	3.88576	3.54355
PM27	10819-108_3	P23142	FBLN1	Fibulin-1	1.52808	1.06713	0.460954
PM27	11836-144_3	Q08345	DDR1	Epithelial discoidin domain-containing receptor 1	30.9342	13.9448	16.9895
PM27	14643-27_3	O60870	KIN	DNA/RNA-binding protein KIN17	16.027	5.42829	10.5987
PM27	11109-56_3	Q4LDE5	SVEP1	Sushi, von Willebrand factor type A, EGF and pentraxin domain-containing protein 1	6.96899	3.66032	3.30867
PM27	11171-25_3	P21333	FLNA	Filamin-A	3.34153	1.41438	1.92715
PM27	9749-190_3	P13796	LCP1	Plastin-2	19.8081	7.50785	12.3002
PM27	10366-11_3	P16234	PDGFRA	Platelet-derived growth factor receptor alpha	0.672719	0.452772	0.219947
PM27	10447-18_3	Q9H361	PABPC3	Polyadenylate-binding protein 3	31.1721	9.89588	21.2762
PM27	10832-24_3	Q9UBX8	B4GALT6	Beta-1,4-galactosyltransferase 6	8.35554	5.10198	3.25356
PM27	13492-44_3	P38646	HSPA9	Stress-70 protein, mitochondrial	1.08632	0.305591	0.780726
PM27	3284-75_1	P21810	BGN	Biglycan	1.92248	0.955346	0.967136
PM27	10980-11_3	P22303	ACHE	Acetylcholinesterase	9.4995	5.58714	3.91237
PM27	11142-11_3	O95841	ANGPTL1	Angiopoietin-related protein 1	26.691	8.72628	17.9648
PM27	8309-12_3	Q12794	HYAL1	Hyaluronidase-1	21.6462	9.15739	12.4888
PM27	11208-15_3	Q9UK23	NAGPA	N-acetylglucosamine-1-phosphodiester alpha-N-acetylglucosaminidase	2.67938	1.88473	0.794651
PM27	10382-1_3	Q9Y5C1	ANGPTL3	Angiopoietin-related protein 3	14.6272	4.28555	10.3417
PM27	2837-3_2	P08581	MET	Hepatocyte growth factor receptor	17.5565	8.35976	9.19672
PM27	12603-87_3	Q13310	PABPC4	Polyadenylate-binding protein 4	12.3638	6.33547	6.02834
PM27	12813-18_3	Q8NDI1	EHBP1	EH domain-binding protein 1	8.26673	3.46336	4.80337
PM27	12549-33_3	O60760	HPGDS	Hematopoietic prostaglandin D synthase	6.60673	3.45572	3.15102
PM27	13408-23_3	Q8TEU8	WFIKKN2	WAP, Kazal, immunoglobulin, Kunitz and NTR domain-containing protein 2	9.24862	4.24304	5.00558
PM27	13668-44_3	Q06418	TYRO3	Tyrosine-protein kinase receptor TYRO3	0.946169	0.469715	0.476455
PM27	12763-69_3	Q9HCZ1	ZNF334	Zinc finger protein 334	11.6348	4.54387	7.09093
PM27	12350-86_3	P15036	ETS2	Protein C-ets-2	5.27218	2.49913	2.77305
PM27	14134-49_3	Q86SJ2	AMIGO2	Amphoterin-induced protein 2	1.72559	0.814236	0.911353
PM27	13098-93_3	O43915	FIGF	Vascular endothelial growth factor D	13.5598	3.96345	9.5964
PM27	13577-25_3	P26368	U2AF2	Splicing factor U2AF 65 kDa subunit	2.42639	0.64822	1.77817
PM27	14147-50_3	P01579	IFNG	Interferon gamma	3.93258	1.87851	2.05407
PM27	13114-50_3	P51884	LUM	Lumican	1.98678	1.40064	0.586134
PM27	14756-29_3	P13598	ICAM2	Intercellular adhesion molecule 2	1.19614	0.629782	0.566356
PM27	14097-86_3	Q7LFX5	CHST15	Carbohydrate sulfotransferase 15	24.7456	9.51956	15.226
PM27	4467-49_2	Q14515	SPARCL1	SPARC-like protein 1	19.4398	7.69134	11.7485
PM27	5008-51_1	P04179	SOD2	Superoxide dismutase [Mn], mitochondrial	2.45046	0.970644	1.47982
PM27	14618-26_3	Q96AW1	VOPP1	Vesicular, overexpressed in cancer, prosurvival protein 1	5.81043	3.20016	2.61027
PM27	14115-34_3	P35318	ADM	Adrenomedullin	3.31742	1.277	2.04043
PM27	14759-149_3	P12830	CDH1	Cadherin-1	30.5122	10.6213	19.891
PM27	13460-4_3	O15335	CHAD	Chondroadherin	3.30571	1.88642	1.41928
PM27	3320-49_2	Q16270	IGFBP7	Insulin-like growth factor-binding protein 7	18.1167	7.92764	10.189
PM27	3758-63_3	P04070	PROC	Activated Protein C	1.80036	0.564756	1.2356
PM27	8295-16_3	O95897	OLFM2	Noelin-2	3.03011	1.4969	1.53321
PM27	2844-53_2	P35590	TIE1	Tyrosine-protein kinase receptor Tie-1, soluble	9.31654	3.88673	5.42981
PM27	3708-62_1	P01023	A2M	Alpha-2-macroglobulin	11.8623	5.20605	6.65627
PM27	7173-141_3	Q8N3T6	TMEM132C	Transmembrane protein 132C	12.1223	6.90622	5.21607
PM27	8043-153_3	P49747	COMP	Cartilage oligomeric matrix protein	1.3187	1.08791	0.230793
PM27	6260-14_3	Q96GL9	FAM163A	Protein FAM163A	11.7678	6.56355	5.20428
PM27	7161-25_3	O95479	H6PD	GDH/6PGL endoplasmic bifunctional protein	1.69598	0.596758	1.09922
PM27	3283-21_1	Q15582	TGFBI	Transforming growth factor-beta-induced protein ig-h3	26.111	11.0503	15.0607
PM27	5738-25_3	P11686	SFTPC	Pulmonary surfactant-associated protein C	9.34669	5.71167	3.63502
PM27	5722-78_3	P42785	PRCP	Lysosomal Pro-X carboxypeptidase	4.21236	1.75432	2.45805
PM27	8275-31_3	Q5VY43	PEAR1	Platelet endothelial aggregation receptor 1	29.6405	13.7643	15.8762
PM27	5091-28_3	Q8N423	LILRB2	Leukocyte immunoglobulin-like receptor subfamily B member 2	10.5803	3.70826	6.87204
PM27	8327-26_3	Q9H4A9	DPEP2	Dipeptidase 2	33.7652	12.4241	21.3411
PM27	3344-60_4	P01008	SERPINC1	Antithrombin-III	17.0217	5.01269	12.009
PM27	4498-62_2	P13591	NCAM1	Neural cell adhesion molecule 1, 120 kDa isoform	23.3829	13.3392	10.0437
PM27	5496-49_3	Q9HCB6	SPON1	Spondin-1	36.3836	12.9457	23.438
PM27	2668-70_2	P07384 P04632	CAPN1 CAPNS1	Calpain I	9.01896	4.25512	4.76384
PM27	5470-69_2	Q15648	MED1	Mediator of RNA polymerase II transcription subunit 1	16.7719	5.49376	11.2781
PM27	8240-207_3	Q14956	GPNMB	Transmembrane glycoprotein NMB	21.5845	10.9423	10.6423
PM27	5864-10_3	P04075	ALDOA	Fructose-bisphosphate aldolase A	7.86255	4.54899	3.31356
PM27	6897-38_3	O94766	B3GAT3	Galactosylgalactosylxylosylprotein 3-beta-glucuronosyltransferase 3	13.2646	4.8743	8.39034
PM27	3298-52_2	Q8IWV2	CNTN4	Contactin-4	30.2959	16.4818	13.8141
PM27	4479-14_2	P05155	SERPING1	Plasma protease C1 inhibitor	7.60842	3.25352	4.3549
PM27	5467-15_3	P08238	HSP90AB1	Heat shock protein HSP 90-beta	17.9935	6.32197	11.6715
PM27	6367-66_3	Q06828	FMOD	fibromodulin	25.8203	12.0165	13.8037
PM27	3488-64_2	P04040	CAT	Catalase	1.9738	0.837503	1.1363
PM27	8245-27_3	Q9UMF0	ICAM5	Intercellular adhesion molecule 5	7.51378	3.59851	3.91526
PM27	6081-52_3	Q9UKZ9	PCOLCE2	Procollagen C-endopeptidase enhancer 2	10.8182	3.83038	6.98785
PM27	5599-88_3	Q8NBM8	PCYOX1L	Prenylcysteine oxidase-like	0.857784	0.272332	0.585452
PM27	6049-64_3	Q13332	PTPRS	Receptor-type tyrosine-protein phosphatase S	27.3969	9.51724	17.8797
PM27	2974-61_2	Q12860	CNTN1	Contactin-1	25.2526	14.4821	10.7706
PM27	5122-92_2	Q9H2E6	SEMA6A	Semaphorin-6A	34.7526	14.5266	20.226
PM27	6451-64_3	Q9BXN1	ASPN	Asporin	19.7207	10.7231	8.99758
PM27	3853-56_1	P40925	MDH1	Malate dehydrogenase, cytoplasmic	10.0314	4.56024	5.47119
PM27	4542-24_2	P10909	CLU	Clusterin	22.9692	6.58448	16.3848
PM27	7198-197_3	O75063	FAM20B	Glycosaminoglycan xylosylkinase	9.31195	3.00255	6.3094
PM27	8092-29_3	P08887	IL6R	Interleukin-6 receptor subunit alpha	5.82363	2.28566	3.53796
PM27	8900-28_3	Q92859	NEO1	Neogenin	33.5307	17.4688	16.062
PM27	3175-51_5	Q76LX8	ADAMTS13	A disintegrin and metalloproteinase with thrombospondin motifs 13	8.73165	4.40075	4.3309
PM27	8463-2_3	P08294	SOD3	Extracellular superoxide dismutase [Cu-Zn]	23.4963	10.8432	12.6532
PM27	7131-207_3	P11597	CETP	Cholesteryl ester transfer protein	2.36197	2.08771	0.274255
PM27	7981-230_3	Q96L58	B3GALT6	Beta-1,3-galactosyltransferase 6	0.742632	0.348075	0.394557
PM27	6512-68_3	Q96MU8	KREMEN1	Kremen protein 1	17.6981	8.60286	9.09524
PM27	6973-111_4	P01344	IGF2	Insulin-like growth factor II	2.09627	1.07395	1.02232
PM27	6520-87_3	P08493	MGP	Matrix Gla protein	29.5331	6.53352	22.9995
PM27	10819-108_3	P23142	FBLN1	Fibulin-1	41.7513	19.6267	22.1246
PM27	9077-10_3	O60476	MAN1A2	Mannosyl-oligosaccharide 1,2-alpha-mannosidase IB	19.4838	7.8119	11.6719
PM27	5728-60_3	Q96LA6	FCRL1	Fc receptor-like protein 1	4.2146	1.37263	2.84197
PM27	3232-28_2	P13686	ACP5	Tartrate-resistant acid phosphatase type 5	2.33441	0.963121	1.37129
PM27	8989-40_3	Q8IWY4	SCUBE1	Signal peptide, CUB and EGF-like domain-containing protein 1	0.716641	0.327785	0.388855
PM27	9216-100_3	O15031	PLXNB2	Plexin-B2	24.0031	10.9971	13.006
PM27	9793-145_3	Q8TDY8	IGDCC4	Immunoglobulin superfamily DCC subclass member 4	9.99079	6.07892	3.91187
PM27	11150-3_3	P12109	COL6A1	Collagen alpha-1(VI) chain	4.22061	1.56471	2.6559
PM27	13408-23_3	Q8TEU8	WFIKKN2	WAP, Kazal, immunoglobulin, Kunitz and NTR domain-containing protein 2	14.7597	5.27465	9.48507
PM27	3035-80_2	Q9UHD0	IL19	Interleukin-19	9.55027	4.81783	4.73244
PM27	8795-48_3	P02786	TFRC	Transferrin receptor protein 1	5.81543	2.21613	3.5993
PM27	8908-14_3	Q9UJ90	KCNE5	Potassium voltage-gated channel subfamily E regulatory beta subunit 5	13.9139	5.5934	8.32051
PM27	9870-17_3	P23381	WARS	Tryptophan--tRNA ligase, cytoplasmic	5.75595	2.95874	2.79721
PM27	4430-44_3	Q9BWP8	COLEC11	Collectin-11	1.80341	1.02341	0.779996
PM27	5740-17_3	Q9Y6N7	ROBO1	Roundabout homolog 1	26.0391	10.9172	15.1219
PM27	9531-24_3	O00453	LST1	Leukocyte-specific transcript 1 protein	1.10499	0.403467	0.701522
PM27	8092-29_3	P08887	IL6R	Interleukin-6 receptor subunit alpha	3.94085	1.67267	2.26818
PM27	5657-28_3	Q11201	ST3GAL1	CMP-N-acetylneuraminate-beta-galactosamide-alpha-2,3-sialyltransferase 1	7.44582	3.26113	4.18469
PM27	4124-24_2	P0DMV8	HSPA1A	Heat shock 70 kDa protein 1A	12.5716	3.77465	8.79697
PM27	5699-19_3	Q15884	FAM189A2	Protein FAM189A2	1.35078	1.15807	0.192706
PM27	3459-49_2	P09619	PDGFRB	Platelet-derived growth factor receptor beta	0.993927	0.467194	0.526733
PM27	9753-17_3	P15311	EZR	Ezrin	7.69263	4.41389	3.27874
PM27	8773-172_3	Q9NT22	EMILIN3	EMILIN-3	8.28451	3.90649	4.37802
PM27	10025-1_3	P09622	DLD	Dihydrolipoyl dehydrogenase, mitochondrial	15.3825	8.71702	6.66553
PM27	9369-174_3	Q9HCJ2	LRRC4C	Leucine-rich repeat-containing protein 4C	2.97748	2.00347	0.974008
PM27	6342-10_3	Q6UXI9	NPNT	Nephronectin	4.88443	1.43259	3.45183
PM27	4541-49_2	Q4KMG0	CDON	Cell adhesion molecule-related/down-regulated by oncogenes	12.5163	7.34797	5.16836
PM27	6086-15_3	Q6WN34	CHRDL2	Chordin-like protein 2	6.06385	2.0827	3.98115
PM27	4232-19_2	P08069	IGF1R	Insulin-like growth factor 1 receptor	35.263	17.5227	17.7404
PM27	9416-77_3	P14384	CPM	Carboxypeptidase M	4.97012	1.71211	3.258
PM27	2358-19_2	P35916	FLT4	Vascular endothelial growth factor receptor 3	4.03328	1.73293	2.30035
PM27	6650-20_3	Q15063	POSTN	Periostin	12.3187	5.6441	6.67462
PM27	9772-153_3	Q8NFZ4	NLGN2	Neuroligin-2	3.58655	2.31354	1.273
PM27	2666-53_2	P07585	DCN	Decorin	3.29623	2.30647	0.989763
PM27	5109-24_3	Q92823	NRCAM	Neuronal cell adhesion molecule	14.4333	7.69946	6.73383
PM27	9744-139_3	Q8WW22	DNAJA4	DnaJ homolog subfamily A member 4	2.58267	0.811561	1.77111
PM27	5107-7_2	P46531	NOTCH1	Neurogenic locus notch homolog protein 1	61.526	25.2121	36.3139
PM27	4314-12_2	Q9H773	DCTPP1	dCTP pyrophosphatase 1	8.78418	4.62902	4.15516
PM27	4842-62_2	P51654	GPC3	Glypican-3	0.692269	0.540208	0.152061
PM27	5337-64_3	P42081	CD86	T-lymphocyte activation antigen CD86	0.887876	0.580406	0.30747
PM27	5400-52_3	P48357	LEPR	Leptin receptor	0.454585	0.303196	0.15139
PM27	4272-46_2	P06744	GPI	Glucose-6-phosphate isomerase	2.86644	0.825548	2.0409
PM27	4459-68_2	Q16549	PCSK7	Proprotein convertase subtilisin/kexin type 7	1.02296	0.329946	0.693013
PM27	5451-1_3	Q13740	ALCAM	CD166 antigen	45.5723	19.1652	26.407
PM27	4866-59_2	Q16620	NTRK2	BDNF/NT-3 growth factors receptor	18.5431	11.6216	6.9215
PM27	5108-72_3	Q9UM47	NOTCH3	Neurogenic locus notch homolog protein 3	1.3372	1.02841	0.308781
PM27	5092-51_3	P78504	JAG1	Protein jagged-1	39.2298	16.7256	22.5043
PM27	5090-49_2	Q8NHL6	LILRB1	Leukocyte immunoglobulin-like receptor subfamily B member 1	3.56917	1.51305	2.05612
PM27	14097-86_3	Q7LFX5	CHST15	Carbohydrate sulfotransferase 15	25.8221	10.1785	15.6436
PM27	4535-50_2	Q10588	BST1	ADP-ribosyl cyclase/cyclic ADP-ribose hydrolase 2	2.0662	0.981378	1.08482
PM27	5116-62_2	Q9HCK4	ROBO2	Roundabout homolog 2	36.7599	17.7527	19.0072
PM27	4903-72_1	Q08209 P63098	PPP3CA PPP3R1	Calcineurin	14.1639	4.42083	9.74309
PM27	4546-27_3	Q9UHX3	ADGRE2	Adhesion G protein-coupled receptor E2	9.89912	3.96723	5.93189
PM27	5465-32_3	O60243	HS6ST1	Heparan-sulfate 6-O-sulfotransferase 1	24.6906	9.42011	15.2705
PM27	5496-49_3	Q9HCB6	SPON1	Spondin-1	22.2524	7.60079	14.6516
PM27	4775-34_3	P06396	GSN	Gelsolin	3.00496	1.59167	1.41329
PM27	5036-50_1	P98066	TNFAIP6	Tumor necrosis factor-inducible gene 6 protein	1.98997	0.912047	1.07792
PM27	11266-8_3	Q14242	SELPLG	P-selectin glycoprotein ligand 1	14.2215	4.75136	9.47017
PM27	11646-4_3	Q7L1S5	CHST9	Carbohydrate sulfotransferase 9	2.06864	0.879185	1.18946
PM27	10419-1_3	Q6ZMJ2	SCARA5	Scavenger receptor class A member 5	1.6383	1.11345	0.524852
PM27	11387-3_3	Q99941	ATF6B	Cyclic AMP-dependent transcription factor ATF-6 beta	7.01374	2.44023	4.57351
PM27	12663-1_3	Q16762	TST	Thiosulfate sulfurtransferase	1.37635	0.638746	0.737599	+
PM27	11278-4_3	P13942	COL11A2	Collagen alpha-2(XI) chain	3.09248	1.95251	1.13997
PM27	10464-6_3	Q9H6X2	ANTXR1	Anthrax toxin receptor 1	3.40371	2.37833	1.02538
PM27	10576-7_3	Q6UX71	PLXDC2	Plexin domain-containing protein 2	10.5763	6.89266	3.68368
PM27	2972-57_2	P18075	BMP7	Bone morphogenetic protein 7	0.649174	0.424281	0.224893
PM27	13735-1_3	P47736	RAP1GAP	Rap1 GTPase-activating protein 1	1.01752	0.444847	0.572672
PM27	10758-2_3	O60938	KERA	Keratocan	23.3112	9.34114	13.9701
PM27	2475-1_3	P10721	KIT	Mast/stem cell growth factor receptor Kit	4.63276	2.16785	2.46491
PM27	2677-1_1	P00533	EGFR	Epidermal growth factor receptor	24.1225	13.0656	11.0569
PM27	2742-68_2	Q9Y286	SIGLEC7	Sialic acid-binding Ig-like lectin 7	11.4312	4.16978	7.26144
PM27	14153-8_3	P52797	EFNA3	Ephrin-A3	2.59482	1.34811	1.24671
PM27	2658-27_1	Q16288	NTRK3	NT-3 growth factor receptor	23.0454	12.8022	10.2432
PM27	13552-7_3	Q9UH65	SWAP70	Switch-associated protein 70	9.6297	4.57992	5.04977
PM27	2826-53_2	Q92838	EDA	Ectodysplasin-A, secreted form	3.59366	1.69774	1.89592
PM27	2816-50_2	P50895	BCAM	Basal Cell Adhesion Molecule	10.532	5.29136	5.24066
PM27	2728-62_2	P25391, P07942, P11047	LAMA1 LAMB1 LAMC1	Laminin	5.89306	3.15385	2.73921
PM27	14747-9_3	O75462	CRLF1	Cytokine receptor-like factor 1	3.58708	1.50186	2.08522
PM27	13510-7_3	Q93084	ATP2A3	Sarcoplasmic/endoplasmic reticulum calcium ATPase 3	3.66987	2.21123	1.45864
PM27	13590-1_3	Q9Y3B8	REXO2	Oligoribonuclease, mitochondrial	10.931	4.90278	6.02818
PM27	13098-93_3	O43915	FIGF	Vascular endothelial growth factor D	5.425	2.39958	3.02543
PM27	2867-52_2	P31749 P31751 Q9Y243	AKT1 AKT2 AKT3	RAC-alpha/beta/gamma serine/threonine-protein kinase	12.3645	4.88124	7.48329
PM27	4246-40_2	P32004	L1CAM	Neural cell adhesion molecule L1	16.8454	9.20778	7.63759
PM27	3290-50_2	Q6YHK3	CD109	CD109 antigen	15.5463	8.18095	7.36536
PM27	4145-58_2	P20783	NTF3	Neurotrophin-3	1.638	0.846949	0.79105
PM27	3191-50_2	Q96NZ8	WFIKKN1	WAP, kazal, immunoglobulin, kunitz and NTR domain-containing protein 1	1.38018	0.512214	0.867966
PM27	3364-76_2	O60911	CTSV	Cathepsin L2	0.786292	0.546704	0.239588
PM27	3890-8_2	P07195	LDHB	L-lactate dehydrogenase B chain	1.13545	0.422724	0.712727
PM27	3323-37_1	Q14114	LRP8	Low-density lipoprotein receptor-related protein 8	6.92659	3.80119	3.1254
PM27	3415-61_2	P21815	IBSP	Bone sialoprotein 2	1.4612	0.890251	0.570949
PM27	6650-20_3	Q15063	POSTN	Periostin	28.0173	12.1995	15.8178
PM27	3773-15_4	Q02763	TEK	Angiopoietin-1 receptor, soluble	4.01654	1.90057	2.11597
PM27	2973-15_2	P16671	CD36	Platelet glycoprotein 4	4.8398	2.42911	2.41069
PM27	3322-52_2	Q6UXM1	LRIG3	Leucine-rich repeats and immunoglobulin-like domains protein 3	18.8067	7.78912	11.0175
PM27	3059-50_2	Q9Y275	TNFSF13B	Tumor necrosis factor ligand superfamily member 13B	1.18945	0.347378	0.842075
PM27	4158-54_2	P00749	PLAU	Urokinase-type plasminogen activator	11.986	4.75736	7.22863
PM27	3041-55_2	Q9UBG0	MRC2	C-type mannose receptor 2	28.1747	16.0592	12.1154
PM27	3378-49_2	P49862	KLK7	Kallikrein-7	4.25884	1.38763	2.87122
PM27	10746-24_3	Q9UBP4	DKK3	Dickkopf-related protein 3	25.2705	10.2148	15.0558
PM27	3214-3_2	O14786	NRP1	Neuropilin-1	23.5709	10.1768	13.3941
PM27	3481-87_1	Q9NQW7	XPNPEP1	Xaa-Pro aminopeptidase 1	8.96226	3.2603	5.70196
PM27	3448-13_2	P06213	INSR	Insulin receptor	7.97326	3.9402	4.03305
PM27	7179-69_3	O94856	NFASC	Neurofascin	9.91678	4.75732	5.15947
PM27	7871-16_3	Q24JP5	TMEM132A	Transmembrane protein 132A	19.2548	10.0452	9.20955
PM27	7980-72_3	Q9NY97	B3GNT2	N-acetyllactosaminide beta-1,3-N-acetylglucosaminyltransferase 2	18.2097	9.44197	8.7677
PM27	7218-87_3	P14415	ATP1B2	Sodium/potassium-transporting ATPase subunit beta-2	22.5742	11.5256	11.0486
PM27	7810-20_3	Q9BXJ0	C1QTNF5	Complement C1q tumor necrosis factor-related protein 5	16.9916	7.38464	9.60693
PM27	7008-13_3	P58658	EVA1C	Protein eva-1 homolog C	1.22184	0.274847	0.946994
PM27	6965-19_3	Q9UHC6	CNTNAP2	Contactin-associated protein-like 2	1.44454	0.828093	0.616445
PM27	14134-49_3	Q86SJ2	AMIGO2	Amphoterin-induced protein 2	9.83317	5.27799	4.55519
PM27	7019-13_3	O75326	SEMA7A	Semaphorin-7A	14.1667	6.69728	7.46946
PM27	7999-23_3	P49961	ENTPD1	Ectonucleoside triphosphate diphosphohydrolase 1	18.0966	7.10638	10.9902
PM27	7927-16_3	Q9BVH7	ST6GALNAC5	Alpha-N-acetylgalactosaminide alpha-2,6-sialyltransferase 5	0.556897	0.23193	0.324966
PM27	10749-18_3	Q9BXJ4	C1QTNF3	Complement C1q tumor necrosis factor-related protein 3	10.9158	5.79028	5.12553
PM27	7194-36_3	Q9Y639	NPTN	Neuroplastin	10.5375	6.09022	4.44732
PM27	5122-92_2	Q9H2E6	SEMA6A	Semaphorin-6A	10.4091	5.79652	4.61253
PM27	8039-41_3	Q8N128	FAM177A1	Protein FAM177A1	10.2449	5.5465	4.69837
PM27	6440-31_3	Q13361	MFAP5	Microfibrillar-associated protein 5	1.52988	1.02946	0.500418
PM27	6650-20_3	Q15063	POSTN	Periostin	5.33774	3.17108	2.16666
PM27	5628-21_3	Q9NS98	SEMA3G	Semaphorin-3G	11.7857	7.07075	4.71493
PM27	5843-60_3	Q96KQ7	EHMT2	Histone-lysine N-methyltransferase EHMT2	4.21641	2.61827	1.59814
PM27	7551-33_4	Q14392	LRRC32	Leucine-rich repeat-containing protein 32	15.9856	8.55906	7.42656
PM27	5837-49_3	P42702	LIFR	Leukemia inhibitory factor receptor	17.6576	8.35971	9.29786
PM27	7853-19_3	O75880	SCO1	Protein SCO1 homolog, mitochondrial	3.44168	2.06921	1.37247
PM27	6409-57_3	Q8IZF2	ADGRF5	Adhesion G protein-coupled receptor F5	0.507339	0.30503	0.202309
PM27	6544-33_3	Q92832	NELL1	Protein kinase C-binding protein NELL1	1.1558	1.00111	0.154686
PM27	5957-30_3	P61278	SST	Somatostatin-28	4.15205	1.37798	2.77407
PM27	6485-59_3	P15814	IGLL1	Immunoglobulin lambda-like polypeptide 1	0.333896	0.19628	0.137616
PM27	5596-75_3	P06127	CD5	T-cell surface glycoprotein CD5	2.97655	1.4355	1.54106
PM27	6507-16_3	O15394	NCAM2	Neural cell adhesion molecule 2	10.861	6.15549	4.70554
PM27	5735-54_3	Q96EU7	C1GALT1C1	C1GALT1-specific chaperone 1	1.86531	1.18727	0.678032
PM27	6383-90_3	O43897	TLL1	Tolloid-like protein 1	4.62536	1.73363	2.89173
PM27	5647-51_3	P10997	IAPP	Islet amyloid polypeptide	0.37081	0.168304	0.202506
PM27	6217-23_3	O00391	QSOX1	Sulfhydryl oxidase 1	2.13482	1.21998	0.914834
PM27	3214-3_2	O14786	NRP1	Neuropilin-1	0.441467	0.236957	0.20451
PM27	5701-81_3	P05452	CLEC3B	Tetranectin	0.810872	0.64184	0.169032
PM27	6392-7_3	O76076	WISP2	WNT1-inducible-signaling pathway protein 2	20.3653	4.94133	15.424
PM27	5620-13_3	P19021	PAM	Peptidyl-glycine alpha-amidating monooxygenase	11.7007	5.38765	6.3131
PM27	5813-58_3	P01588	EPO	Erythropoietin	1.87174	0.611678	1.26006
PM27	6388-21_3	Q96EE4	CCDC126	Coiled-coil domain-containing protein 126	1.55817	0.697563	0.860611
PM27	6508-68_3	O95969	SCGB1D2	Secretoglobin family 1D member 2	11.092	4.21713	6.87484
PM27	6557-50_3	Q8TF66	LRRC15	Leucine-rich repeat-containing protein 15	5.50873	2.91548	2.59325
PM27	5688-65_3	Q9NTU7	CBLN4	Cerebellin-4	3.58968	2.28751	1.30217
PM27	9284-25_3	Q6FHJ7	SFRP4	Secreted frizzled-related protein 4	7.79769	3.21085	4.58684
PM27	8304-50_3	O00300	TNFRSF11B	Tumor necrosis factor receptor superfamily member 11B	11.3605	4.1612	7.19926
PM27	8300-82_3	O75381	PEX14	Peroxisomal membrane protein PEX14	1.45293	0.583677	0.86925
PM27	6629-3_3	P60022	DEFB1	Beta-defensin 1	1.21579	0.547225	0.668566
PM27	8407-84_3	Q04721	NOTCH2	Neurogenic locus notch homolog protein 2	29.0069	13.3967	15.6102
PM27	8364-74_3	Q9Y2C2	UST	Uronyl 2-sulfotransferase	6.5566	4.28588	2.27072
PM27	8660-5_3	Q9NRN5	OLFML3	Olfactomedin-like protein 3	31.1757	14.4665	16.7093
PM27	8841-65_3	Q8IUL8	CILP2	Cartilage intermediate layer protein 2	7.04021	3.96888	3.07133
PM27	8935-22_3	O95255	ABCC6	Multidrug resistance-associated protein 6	10.5408	5.28537	5.2554
PM27	9256-78_3	Q15818	NPTX1	Neuronal pentraxin-1	1.15827	0.713351	0.444923
PM27	8222-49_3	Q6ZTQ4	CDHR3	Cadherin-related family member 3	1.16851	0.660316	0.508194
PM27	10613-33_3	Q6P4E1	CASC4	Protein CASC4	6.31232	3.07261	3.23971
PM27	8925-25_3	Q7LG56	RRM2B	Ribonucleoside-diphosphate reductase subunit M2 B	6.04535	2.33011	3.71524
PM27	8282-15_3	Q9NY25	CLEC5A	C-type lectin domain family 5 member A	0.990248	0.297686	0.692563
PM27	8337-65_3	Q92729	PTPRU	Receptor-type tyrosine-protein phosphatase U	4.97556	2.04509	2.93047
PM27	8459-10_3	P22004	BMP6	Bone morphogenetic protein 6	13.7758	7.71553	6.0603
PM27	8240-207_3	Q14956	GPNMB	Transmembrane glycoprotein NMB	9.41989	3.86204	5.55785
PM27	7152-5_3	Q8TDQ0	HAVCR2	Hepatitis A virus cellular receptor 2	11.1565	3.42213	7.73434
PM27	2765-4_3	O95390 O14793	GDF11 MSTN	Growth/differentiation factor 11/8	7.38856	4.73974	2.64882
PM27	3007-7_2	Q9Y336	SIGLEC9	Sialic acid-binding Ig-like lectin 9	0.377057	0.229621	0.147436
PM27	9242-11_3	P35070	BTC	BTC	14.0428	7.54036	6.50239
PM27	9595-11_3	O60909	B4GALT2	Beta-1,4-galactosyltransferase 2	24.2938	9.84651	14.4473
PM27	9760-13_3	P45984	MAPK9	Mitogen-activated protein kinase 9	22.0177	7.32172	14.696
PM27	9277-16_3	Q06141	REG3A	Regenerating islet-derived protein 3-alpha	3.91894	2.06214	1.8568
PM27	3601-54_3	O00533	CHL1	Neural cell adhesion molecule L1-like protein	2.22571	1.76054	0.465172
PM27	9005-16_3	Q9UIW2	PLXNA1	Plexin-A1	5.00339	3.01807	1.98532
PM27	8353-15_3	O60939	SCN2B	Sodium channel subunit beta-2	4.4337	1.43532	2.99838
PM27	8759-29_3	Q9NPC4	A4GALT	Lactosylceramide 4-alpha-galactosyltransferase	14.6385	6.89189	7.74666
PM27	9715-15_3	O75054	IGSF3	Immunoglobulin superfamily member 3	18.9372	11.4114	7.52578
PM27	9876-20_3	P09972	ALDOC	Fructose-bisphosphate aldolase C	3.87172	1.95948	1.91224
PM27	2991-9_2	P14778	IL1R1	Interleukin-1 receptor type 1	24.5633	9.05639	15.5069
PM27	7957-2_3	Q8WXD2	SCG3	Secretogranin-3	19.6169	5.09133	14.5255
PM27	9769-48_3	Q8NFT8	DNER	Delta and Notch-like epidermal growth factor-related receptor	5.14762	3.39844	1.74918
PM27	9338-2_3	Q96PD2	DCBLD2	Discoidin, CUB and LCCL domain-containing protein 2	18.4257	8.20507	10.2206
PM27	9470-15_3	Q5JXM2	METTL24	Methyltransferase-like protein 24	1.33152	0.573652	0.757863
PM27	9574-11_3	O00499	BIN1	Myc box-dependent-interacting protein 1	4.50576	2.14855	2.3572
PM27	9360-33_3	O43854	EDIL3	EGF-like repeat and discoidin I-like domain-containing protein 3	9.87765	4.89825	4.9794
PM27	9805-51_3	Q9NPR2	SEMA4B	Semaphorin-4B	12.9805	4.57393	8.40658
PM27	9451-20_3	P07911	UMOD	Uromodulin	3.58789	1.77481	1.81307
PM27	4157-2_1	P00734	F2	Thrombin	11.2034	4.13286	7.07059
PM27	9989-12_3	Q50LG9	LRRC24	Leucine-rich repeat-containing protein 24	1.82544	0.901193	0.924246
PM27	4564-2_2	O60486	PLXNC1	Plexin-C1	17.2119	8.54762	8.66428
PM27	5457-5_2	Q5KU26	COLEC12	Collectin-12	5.44858	3.64833	1.80025
PM27	2999-6_2	Q13449	LSAMP	Limbic system-associated membrane protein	35.2196	12.0356	23.1841
PM27	4155-3_2	P24821	TNC	Tenascin	4.78349	2.62543	2.15806
PM27	6107-3_3	Q9UNI1	CELA1	Chymotrypsin-like elastase family member 1	6.73609	3.93963	2.79646
PM27	5725-1_3	Q99983	OMD	Osteomodulin	8.45879	5.61367	2.84512
PM27	5087-5_3	Q969J5	IL22RA2	Interleukin-22 receptor subunit alpha-2	2.46883	1.0895	1.37933
PM27	3505-6_2	P01374, Q06643	LTA LTB	Lymphotoxin alpha1:beta2	6.8363	2.8068	4.0295
PM27	5007-1_1	Q16539	MAPK14	Mitogen-activated protein kinase 14	10.0257	3.73057	6.29509
PM27	6117-4_3	P16519	PCSK2	Neuroendocrine convertase 2	4.53338	1.39077	3.14261
PM27	7128-9_3	Q5GFL6	VWA2	von Willebrand factor A domain-containing protein 2	2.45838	1.35998	1.09841
PM27	4328-2_2	Q9BWV1	BOC	Brother of CDO	9.61541	5.32933	4.28608
PM27	5121-3_2	Q9H3T3	SEMA6B	Semaphorin-6B	16.0266	6.70874	9.31782
PM27	5632-6_3	Q9NQ79	CRTAC1	Cartilage acidic protein 1	0.296275	0.251224	0.0450514
PM27	6556-5_3	Q9UJA9	ENPP5	Ectonucleotide pyrophosphatase/phosphodiesterase family member 5	1.53035	1.21035	0.320003
PM27	6927-7_3	P52848	NDST1	Bifunctional heparan sulfate N-deacetylase/N-sulfotransferase 1	20.4657	10.0693	10.3964
PM27	3709-4_2	P24298	GPT	Alanine aminotransferase 1	14.9539	7.56421	7.38967
PM27	4908-6_1	P17813	ENG	Endoglin	24.5425	11.4424	13.1002
PM27	8982-65_3	P49746	THBS3	Thrombospondin-3	15.3678	9.16037	6.2074
PM27	3198-4_1	P22304	IDS	Iduronate 2-sulfatase	4.57582	2.95564	1.62018
PM27	8250-2_3	Q12913	PTPRJ	Receptor-type tyrosine-protein phosphatase eta	6.06899	2.5602	3.50878
PM27	8997-4_3	O95502	NPTXR	Neuronal pentraxin receptor	4.87239	1.46534	3.40705
PM27	9971-5_3	Q7Z408	CSMD2	CUB and sushi domain-containing protein 2	12.7744	5.04057	7.73383
PM27	9525-1_3	Q13308	PTK7	Inactive tyrosine-protein kinase 7	26.0414	10.5816	15.4598
PM27	8297-8_3	Q8IXB1	DNAJC10	DnaJ homolog subfamily C member 10	21.2425	9.72898	11.5135
PM27	8790-6_3	P15289	ARSA	Arylsulfatase A	1.42277	0.432389	0.990379
PM27	8052-115_3	Q8N2Q7	NLGN1	Neuroligin-1	10.1976	6.33712	3.86051
PM27	8786-6_3	Q6P995	FAM171B	Protein FAM171B	8.60598	3.17381	5.43217
PM27	8240-207_3	Q14956	GPNMB	Transmembrane glycoprotein NMB	2.37428	1.71089	0.663381
PM27	8252-2_3	Q6P988	NOTUM	Palmitoleoyl-protein carboxylesterase NOTUM	0.540966	0.310012	0.230954
PM27	9303-9_3	O75144	ICOSLG	ICOS ligand	5.88961	2.3334	3.55621
PM27	3296-92_2	Q02246	CNTN2	Contactin-2	3.21117	1.78208	1.42909
PM27	9182-3_3	Q07954	LRP1	Low-density lipoprotein receptor-related protein 1, soluble	5.916	3.11672	2.79929
PM27	4917-62_1	P06756, P18084	ITGAV ITGB5	Integrin alpha-V: beta-5 complex	3.15854	1.37299	1.78555
PM9	10387-1_3	P16860	NPPB	Natriuretic peptides B	4.63382	0.349568	4.28425
PM9	12408-333_3	Q9UL26	RAB22A	Ras-related protein Rab-22A	0.575505	0.114909	0.460596
PM9	13509-5_3	Q8TAC9	SCAMP5	Secretory carrier-associated membrane protein 5	5.19777	0.991509	4.20626
PM9	11219-95_3	Q8TAT2	FGFBP3	Fibroblast growth factor-binding protein 3	0.771465	0.0907603	0.680705
PM9	11448-34_3	P51570	GALK1	Galactokinase	8.91864	1.22557	7.69307
PM9	3197-70_2	P14735	IDE	Insulin-degrading enzyme	6.02828	0.790667	5.23761
PM9	3038-9_2	O14625	CXCL11	C-X-C motif chemokine 11	0.251128	0.136637	0.114491
PM9	14025-18_3	Q07011	TNFRSF9	Tumor necrosis factor receptor superfamily member 9	1.27329	0.222796	1.0505
PM9	5727-35_3	Q6Y288	B3GALTL	Beta-1,3-glucosyltransferase	1.52383	0.23164	1.29219
PM9	5440-26_3	P48788	TNNI2	Troponin I, fast skeletal muscle	0.527783	0.0837345	0.444048
PM9	4148-49_2	Q13219	PAPPA	Pappalysin-1	5.45455	0.644722	4.80983
PM9	6601-1_3	Q8N2K1	UBE2J2	Ubiquitin-conjugating enzyme E2 J2	29.5829	4.50703	25.0759
PM9	6077-63_3	Q9NZK5	CECR1	Adenosine deaminase CECR1	1.77897	0.134355	1.64462
PM9	8072-19_3	Q08AG7	MZT1	Mitotic-spindle organizing protein 1	6.83807	0.83509	6.00298
PM9	9388-18_3	Q96PE7	MCEE	Methylmalonyl-CoA epimerase, mitochondrial	0.685387	0.139449	0.545939
PM9	9278-9_3	Q99645	EPYC	Epiphycan	15.5812	2.40747	13.1738
PM9	9577-26_3	Q8N9I0	SYT2	Synaptotagmin-2	0.773256	0.0916866	0.681569
PM9	4234-8_2	Q01638	IL1RL1	Interleukin-1 receptor-like 1	1.65775	0.15049	1.50726
PM9	9037-1_3	Q9P2W9	STX18	Syntaxin-18	43.4269	6.72247	36.7044
PM9	8929-7_3	A6H8Y1	BDP1	Transcription factor TFIIIB component B'' homolog	22.8815	3.90781	18.9737
PM9	4959-2_1	O95994	AGR2	Anterior gradient protein 2 homolog	79.5426	13.2102	66.3324
PM9	6458-6_3	P04843	RPN1	Dolichyl-diphosphooligosaccharide--protein glycosyltransferase subunit 1	1.77121	1.23328	0.537931
PM9	11670-18_3	Q96P66	GPR101	Probable G-protein coupled receptor 101	2.91222	0.43237	2.47985
PM9	7786-83_3	Q92478	CLEC2B	C-type lectin domain family 2 member B	7.84673	1.34446	6.50226
PM9	14329-4_3	Q9BTC0	DIDO1	Death-inducer obliterator 1	7.20367	1.19483	6.00884
PM9	3195-50_2	P22749	GNLY	Granulysin	1.74552	0.907133	0.838387
PM9	11476-43_3	Q9UN37	VPS4A	Vacuolar protein sorting-associated protein 4A	34.6788	4.32595	30.3528
PM9	12357-41_3	O95721	SNAP29	Synaptosomal-associated protein 29	1.32559	0.223898	1.10169
PM9	8487-62_3	P01876 P01877	IGHA1 IGHA2	Immunoglobulin A	1.08234	0.942207	0.140129
PM9	11245-43_3	P21333	FLNA	Filamin-A	0.25155	0.0434328	0.208117
PM9	10008-43_3	P43080	GUCA1A	Guanylyl cyclase-activating protein 1	0.330762	0.0433494	0.287413
PM9	10892-8_3	Q99650	OSMR	Oncostatin-M-specific receptor subunit beta	44.7818	7.57499	37.2068
PM9	11190-129_3	Q96TA2	YME1L1	ATP-dependent zinc metalloprotease YME1L1	8.8774	1.5644	7.313
PM9	12450-42_3	Q15126	PMVK	Phosphomevalonate kinase	9.0802	1.772	7.3082
PM9	12458-79_3	Q99653	CHP1	Calcineurin B homologous protein 1	52.9486	9.08559	43.863
PM9	8280-238_3	P04004	VTN	Vitronectin	14.3679	1.04196	13.3259
PM9	12732-13_3	Q5T2T1	MPP7	MAGUK p55 subfamily member 7	47.7065	6.60334	41.1031
PM9	2692-74_2	P14555	PLA2G2A	Phospholipase A2, membrane associated	1.0292	0.176174	0.853026
PM9	10085-25_3	P49675	STAR	Steroidogenic acute regulatory protein, mitochondrial	4.99185	0.762156	4.2297
PM9	10023-32_3	P11473	VDR	Vitamin D3 receptor	6.11044	0.76563	5.34481
PM9	14002-18_3	Q9BZ29	DOCK9	Dedicator of cytokinesis protein 9	5.32133	1.06288	4.25844
PM9	14031-18_3	P21781	FGF7	Fibroblast growth factor 7	1.14354	0.22238	0.92116
PM9	9235-3_3	Q8IUK5	PLXDC1	Plexin domain-containing protein 1	18.4414	2.33937	16.102
PM9	8476-11_3	P10645	CHGA	Chromogranin-A	0.757228	0.334307	0.422921
PM9	12524-18_3	Q96F10	SAT2	Diamine acetyltransferase 2	7.52379	1.26221	6.26158
PM9	14254-27_3	P29074	PTPN4	Tyrosine-protein phosphatase non-receptor type 4	0.626457	0.185309	0.441148
PM9	11094-104_3	Q05315	CLC	Galectin-10	7.9736	1.45353	6.52007
PM9	14227-21_3	P14649	MYL6B	Myosin light chain 6B	2.23878	0.455369	1.78341
PM9	11140-56_3	P02452	COL1A1	Collagen alpha-1(I) chain	0.495338	0.0383067	0.457032
PM9	11563-51_3	Q96C24	SYTL4	Synaptotagmin-like protein 4	88.9235	14.9074	74.016
PM9	11353-143_3	Q15796	SMAD2	Mothers against decapentaplegic homolog 2	9.14499	1.21888	7.92611
PM9	12406-119_3	O95661	DIRAS3	GTP-binding protein Di-Ras3	35.6519	4.82014	30.8318
PM9	12683-156_3	Q9BPU6	DPYSL5	Dihydropyrimidinase-related protein 5	3.18207	0.465724	2.71635
PM9	14222-68_3	P33763	S100A5	Protein S100-A5	5.88454	0.712718	5.17182
PM9	13499-30_3	P00451	F8	Coagulation Factor VIII	13.8482	1.32642	12.5218
PM9	8009-121_3	Q15526	SURF1	Surfeit locus protein 1	7.2407	0.98948	6.25122
PM9	11457-53_3	Q14376	GALE	UDP-glucose 4-epimerase	58.3128	8.28724	50.0256
PM9	12384-92_3	Q9H9Q2	COPS7B	COP9 signalosome complex subunit 7b	3.54821	0.409384	3.13882
PM9	10939-16_3	Q9H4M7	PLEKHA4	Pleckstrin homology domain-containing family A member 4	12.9008	1.97739	10.9234
PM9	11319-106_3	P49959	MRE11A	Double-strand break repair protein MRE11A	2.06751	0.348315	1.7192
PM9	12533-135_3	Q99418	CYTH2	Cytohesin-2	6.99932	0.69482	6.3045
PM9	13575-40_3	O14641	DVL2	Segment polarity protein dishevelled homolog DVL-2	10.6198	1.19815	9.42168
PM9	8476-11_3	P10645	CHGA	Chromogranin-A	2.24969	0.578882	1.67081
PM9	10082-251_3	P07196	NEFL	Neurofilament light polypeptide	23.8763	3.77821	20.0981
PM9	14042-11_3	Q8N474	SFRP1	Secreted frizzled-related protein 1	7.69852	0.420938	7.27758
PM9	12574-36_3	P20800	EDN2	Endothelin-2	3.33266	0.290417	3.04224
PM9	11315-148_3	O15297	PPM1D	Protein phosphatase 1D	14.2538	2.65413	11.5997
PM9	14308-192_3	Q8IZS7	CLECL1	C-type lectin-like domain family 1	0.923248	0.138358	0.78489
PM9	14110-200_3	P09486	SPARC	SPARC	67.7622	10.3299	57.4323
PM9	10086-39_3	P35520	CBS	Cystathionine beta-synthase	8.78429	1.64237	7.14192
PM9	11246-3_3	Q8TDL5	BPIFB1	BPI fold-containing family B member 1	0.582714	0.0689699	0.513745	+
PM9	10569-28_3	P11684	SCGB1A1	Uteroglobin	10.3519	1.29707	9.05483
PM9	11289-31_3	P48730	CSNK1D	Casein kinase I isoform delta	4.1855	0.872215	3.31329
PM9	10851-77_3	Q14213	EBI3	Interleukin-27 subunit beta	1.07525	0.101299	0.973951
PM9	11283-13_3	Q96JK2	DCAF5	DDB1- and CUL4-associated factor 5	21.6527	3.15494	18.4977
PM9	10637-50_3	Q6UXG2	KIAA1324	UPF0577 protein KIAA1324	9.75409	1.04464	8.70946
PM9	11244-63_3	Q8N2S1	LTBP4	Latent-transforming growth factor beta-binding protein 4	11.1086	2.29424	8.81438
PM9	11267-11_3	P15941	MUC1	Mucin-1	1.03105	0.198537	0.832514
PM9	11083-23_3	P09104	ENO2	Gamma-enolase	0.946286	0.0497656	0.89652
PM9	10391-1_3	Q9Y5C1	ANGPTL3	Angiopoietin-related protein 3	0.570929	0.0644564	0.506473
PM9	11833-83_3	Q16595	FXN	Frataxin, mitochondrial	0.788831	0.124731	0.6641
PM9	12528-40_3	Q96S55	WRNIP1	ATPase WRNIP1	13.0852	2.30504	10.7801
PM9	12403-30_3	Q96DA2	RAB39B	Ras-related protein Rab-39B	5.55183	0.647965	4.90387
PM9	12892-10_3	Q8IYJ3	SYTL1	Synaptotagmin-like protein 1	9.31319	1.41318	7.9
PM9	12737-12_3	Q14651	PLS1	Plastin-1	7.38251	0.899787	6.48273
PM9	12798-46_3	Q2Y0W8	SLC4A8	Electroneutral sodium bicarbonate exchanger 1	2.83055	0.423361	2.40718
PM9	11926-23_3	Q6PD74	AAGAB	Alpha- and gamma-adaptin-binding protein p34	0.38992	0.0601156	0.329805
PM9	12735-39_3	O75534	CSDE1	Cold shock domain-containing protein E1	11.3809	2.16947	9.21139
PM9	11481-25_3	Q8TDQ0	HAVCR2	Hepatitis A virus cellular receptor 2	0.243087	0.0314245	0.211662
PM9	11919-84_3	Q3SXY7	LRIT3	Leucine-rich repeat, immunoglobulin-like domain and transmembrane domain-containing protein 3	1.94847	0.112263	1.83621
PM9	12811-55_3	Q09FC8	ZNF415	Zinc finger protein 415	4.31755	0.76218	3.55537
PM9	11671-19_3	P55201	BRPF1	Peregrin	6.03576	0.814196	5.22156
PM9	12376-85_3	P55273	CDKN2D	Cyclin-dependent kinase 4 inhibitor D	11.3529	1.18121	10.1717
PM9	12653-13_3	P78368	CSNK1G2	Casein kinase I isoform gamma-2	2.35106	0.412905	1.93815
PM9	12827-37_3	P49796	RGS3	Regulator of G-protein signaling 3	20.1857	3.58237	16.6034
PM9	12018-84_3	Q9H3S4	TPK1	Thiamin pyrophosphokinase 1	2.86261	0.503844	2.35877
PM9	12457-10_3	Q9BV57	ADI1	1,2-dihydroxy-3-keto-5-methylthiopentene dioxygenase	39.7881	6.94786	32.8402
PM9	12655-30_3	Q9H115	NAPB	Beta-soluble NSF attachment protein	37.4997	6.2103	31.2894
PM9	12881-17_3	O75452	RDH16	Retinol dehydrogenase 16	29.0968	5.85542	23.2414
PM9	11614-29_3	P84090	ERH	Enhancer of rudimentary homolog	9.31581	1.07504	8.24078
PM9	11988-24_3	Q9HD43	PTPRH	Receptor-type tyrosine-protein phosphatase H	4.34264	0.537821	3.80482
PM9	13482-14_3	A5YKK6	CNOT1	CCR4-NOT transcription complex subunit 1	5.377	0.900006	4.47699
PM9	13013-41_3	O60260	PARK2	E3 ubiquitin-protein ligase parkin	31.5933	4.61646	26.9768
PM9	13740-51_3	Q92765	FRZB	Secreted frizzled-related protein 3	0.672603	0.123479	0.549124
PM9	2580-83_2	P05164	MPO	Myeloperoxidase	1.64276	0.109197	1.53357
PM9	13503-19_3	O75915	ARL6IP5	PRA1 family protein 3	5.24137	1.02034	4.22103
PM9	14708-59_3	P07360	C8G	Complement component C8 gamma chain	1.80129	0.203811	1.59748
PM9	13556-28_3	P28223	HTR2A	5-hydroxytryptamine receptor 2A	12.9431	2.44473	10.4983
PM9	13984-23_3	Q9UHL0	DDX25	ATP-dependent RNA helicase DDX25	6.45216	1.10768	5.34448
PM9	14057-68_3	O95150	TNFSF15	Tumor necrosis factor ligand superfamily member 15	62.7792	10.9155	51.8637
PM9	13497-34_3	O75822	EIF3J	Eukaryotic translation initiation factor 3 subunit J	11.4912	1.47453	10.0166
PM9	13473-55_3	P23677	ITPKA	Inositol-trisphosphate 3-kinase A	11.1071	2.0775	9.02958
PM9	8369-102_3	Q14118	DAG1	Dystroglycan	1.13027	0.0591206	1.07115
PM9	14012-17_3	Q96C10	DHX58	Probable ATP-dependent RNA helicase DHX58	1.16525	0.233317	0.931931
PM9	14112-40_3	Q969Z4	RELT	Tumor necrosis factor receptor superfamily member 19L	9.67047	1.28379	8.38669
PM9	14063-17_3	P13725	OSM	Oncostatin-M	0.769998	0.147464	0.622533
PM9	2617-56_35	P21860	ERBB3	Receptor tyrosine-protein kinase erbB-3	6.13903	0.497312	5.64172
PM9	3285-23_2	P00736	C1R	Complement C1r subcomponent	2.96365	0.59083	2.37282
PM9	2630-12_2	Q9NPH3	IL1RAP	Interleukin-1 Receptor accessory protein	2.03722	0.461129	1.5761
PM9	8007-19_3	P07858	CTSB	Cathepsin B	4.77277	0.33591	4.43686
PM9	4996-66_1	P04196	HRG	Histidine-rich glycoprotein	0.256796	0.205008	0.0517876
PM9	6543-182_3	P81277	PRLH	Prolactin-releasing peptide	29.9178	4.40482	25.513
PM9	7144-234_3	Q96I82	KAZALD1	Kazal-type serine protease inhibitor domain-containing protein 1	2.97034	0.246231	2.72411
PM9	7895-108_3	Q8TCY5	MRAP	Melanocortin-2 receptor accessory protein	10.5834	1.59332	8.99004
PM9	5084-154_3	Q9NRM6	IL17RB	Interleukin-17 receptor B	12.7583	2.01225	10.7461
PM9	5861-78_3	P46952	HAAO	3-hydroxyanthranilate 3,4-dioxygenase	0.421229	0.0554163	0.365813
PM9	3336-50_1	P10646	TFPI	Tissue factor pathway inhibitor	3.06808	0.367896	2.70018
PM9	4811-33_3	Q14624	ITIH4	Inter-alpha-trypsin inhibitor heavy chain H4	2.73236	0.364982	2.36738
PM9	3710-49_2	P00747	PLG	Angiostatin	11.202	1.12113	10.0809
PM9	5242-37_3	P45985	MAP2K4	Dual specificity mitogen-activated protein kinase kinase 4	3.71634	0.582651	3.13369
PM9	7778-104_3	Q96LW7	C9orf89	Bcl10-interacting CARD protein	9.10144	1.8567	7.24474
PM9	8220-15_3	Q96D05	C10orf35	Uncharacterized protein C10orf35	3.08882	0.353572	2.73525
PM9	7203-125_3	Q9Y644	RFNG	Beta-1,3-N-acetylglucosaminyltransferase radical fringe	20.405	3.50764	16.8974
PM9	5581-28_3	Q08830	FGL1	Fibrinogen-like protein 1	7.59178	1.21397	6.37781
PM9	8248-222_3	Q08ET2	SIGLEC14	Sialic acid-binding Ig-like lectin 14	2.88166	1.56494	1.31672
PM9	6252-62_3	Q96QR1	SCGB3A1	Secretoglobin family 3A member 1	0.402276	0.0485231	0.353753
PM9	8269-327_3	Q6UWY0	ARSK	Arylsulfatase K	34.2519	4.46013	29.7918
PM9	7832-181_3	P30101	PDIA3	Protein disulfide-isomerase A3	2.09272	0.227983	1.86473
PM9	5129-12_3	Q14162	SCARF1	Scavenger receptor class F member 1	2.69041	0.24283	2.44758
PM9	7249-307_3	Q9HD36	BCL2L10	Bcl-2-like protein 10	47.6786	6.80989	40.8687
PM9	7959-34_3	Q9ULB5	CDH7	Cadherin-7	7.79453	1.22897	6.56556
PM9	7178-59_3	Q9NTK1	DEPP	Protein DEPP	0.879527	0.471055	0.408472
PM9	5604-30_3	Q9Y251	HPSE	Heparanase	1.02404	0.0433116	0.980725
PM9	8907-11_3	Q9Y4X1	UGT2A1	UDP-glucuronosyltransferase 2A1	21.7872	2.57631	19.2109
PM9	9188-119_3	Q07325	CXCL9	C-X-C motif chemokine 9	2.00378	0.273581	1.7302
PM9	9844-138_3	P35609	ACTN2	Alpha-actinin-2	2.06842	0.537953	1.53047
PM9	12503-5_3	Q15743	GPR68	Ovarian cancer G-protein coupled receptor 1	46.9903	8.91626	38.074
PM9	3516-60_2	P48061	CXCL12	Stromal cell-derived factor 1	5.29416	1.37515	3.91902
PM9	9185-15_3	P04155	TFF1	Trefoil factor 1	0.531475	0.0635148	0.46796
PM9	10387-1_3	P16860	NPPB	N-terminal pro-BNP	3.69279	0.325532	3.36726
PM9	2637-77_2	P22897	MRC1	Macrophage mannose receptor 1	9.26926	0.834764	8.43449
PM9	13701-2_3	O43927	CXCL13	C-X-C motif chemokine 13	1.24141	0.432067	0.809342
PM9	9986-14_3	Q8N729	NPW	Neuropeptide W	0.638627	0.0451999	0.593427
PM9	4978-54_2	Q9UJU6	DBNL	Drebrin-like protein	0.797619	0.0779313	0.719688
PM9	5383-14_3	Q96RJ3	TNFRSF13C	Tumor necrosis factor receptor superfamily member 13C	50.3186	8.56886	41.7497
PM9	8822-163_3	Q5W0B1	RNF219	RING finger protein 219	11.3177	1.64861	9.66906
PM9	2516-57_3	O00585	CCL21	C-C motif chemokine 21	3.62112	0.35282	3.2683
PM9	5016-61_2	Q99497	PARK7	Protein deglycase DJ-1	0.901692	0.046341	0.855351
PM9	4990-87_1	P07359	GP1BA	Platelet glycoprotein Ib alpha chain	1.07155	0.0634505	1.0081
PM9	4989-7_1	P02679	FGG	Fibrinogen gamma chain	14.6634	2.79142	11.872
PM9	5023-23_1	P30566	ADSL	Adenylosuccinate lyase	2.24792	0.312979	1.93494
PM9	4987-17_1	P24071	FCAR	Immunoglobulin alpha Fc receptor	2.63552	0.498027	2.13749
PM9	5231-79_3	Q8NBP7	PCSK9	Proprotein convertase subtilisin/kexin type 9	0.170634	0.153678	0.0169564
PM9	4907-56_1	P02671 P02675 P02679	FGA FGB FGG	D-dimer	9.97935	2.1843	7.79505
PM9	12795-2_3	Q969W8	ZNF566	Zinc finger protein 566	16.9926	2.86293	14.1297
PM9	4547-59_2	Q9NZU1	FLRT1	Leucine-rich repeat transmembrane protein FLRT1	16.3929	2.70145	13.6914
PM9	5133-17_3	P37173	TGFBR2	TGF-beta receptor type-2	5.83144	0.925424	4.90602
PM9	10504-6_3	A6NKW6	FAM159B	Membrane protein FAM159B	4.03015	0.496897	3.53325
PM9	10761-5_3	Q15363	TMED2	Transmembrane emp24 domain-containing protein 2	1.42169	0.252813	1.16888
PM9	8487-62_3	P01876 P01877	IGHA1 IGHA2	Immunoglobulin A	1.10072	0.944459	0.156265
PM9	11276-1_3	Q86XR8	CEP57	Centrosomal protein of 57 kDa	4.0249	0.648395	3.37651
PM9	10425-3_3	O43286	B4GALT5	Beta-1,4-galactosyltransferase 5	14.4519	2.49273	11.9592
PM9	10546-2_3	Q8WU66	TSPEAR	Thrombospondin-type laminin G domain and EAR repeat-containing protein	3.47853	0.317032	3.16149
PM9	11670-18_3	Q96P66	GPR101	Probable G-protein coupled receptor 101	1.8464	0.294135	1.55227
PM9	11536-9_3	Q5VVJ2	MYSM1	Histone H2A deubiquitinase MYSM1	45.5666	6.32935	39.2373
PM9	12385-4_3	P20807	CAPN3	Calpain-3	36.2178	6.28288	29.9349
PM9	12753-6_3	Q92870	APBB2	Amyloid beta A4 precursor protein-binding family B member 2	1.75036	0.356461	1.3939
PM9	12748-6_3	Q58F21	BRDT	Bromodomain testis-specific protein	6.70817	1.2517	5.45647
PM9	10553-8_3	Q8NFQ8	TOR1AIP2	Torsin-1A-interacting protein 2	36.5521	5.32393	31.2282
PM9	12341-8_3	Q16828	DUSP6	Dual specificity protein phosphatase 6	69.6779	11.1034	58.5745
PM9	11617-1_3	P20701	ITGAL	Integrin alpha-L	11.6546	1.50759	10.147
PM9	12513-8_3	Q9NZD2	GLTP	Glycolipid transfer protein	1.38225	0.250671	1.13158
PM9	11592-1_3	Q15717	ELAVL1	ELAV-like protein 1	1.58699	0.201752	1.38524
PM9	13557-3_3	Q9NQS3	PVRL3	Nectin-3	25.2635	4.21227	21.0512
PM9	13672-3_3	P17066	HSPA6	Heat shock 70 kDa protein 6	78.1705	13.4765	64.694
PM9	2630-12_2	Q9NPH3	IL1RAP	Interleukin-1 Receptor accessory protein	0.329891	0.32058	0.00931094
PM9	2741-22_2	O43699	SIGLEC6	Sialic acid-binding Ig-like lectin 6	0.788354	0.0494293	0.738925
PM9	14341-8_3	Q0P6D2	FAM69C	Protein FAM69C	21.6872	3.68304	18.0041
PM9	2860-19_2	P52292	KPNA2	Importin subunit alpha-1	1.69857	0.23927	1.4593
PM9	13565-2_3	Q08999	RBL2	p130	0.536353	0.132701	0.403652
PM9	14104-1_3	Q7L0X0	TRIL	TLR4 interactor with leucine rich repeats	7.14049	1.24549	5.895
PM9	3195-50_2	P22749	GNLY	Granulysin	1.39745	0.877911	0.51954
PM9	2788-55_1	P08254	MMP3	Stromelysin-1	1.48584	0.0722601	1.41358
PM9	14309-8_3	P31943	HNRNPH1	Heterogeneous nuclear ribonucleoprotein H	0.859938	0.25502	0.604918
PM9	13623-4_3	O14686	MLL2	Histone-lysine N-methyltransferase 2D	13.0352	1.33175	11.7034
PM9	3031-66_1	P02794 P02792	FTH1 FTL	Ferritin	2.50487	0.343151	2.16172
PM9	3799-11_2	P07451	CA3	Carbonic anhydrase 3	3.97173	0.563509	3.40823
PM9	4141-79_1	P02778	CXCL10	C-X-C motif chemokine 10	1.43014	0.272575	1.15757
PM9	3608-12_5	Q9UHL4	DPP7	Dipeptidyl peptidase 2	20.137	2.78981	17.3472
PM9	3805-16_2	Q9NQ30	ESM1	Endothelial cell-specific molecule 1	2.9757	0.310171	2.66553
PM9	3893-55_2	Q13421	MSLN	Mesothelin	3.0589	0.356305	2.7026
PM9	2992-59_2	Q96F46	IL17RA	Interleukin-17 receptor A	1.02935	0.0791808	0.950172
PM9	3389-7_2	P05154	SERPINA5	Plasma serine protease inhibitor	2.44572	0.35837	2.08735
PM9	6947-4_3	Q9Y274	ST3GAL6	Type 2 lactosamine alpha-2,3-sialyltransferase	0.629173	0.0827374	0.546435
PM9	13701-2_3	O43927	CXCL13	C-X-C motif chemokine 13	0.955843	0.435315	0.520528
PM9	7015-8_3	O75023	LILRB5	Leukocyte immunoglobulin-like receptor subfamily B member 5	1.15301	0.0840428	1.06897
PM9	7099-33_3	Q8N475	FSTL5	Follistatin-related protein 5	1.83984	0.36583	1.47401
PM9	7779-86_3	Q9NPF2	CHST11	Carbohydrate sulfotransferase 11	24.8233	4.56156	20.2617
PM9	7917-17_3	O75976	CPD	Carboxypeptidase D	1.3642	0.208667	1.15553
PM9	8024-64_3	O60704	TPST2	Protein-tyrosine sulfotransferase 2	9.99565	1.06561	8.93004
PM9	7146-16_3	P13667	PDIA4	Protein disulfide-isomerase A4	2.26536	0.333382	1.93197
PM9	8011-96_3	Q6ZNF0	PAPL	Iron/zinc purple acid phosphatase-like protein	1.16577	0.176308	0.989463
PM9	7145-1_3	Q06033	ITIH3	Inter-alpha-trypsin inhibitor heavy chain H3	11.5913	1.29932	10.292
PM9	7891-45_3	P19224	UGT1A6	UDP-glucuronosyltransferase 1-6	1.58391	0.0814918	1.50242
PM9	8008-28_3	O00198	HRK	Activator of apoptosis harakiri	7.72384	1.40072	6.32312
PM9	8086-49_3	Q9Y287	ITM2B	Integral membrane protein 2B	12.1474	1.19047	10.957
PM9	6975-52_3	O95295	SNAPIN	SNARE-associated protein Snapin	48.109	8.14369	39.9653
PM9	5627-53_3	P01148	GNRH1	Progonadoliberin-1	1.42021	0.153462	1.26674
PM9	7765-15_3	O43736	ITM2A	Integral membrane protein 2A	41.9676	7.04956	34.918
PM9	6366-38_3	Q96J42	TXNDC15	Thioredoxin domain-containing protein 15	5.71272	0.694698	5.01802
PM9	6594-64_3	Q9NPB0	SAYSD1	SAYSvFN domain-containing protein 1	12.8973	2.20247	10.6948
PM9	5629-58_3	P26715	KLRC1	NKG2-A/NKG2-B type II integral membrane protein	6.3054	1.28375	5.02165
PM9	6454-38_3	P52565	ARHGDIA	Rho GDP-dissociation inhibitor 1	23.2974	3.613	19.6845
PM9	6549-60_3	Q96N03	VSTM2L	V-set and transmembrane domain-containing protein 2-like protein	0.542435	0.0854024	0.457032
PM9	5491-12_3	Q92563	SPOCK2	Testican-2	2.21491	0.170721	2.04419
PM9	6497-10_3	O15537	RS1	Retinoschisin	11.8384	1.94322	9.89521
PM9	6069-71_3	Q8NBJ7	SUMF2	Sulfatase-modifying factor 2	17.9215	3.28682	14.6347
PM9	6027-31_3	Q8WXF3	RLN3	Relaxin-3	33.1639	5.06798	28.0959
PM9	5745-64_3	O43692	PI15	Peptidase inhibitor 15	42.4539	6.62525	35.8286
PM9	5614-44_3	P06850	CRH	Corticoliberin	1.31094	0.269708	1.04124
PM9	9083-35_3	P78324	SIRPA	Tyrosine-protein phosphatase non-receptor type substrate 1	0.551483	0.0881246	0.463358
PM9	9243-10_3	Q8N1E2	LYG1	Lysozyme g-like protein 1	9.33603	1.76944	7.56659
PM9	8654-13_3	O14672	ADAM10	Disintegrin and metalloproteinase domain-containing protein 10	14.7623	2.85519	11.9071
PM9	6578-29_3	Q9H2S6	TNMD	Tenomodulin	3.82021	0.644476	3.17573
PM9	9092-33_3	O95841	ANGPTL1	Angiopoietin-related protein 1	50.5004	8.66065	41.8398
PM9	8528-74_3	Q6UXK2	ISLR2	Immunoglobulin superfamily containing leucine-rich repeat protein 2	8.76623	0.615055	8.15118
PM9	8775-61_3	Q8N5W8	FAM24B	Protein FAM24B	3.77739	0.615273	3.16212
PM9	8866-53_3	Q9NXS2	QPCTL	Glutaminyl-peptide cyclotransferase-like protein	2.06787	0.204621	1.86325
PM9	6647-55_3	P0CG48	UBC	PolyUbiquitin K63-linked	19.6943	3.5744	16.1199
PM9	8697-38_3	P35052	GPC1	Glypican-1	34.4406	6.44269	27.9979
PM9	8447-11_3	Q9UBU3	GHRL	Appetite-regulating hormone	0.609667	0.0641474	0.54552
PM9	9068-17_3	Q5VZ66	JAKMIP3	Janus kinase and microtubule-interacting protein 3	37.6132	6.90752	30.7056
PM9	9003-99_3	Q9UEW3	MARCO	Macrophage receptor MARCO	47.6568	8.93475	38.722
PM9	9065-28_3	P40222	TXLNA	Alpha-taxilin	5.20682	0.487764	4.71905
PM9	9114-84_3	Q5DID0	UMODL1	Uromodulin-like 1	3.91181	0.40737	3.50444
PM9	5231-79_3	Q8NBP7	PCSK9	Proprotein convertase subtilisin/kexin type 9	4.17485	0.537157	3.6377
PM9	8388-24_3	Q9UBP0	SPAST	Spastin	11.274	2.30954	8.96446
PM9	8464-31_3	Q2I0M5	RSPO4	R-spondin-4	0.769048	0.0697372	0.699311
PM9	9391-60_3	Q9UHG2	PCSK1N	ProSAAS	1.33047	0.0936436	1.23683
PM9	9899-28_3	O43896	KIF1C	Kinesin-like protein KIF1C	1.8113	0.171166	1.64014
PM9	9275-2_3	P07711	CTSL	Cathepsin L1	3.39415	1.54737	1.84678
PM9	9300-13_3	Q15223	PVRL1	Nectin-1, isoform gamma	6.9628	1.10563	5.85717
PM9	9964-10_3	P0CAP1	MYZAP	Myocardial zonula adherens protein	5.02696	0.800819	4.22614
PM9	9412-52_3	Q13705	ACVR2B	Activin receptor type-2B	9.95715	1.61817	8.33898
PM9	4907-56_1	P02671 P02675 P02679	FGA FGB FGG	Fibrinogen	25.1423	3.38237	21.7599
PM9	9987-30_3	Q8N386	LRRC25	Leucine-rich repeat-containing protein 25	6.95982	1.12852	5.8313
PM9	5487-7_3	Q9NQ25	SLAMF7	SLAM family member 7	0.416554	0.0961307	0.320424
PM9	3516-60_2	P48061	CXCL12	Stromal cell-derived factor 1	9.95492	1.31753	8.63738
PM9	2961-1_2	P04070	PROC	Vitamin K-dependent protein C	2.83339	0.414064	2.41933
PM9	7115-5_3	P04279	SEMG1	Semenogelin-1	4.47164	0.446268	4.02538
PM9	7757-5_3	P01906	HLA-DQA2	HLA class II histocompatibility antigen, DQ alpha 2 chain	21.4955	3.89216	17.6034
PM9	6360-7_3	Q7Z7B8	DEFB128	Beta-defensin 128	2.72221	0.367762	2.35445
PM9	7939-1_3	A1A4F0	PQLC2L	Putative uncharacterized protein PQLC2L	1.64663	0.317358	1.32927
PM9	7785-1_3	Q15768	EFNB3	Ephrin-B3	41.0535	7.39347	33.6601
PM9	3592-4_3	Q14012	CAMK1	Calcium/calmodulin-dependent protein kinase type 1	34.1489	5.84243	28.3064
PM9	14031-18_3	P21781	FGF7	Fibroblast growth factor 7	2.66331	0.260733	2.40258
PM9	7821-6_3	Q13901	C1D	Nuclear nucleic acid-binding protein C1D	12.4586	2.27223	10.1864
PM9	7258-5_3	P13727	PRG2	Bone marrow proteoglycan	0.546993	0.136364	0.41063
PM9	5196-7_3	P30419	NMT1	Glycylpeptide N-tetradecanoyltransferase 1	9.75833	1.83342	7.92492
PM9	9522-3_3	O95831	AIFM1	Apoptosis-inducing factor 1, mitochondrial	30.3654	6.40199	23.9635
PM9	8758-2_3	Q9UN72	PCDHA7	Protocadherin alpha-7	0.702897	0.0811212	0.621776
PM9	9191-8_3	Q03403	TFF2	Trefoil factor 2	1.64824	0.0883834	1.55985
PM9	7860-9_3	Q5GLZ8	HERC4	Probable E3 ubiquitin-protein ligase HERC4	68.2188	11.5314	56.6874
PM9	4957-1_2	P08865	RPSA	40S ribosomal protein SA	9.14028	1.55693	7.58335
PM9	7842-52_3	O75920	SERF1A	Small EDRK-rich factor 1	16.7256	2.39168	14.3339
PM9	8780-2_3	Q9P2E7	PCDH10	Protocadherin-10	0.984105	0.160656	0.823448
PM9	5584-21_3	P20062	TCN2	Holo-Transcobalamin-2	4.60396	0.48279	4.12117
PM9	2192-63_10	Q9Y4X3	CCL27	C-C motif chemokine 27	0.870986	0.0550958	0.81589
PM9	9385-4_3	P10253	GAA	Lysosomal alpha-glucosidase	0.527774	0.0587487	0.469026
PM9	9276-7_3	P48052	CPA2	Carboxypeptidase A2	86.3299	14.0321	72.2978
PM9	9255-5_3	Q9P0M4	IL17C	Interleukin-17C	2.86986	0.422455	2.4474
PM9	8903-1_3	P09669	COX6C	Cytochrome c oxidase subunit 6C	6.18352	0.748577	5.43494
PM9	9015-1_3	Q9Y2Y8	PRG3	Proteoglycan 3	0.718417	0.209898	0.508518
PM9	8597-1_3	Q9P0T7	TMEM9	Transmembrane protein 9	1.96664	0.334539	1.6321
PM9	8950-4_3	Q9UQC9	CLCA2	Calcium-activated chloride channel regulator 2	49.1127	8.90854	40.2042
PM9	8942-2_3	Q7Z2W9	MRPL21	39S ribosomal protein L21, mitochondrial	36.8946	6.54366	30.3509
PM10	10710-23_3	Q6X784	ZPBP2	Zona pellucida-binding protein 2	1.30128	0.457806	0.843472
PM10	13375-48_3	O43761	SYNGR3	Synaptogyrin-3	3.2497	1.44636	1.80335
PM10	13541-1_3	Q8N699	MYCT1	Myc target protein 1	21.5145	8.56038	12.9541
PM10	12537-88_3	Q00577	PURA	Transcriptional activator protein Pur-alpha	1.93989	0.485973	1.45392
PM10	11425-31_3	Q96T51	RUFY1	RUN and FYVE domain-containing protein 1	76.9816	35.3895	41.592
PM10	6042-52_3	Q9Y2G5	POFUT2	GDP-fucose protein O-fucosyltransferase 2	39.2329	21.4406	17.7924
PM10	5315-22_3	P45379	TNNT2	Troponin T, cardiac muscle	61.8184	37.2787	24.5397
PM10	5033-27_1	P09493	TPM1	Tropomyosin alpha-1 chain	6.89915	3.08052	3.81862
PM10	3630-27_4	Q8N126	CADM3	Cell adhesion molecule 3	57.6438	28.2517	29.3922
PM10	6612-90_3	Q6PL45	BRICD5	BRICHOS domain-containing protein 5	46.2086	22.0351	24.1735
PM10	6553-68_3	Q9UL16	CFAP45	Cilia- and flagella-associated protein 45	1.20249	0.318135	0.884351
PM10	6464-40_3	Q6DKI7	PVRIG	Transmembrane protein PVRIG	62.8716	27.5251	35.3465
PM10	4785-30_3	P08185	SERPINA6	Corticosteroid-binding globulin	19.1774	7.14473	12.0326
PM10	4593-11_1	P18509	ADCYAP1	Pituitary adenylate cyclase-activating polypeptide 27	46.2483	19.1698	27.0785
PM10	4717-55_2	P08700	IL3	Interleukin-3	26.7853	12.9907	13.7945
PM10	8808-90_3	Q9BZD6	PRRG4	Transmembrane gamma-carboxyglutamic acid protein 4	6.13312	2.10249	4.03063
PM10	9790-28_3	Q8IWQ3	BRSK2	Serine/threonine-protein kinase BRSK2	21.1286	9.39327	11.7353
PM10	9842-2_3	P35222	CTNNB1	Catenin beta-1	0.796906	0.204662	0.592244
PM10	3034-1_2	P14136	GFAP	Glial fibrillary acidic protein	1.84933	0.418403	1.43093
PM10	4708-3_2	P14061	HSD17B1	Estradiol 17-beta-dehydrogenase 1	75.3584	39.4582	35.9002
PM10	5410-53_3	P55291	CDH15	Cadherin-15	79.6642	43.5887	36.0755
PM10	6119-14_3	Q7Z304	MAMDC2	MAM domain-containing protein 2	37.4739	12.9689	24.505
PM10	12510-3_3	Q9ULZ2	STAP1	Signal-transducing adaptor protein 1	39.7355	19.5207	20.2148
PM10	9728-4_3	Q9NPC3	CCNB1IP1	E3 ubiquitin-protein ligase CCNB1IP1	17.4162	10.4415	6.97473
PM10	8882-1_3	P78536	ADAM17	Disintegrin and metalloproteinase domain-containing protein 17	0.507649	0.123044	0.384605
PM10	12921-51_3	Q8IV16	GPIHBP1	Glycosylphosphatidylinositol-anchored high density lipoprotein-binding protein 1	6.16076	2.14437	4.01639
PM10	3611-70_4	P42892	ECE1	Endothelin-converting enzyme 1	59.6379	39.2566	20.3813
PM10	11696-7_3	P29373	CRABP2	Cellular retinoic acid-binding protein 2	45.1781	22.5163	22.6618
PM10	10363-13_3	P84022	SMAD3	Mothers against decapentaplegic homolog 3	50.8819	30.5038	20.3781
PM10	11116-16_3	Q6NUJ2	C11orf87	Uncharacterized protein C11orf87	1.23798	0.0893203	1.14866
PM10	9923-6_3	Q07889	SOS1	Son of sevenless homolog 1	0.843131	0.0561007	0.78703
PM10	10801-11_3	O43921	EFNA2	Ephrin-A2	23.4064	10.5315	12.8749
PM10	3647-49_4	O00206 Q9Y6Y9	TLR4 LY96	Toll-like receptor 4:Lymphocyte antigen 96 complex	29.0568	18.6798	10.377
PM10	13515-8_3	Q96P16	RPRD1A	Regulation of nuclear pre-mRNA domain-containing protein 1A	3.98136	1.80976	2.1716
PM10	10565-19_3	O94933	SLITRK3	SLIT and NTRK-like protein 3	0.64252	0.245202	0.397318
PM10	7116-31_3	Q8IYS5	OSCAR	Osteoclast-associated immunoglobulin-like receptor	24.3996	9.28999	15.1096
PM10	13654-1_3	O75116	ROCK2	Rho-associated protein kinase 2	0.900672	0.350154	0.550518
PM10	11539-4_3	P56134	ATP5J2	ATP synthase subunit f, mitochondrial	77.5877	27.0731	50.5146
PM10	10882-12_3	Q08554	DSC1	Desmocollin-1	27.126	12.1177	15.0083
PM10	9970-7_3	Q92575	UBXN4	UBX domain-containing protein 4	2.23313	0.981426	1.25171
PM10	10902-53_3	Q53RT3	ASPRV1	Retroviral-like aspartic protease 1	42.7228	16.5572	26.1656
PM10	11203-97_3	P30613	PKLR	Pyruvate kinase PKLR	16.8603	10.5155	6.34484
PM10	8864-59_3	Q5EE01	CENPW	Centromere protein W	49.1263	20.8202	28.3062
PM10	6096-23_3	P12110	COL6A2	Collagen alpha-2(VI) chain	14.7517	5.41184	9.3399
PM10	12585-39_3	P07992	ERCC1	DNA excision repair protein ERCC-1	0.53578	0.124574	0.411206
PM10	13513-174_3	Q9Y6X2	PIAS3	E3 SUMO-protein ligase PIAS3	4.87493	1.98976	2.88517
PM10	4831-4_2	P14151	SELL	L-Selectin	5.54004	2.39386	3.14617
PM10	10507-166_3	P26436	ACRV1	Acrosomal protein SP-10	6.55475	2.70118	3.85357
PM10	11421-10_3	Q9H223	EHD4	EH domain-containing protein 4	41.8924	18.2116	23.6808
PM10	5328-33_37	P00533	EGFR	Epidermal growth factor receptor variant III	0.504724	0.132099	0.372625
PM10	12446-49_3	P08263	GSTA1	Glutathione S-transferase A1	46.857	25.8513	21.0056
PM10	14089-41_3	P54756	EPHA5	Ephrin type-A receptor 5	4.71387	1.89531	2.81856
PM10	13496-19_3	Q01581	HMGCS1	Hydroxymethylglutaryl-CoA synthase, cytoplasmic	3.61495	1.98321	1.63174
PM10	8969-49_3	P08571	CD14	Monocyte differentiation antigen CD14	9.34405	2.5983	6.74575
PM10	5719-66_3	Q15884	FAM189A2	Protein FAM189A2	24.9354	8.80803	16.1274
PM10	6285-71_3	Q14165	MLEC	Malectin	68.1733	30.5507	37.6226
PM10	8469-41_3	P18065	IGFBP2	Insulin-like growth factor-binding protein 2	2.4237	1.31772	1.10598
PM10	3766-51_4	Q16623	STX1A	Syntaxin-1A	2.4791	1.02205	1.45705
PM10	7986-98_3	Q9Y3Q0	NAALAD2	N-acetylated-alpha-linked acidic dipeptidase 2	1.42071	0.087625	1.33308
PM10	12698-72_3	O00629	KPNA4	Importin subunit alpha-3	7.36722	1.89133	5.47589
PM10	10692-48_3	Q8N1N2	DYNAP	Dynactin-associated protein	42.5946	28.5573	14.0374
PM10	13056-18_3	Q9GZN6	SLC6A16	Orphan sodium- and chloride-dependent neurotransmitter transporter NTT5	1.31888	0.668052	0.650833
PM10	11433-11_3	Q96GX1	TCTN2	Tectonic-2	2.83857	1.58264	1.25593
PM10	13632-10_3	Q15942	ZYX	Zyxin	1.032	0.120318	0.911681
PM10	13117-232_3	Q9Y259	CHKB	Choline/ethanolamine kinase	17.8052	10.8682	6.93696
PM10	12370-30_3	Q13790	APOF	Apolipoprotein F	9.01245	2.13889	6.87357
PM10	13634-209_3	O00625	PIR	Pirin	3.47234	0.266045	3.20629
PM10	11330-15_3	P67870	CSNK2B	Casein kinase II subunit beta	11.0673	6.64578	4.42155
PM10	12355-223_3	Q96E11	MRRF	Ribosome-recycling factor, mitochondrial	86.4365	28.0345	58.4019
PM10	13236-25_3	P56704	WNT3A	Protein Wnt-3a	43.8541	24.8411	19.013
PM10	9994-217_3	P51164	ATP4B	Potassium-transporting ATPase subunit beta	22.4521	15.2162	7.23587
PM10	10703-203_3	Q9H7L9	SUDS3	Sin3 histone deacetylase corepressor complex component SDS3	14.2054	4.03776	10.1676
PM10	12426-19_3	Q9H8S9	MOB1A	MOB kinase activator 1A	36.8055	23.0772	13.7283
PM10	13933-276_3	Q13506	NAB1	NGFI-A-binding protein 1	15.0202	8.76948	6.25069
PM10	13392-13_3	P05026	ATP1B1	Sodium/potassium-transporting ATPase subunit beta-1	72.4596	38.0815	34.3781
PM10	13659-36_3	Q9HD20	ATP13A1	Manganese-transporting ATPase 13A1	0.633963	0.137015	0.496948
PM10	12777-11_3	Q15637	SF1	Splicing factor 1	30.3611	13.1643	17.1968
PM10	13043-157_3	Q6PL18	ATAD2	ATPase family AAA domain-containing protein 2	2.32307	0.466981	1.85609
PM10	10760-107_3	P48058	GRIA4	Glutamate receptor 4	7.1037	4.04966	3.05404
PM10	13942-140_3	Q96BD6	SPSB1	SPRY domain-containing SOCS box protein 1	46.2082	21.3551	24.8531
PM10	11162-37_3	Q9NQ60	EQTN	Equatorin	0.709522	0.141492	0.56803
PM10	14036-116_3	O75970	MPDZ	Multiple PDZ domain protein	0.385771	0.179404	0.206367
PM10	10890-135_3	Q6UWM7	LCTL	Lactase-like protein	3.7176	0.977635	2.73997
PM10	13576-15_3	P09211	GSTP1	Glutathione S-transferase P	11.2159	7.54066	3.67521
PM10	12734-112_3	Q14807	KIF22	Kinesin-like protein KIF22	23.2505	12.6958	10.5546
PM10	12518-289_3	Q86U86	PBRM1	Protein polybromo-1	0.358903	0.103858	0.255045
PM10	10956-82_3	P23434	GCSH	Glycine cleavage system H protein, mitochondrial	0.951009	0.266347	0.684662
PM10	10624-45_3	Q1W4C9	SPINK13	Serine protease inhibitor Kazal-type 13	6.84205	2.35364	4.48841
PM10	11230-12_3	Q6UXH8	CCBE1	Collagen and calcium-binding EGF domain-containing protein 1	11.8421	4.66451	7.17756
PM10	10623-19_3	P15941	MUC1	Mucin-1	3.52857	1.91384	1.61473
PM10	13378-80_3	A6NC05	C5orf63	Glutaredoxin-like protein C5orf63	78.4374	42.1574	36.2799
PM10	14294-61_3	Q9UIS9	MBD1	Methyl-CpG-binding domain protein 1	28.8611	20.8627	7.9984
PM10	10701-30_3	P55289	CDH12	Cadherin-12	66.3852	39.6614	26.7237
PM10	10643-16_3	Q96PB7	OLFM3	Noelin-3	9.91704	4.05334	5.8637
PM10	10735-12_3	Q99460	PSMD1	26S proteasome non-ATPase regulatory subunit 1	16.4326	8.34045	8.09214
PM10	10351-51_3	P10914	IRF1	Interferon regulatory factor 1	9.47231	4.03237	5.43995
PM10	10588-39_3	Q9UNP4	ST3GAL5	Lactosylceramide alpha-2,3-sialyltransferase	4.45283	1.37446	3.07837
PM10	10667-78_3	Q5T7R7	C1orf185	Uncharacterized protein C1orf185	1.55738	0.793363	0.76402
PM10	10767-52_3	Q8IZP9	GPR64	G-protein coupled receptor 64	19.2306	12.1078	7.12285
PM10	14090-23_3	Q9H4E7	DEF6	Differentially expressed in FDCP 6 homolog	20.2273	11.4774	8.74988
PM10	10471-25_3	Q9H3W5	LRRN3	Leucine-rich repeat neuronal protein 3	25.0135	11.4366	13.5769
PM10	14103-12_3	Q9NRR2	TPSG1	Tryptase gamma	24.5283	8.88885	15.6395
PM10	10977-55_3	Q8WVF2	UCMA	Unique cartilage matrix-associated protein	24.1179	11.959	12.1589
PM10	11202-70_3	Q99593	TBX5	T-box transcription factor TBX5	4.18291	1.5017	2.68122
PM10	10534-40_3	P09874	PARP1	Poly [ADP-ribose] polymerase 1	15.7202	7.12988	8.59031
PM10	10529-19_3	Q9NW07	ZNF358	Zinc finger protein 358	3.08513	0.590263	2.49487
PM10	7695-106_3	Q13501	SQSTM1	Sequestosome-1	87.6788	30.5884	57.0904
PM10	12471-47_3	O95793	STAU1	Double-stranded RNA-binding protein Staufen homolog 1	2.84555	0.174657	2.67089
PM10	12476-50_3	Q9NQ88	TIGAR	Fructose-2,6-bisphosphatase TIGAR	3.68264	1.74566	1.93698
PM10	11825-27_3	Q9UBK2	PPARGC1A	Peroxisome proliferator-activated receptor gamma coactivator 1-alpha	23.7951	10.9174	12.8776
PM10	12618-50_3	Q04828	AKR1C1	Aldo-keto reductase family 1 member C1	4.85287	1.89651	2.95636
PM10	12077-32_3	O14793	MSTN	Growth/differentiation factor 8	70.505	42.4872	28.0178
PM10	12576-21_3	P43357	MAGEA3	Melanoma-associated antigen 3	0.569117	0.257032	0.312084
PM10	12652-37_3	O43865	AHCYL1	Adenosylhomocysteinase 2	2.05516	0.498997	1.55616
PM10	12702-13_3	Q9HAT8	PELI2	E3 ubiquitin-protein ligase pellino homolog 2	1.65736	0.315	1.34236
PM10	13422-66_3	Q16206	ENOX2	Ecto-NOX disulfide-thiol exchanger 2	52.8881	23.4049	29.4832
PM10	13481-24_3	Q15560	TCEA2	Transcription elongation factor A protein 2	12.6141	5.35805	7.25601
PM10	13670-81_3	Q9NZK7	PLA2G2E	Group IIE secretory phospholipase A2	0.919731	0.335788	0.583944
PM10	13741-36_3	P08833	IGFBP1	Insulin-like growth factor-binding protein 1	3.57665	1.55133	2.02532
PM10	14026-24_3	Q96PD4	IL17F	Interleukin-17F	7.55625	2.20346	5.35279
PM10	12077-32_3	O14793	MSTN	Growth/differentiation factor 8	83.8006	43.5684	40.2322
PM10	13495-48_3	Q8TDS4	HCAR2	Hydroxycarboxylic acid receptor 2	13.647	5.6468	8.00023
PM10	13992-12_3	P46459	NSF	Vesicle-fusing ATPase	57.3808	26.5725	30.8083
PM10	13027-20_3	O95931	CBX7	Chromobox protein homolog 7	2.51863	0.896521	1.62211
PM10	13622-16_3	Q15172	PPP2R5A	Serine/threonine-protein phosphatase 2A 56 kDa regulatory subunit alpha isoform	1.07781	0.129861	0.947945
PM10	13991-47_3	O43432	EIF4G3	Eukaryotic translation initiation factor 4 gamma 3	66.5434	19.8947	46.6488
PM10	13485-20_3	Q96K49	TMEM87B	Transmembrane protein 87B	4.15873	1.73065	2.42807
PM10	14085-28_3	P35225	IL13	Interleukin-13	33.3829	15.052	18.3309
PM10	13516-46_3	Q5J8M3	EMC4	ER membrane protein complex subunit 4	22.35	15.8229	6.5271
PM10	13430-50_3	Q13336	SLC14A1	Urea transporter 1	78.7159	28.8547	49.8612
PM10	13525-17_3	Q8TDN1	KCNG4	Potassium voltage-gated channel subfamily G member 4	64.648	23.3172	41.3308
PM10	8469-41_3	P18065	IGFBP2	Insulin-like growth factor-binding protein 2	7.99328	2.75393	5.23935
PM10	14009-65_3	P21580	TNFAIP3	Tumor necrosis factor alpha-induced protein 3	41.2689	15.6614	25.6075
PM10	7638-30_3	Q12907	LMAN2	Vesicular integral-membrane protein VIP36	37.0081	17.3753	19.6328
PM10	5021-13_1	Q15181	PPA1	Inorganic pyrophosphatase	21.6701	13.0512	8.6189
PM10	7859-21_3	Q9UN70	PCDHGC3	Protocadherin gamma-C3	15.3913	11.7122	3.67908
PM10	4567-82_2	O60880	SH2D1A	SH2 domain-containing protein 1A	23.448	15.7181	7.72994
PM10	7713-102_3	Q06787	FMR1	Fragile X mental retardation protein 1	1.17849	0.286573	0.891915
PM10	6380-23_3	Q14197	ICT1	Peptidyl-tRNA hydrolase ICT1, mitochondrial	0.827139	0.294226	0.532913
PM10	4763-31_3	P43652	AFM	Afamin	0.609504	0.145804	0.4637
PM10	7892-132_3	A2RU67	KIAA1467	Uncharacterized protein KIAA1467	6.87048	2.82397	4.04651
PM10	7758-217_3	Q9Y6U7	RNF215	RING finger protein 215	1.8073	0.324469	1.48283
PM10	8352-26_3	Q96PQ1	SIGLEC12	Sialic acid-binding Ig-like lectin 12	46.1492	23.0237	23.1255
PM10	3622-33_4	Q99538	LGMN	Legumain	60.5231	35.5573	24.9658
PM10	7746-230_3	P13591	NCAM1	Neural cell adhesion molecule 1	5.0692	2.37464	2.69456
PM10	5618-50_3	P58499	FAM3B	Protein FAM3B	20.5035	11.7637	8.73975
PM10	3657-74_3	P63098	PPP3R1	Calcineurin subunit B type 1	28.0513	14.755	13.2963
PM10	5246-64_3	O00408	PDE2A	cGMP-dependent 3',5'-cyclic phosphodiesterase	42.5771	23.7717	18.8054
PM10	3352-80_3	P23280	CA6	Carbonic anhydrase 6	1.033	0.655077	0.37792
PM10	8660-33_3	Q9NRN5	OLFML3	Olfactomedin-like protein 3	22.4414	13.6972	8.74418
PM10	8931-124_3	P27469	G0S2	G0/G1 switch protein 2	1.98265	0.674974	1.30767
PM10	10603-1_3	P15516	HTN3	Histatin-3	2.46763	0.286291	2.18134
PM10	4786-58_3	P30085	CMPK1	UMP-CMP kinase	84.952	46.4487	38.5033
PM10	4549-78_2	Q11128	FUT5	Alpha-(1,3)-fucosyltransferase 5	1.26574	0.127298	1.13844	+
PM10	10460-1_3	Q13231	CHIT1	Chitotriosidase-1	0.260185	0.149195	0.110989
PM10	4719-58_2	P30101	PDIA3	Protein disulfide-isomerase A3	60.0371	34.5412	25.496
PM10	4832-75_2	O00220	TNFRSF10A	Tumor necrosis factor receptor superfamily member 10A	30.9728	17.2115	13.7613
PM10	8755-202_3	P04440, P04440, P13763, P01916, P04232	HLA-DPB1	HLA class II histocompatibility antigen, DP beta 1 chain	69.5952	24.3625	45.2326
PM10	9719-145_3	P51512	MMP16	Matrix metalloproteinase-16	39.2278	12.2795	26.9483
PM10	4359-87_1	O43781	DYRK3	Dual specificity tyrosine-phosphorylation-regulated kinase 3	78.1565	45.5174	32.6391
PM10	9991-112_3	Q9NT22	EMILIN3	EMILIN-3	17.8545	9.71192	8.14255
PM10	5412-53_3	P26842	CD27	CD27 antigen	1.28754	0.436855	0.850686
PM10	6491-59_3	Q9H2R5	KLK15	Kallikrein-15	53.2021	32.5738	20.6283
PM10	8535-102_3	Q6E0U4	DMKN	Dermokine	11.2031	3.99156	7.21154
PM10	5250-53_3	P12268	IMPDH2	Inosine-5'-monophosphate dehydrogenase 2	59.2843	23.3684	35.9158
PM10	5424-55_3	Q9Y6Q6	TNFRSF11A	Tumor necrosis factor receptor superfamily member 11A	52.3406	31.8423	20.4983
PM10	4703-87_2	P01374	LTA	Lymphotoxin-alpha	4.75037	1.072	3.67836
PM10	4985-11_1	Q01469	FABP5	Fatty acid-binding protein, epidermal	7.95716	2.73549	5.22166
PM10	5249-31_3	O94768	STK17B	Serine/threonine-protein kinase 17B	80.7854	43.3572	37.4282
PM10	4829-43_6	P31947	SFN	14-3-3 protein sigma	40.8114	23.4872	17.3242
PM10	5280-68_5	Q9H1K4	SLC25A18	Mitochondrial glutamate carrier 2	15.214	8.62579	6.58821
PM10	5452-71_3	P07306	ASGR1	Asialoglycoprotein receptor 1	17.7355	7.18655	10.5489
PM10	4355-13_1	Q9UIK4	DAPK2	Death-associated protein kinase 2	61.7149	25.2208	36.494
PM10	5255-22_3	Q08499	PDE4D	cAMP-specific 3',5'-cyclic phosphodiesterase 4D	39.3511	14.2781	25.073
PM10	5346-24_3	Q99829	CPNE1	Copine-1	3.67833	0.42505	3.25328
PM10	4988-49_2	P22455	FGFR4	Fibroblast growth factor receptor 4	8.76428	3.29853	5.46575
PM10	5252-33_3	Q9HCR9	PDE11A	Dual 3',5'-cyclic-AMP and -GMP phosphodiesterase 11A	14.5562	8.6228	5.93336
PM10	5265-12_3	O75791	GRAP2	GRB2-related adapter protein 2	5.40697	2.19331	3.21366
PM10	5117-14_3	Q96MS0	ROBO3	Roundabout homolog 3	4.33442	1.37762	2.95681
PM10	5262-57_3	O75815	BCAR3	Breast cancer anti-estrogen resistance protein 3	61.4973	22.8706	38.6268
PM10	4593-11_1	P18509	ADCYAP1	Pituitary adenylate cyclase-activating polypeptide 38	32.8593	20.6772	12.1821
PM10	5261-13_3	P42684	ABL2	Abelson tyrosine-protein kinase 2	82.6197	46.1824	36.4373
PM10	10528-2_3	P16444	DPEP1	Dipeptidase 1	1.08655	0.320547	0.766003
PM10	9719-145_3	P51512	MMP16	Matrix metalloproteinase-16	1.89779	0.997786	0.900008
PM10	12727-7_3	Q9P2B2	PTGFRN	Prostaglandin F2 receptor negative regulator	2.97491	1.05004	1.92487
PM10	10638-1_3	Q9BSI4	TINF2	TERF1-interacting nuclear factor 2	5.01826	1.94437	3.0739
PM10	12882-7_3	Q9NR21	PARP11	Poly [ADP-ribose] polymerase 11	3.78393	1.22839	2.55554
PM10	11334-7_3	O75022	LILRB3	Leukocyte immunoglobulin-like receptor subfamily B member 3	11.1095	4.16999	6.93955
PM10	12830-4_3	O00422	SAP18	Histone deacetylase complex subunit SAP18	3.04321	1.03637	2.00684
PM10	11682-7_3	Q9H3M7	TXNIP	Thioredoxin-interacting protein	65.3924	24.0397	41.3527
PM10	12667-2_3	Q9Y2T3	GDA	Guanine deaminase	10.2212	4.65092	5.57026
PM10	12934-1_3	Q9UII4	HERC5	E3 ISG15--protein ligase HERC5	56.5179	23.44	33.0779
PM10	10661-4_3	Q5BJD5	TMEM41B	Transmembrane protein 41B	6.11625	1.61064	4.5056
PM10	11149-3_3	Q15399	TLR1	Toll-like receptor 1	2.10366	0.546471	1.55719
PM10	10640-9_3	Q8NFQ8	TOR1AIP2	Torsin-1A-interacting protein 2	1.10602	0.362271	0.743751
PM10	10888-4_3	Q86SF2	GALNT7	N-acetylgalactosaminyltransferase 7	18.9042	6.69268	12.2115
PM10	11586-2_3	Q6UXK5	LRRN1	Leucine-rich repeat neuronal protein 1	32.8069	11.4052	21.4017
PM10	12834-3_3	Q9H3M0	KCNF1	Potassium voltage-gated channel subfamily F member 1	4.7156	1.8033	2.91229
PM10	10453-7_3	Q6UY09	CEACAM20	Carcinoembryonic antigen-related cell adhesion molecule 20	2.08516	0.877241	1.20792
PM10	13053-6_3	Q9UN76	SLC6A14	Sodium- and chloride-dependent neutral and basic amino acid transporter B(0+)	67.3988	29.4662	37.9326
PM10	13042-7_3	Q16322	KCNA10	Potassium voltage-gated channel subfamily A member 10	44.1754	19.2692	24.9062
PM10	11487-4_3	Q08629	SPOCK1	Testican-1	2.64211	1.15823	1.48389
PM10	11071-1_3	P05113	IL5	Interleukin-5	2.8481	0.639277	2.20883
PM10	12700-9_3	P53396	ACLY	ATP-citrate synthase	3.17822	1.17462	2.00359
PM10	13464-8_3	Q8N912	NRAC	Nutritionally-regulated adipose and cardiac enriched protein homolog	73.3468	33.3181	40.0287
PM10	13451-2_3	Q9H6D8	FNDC4	Fibronectin type III domain-containing protein 4	7.16404	2.3585	4.80554
PM10	3352-80_3	P23280	CA6	Carbonic anhydrase 6	1.00429	0.64314	0.361149
PM10	13439-6_3	P0C7M6	IQCF3	IQ domain-containing protein F3	32.9274	12.45	20.4774
PM10	13494-6_3	Q8N5B7	CERS5	Ceramide synthase 5	7.14963	2.38922	4.76041
PM10	14688-6_3	P35236	PTPN7	Tyrosine-protein phosphatase non-receptor type 7	1.51482	0.671524	0.8433
PM10	13488-3_3	P53367	ARFIP1	Arfaptin-1	60.324	27.5689	32.7551
PM10	13561-5_3	P50406	HTR6	5-hydroxytryptamine receptor 6	23.3163	15.7642	7.55213
PM10	13486-9_3	Q13563	PKD2	Polycystin-2	28.5708	12.2758	16.295
PM10	13530-5_3	Q9UKP6	UTS2R	Urotensin-2 receptor	3.49106	0.628979	2.86208
PM10	13954-9_3	Q96EK6	GNPNAT1	Glucosamine 6-phosphate N-acetyltransferase	3.62622	1.16943	2.45678
PM10	13741-36_3	P08833	IGFBP1	Insulin-like growth factor-binding protein 1	3.86095	1.47184	2.38911
PM10	3640-14_3	P30533	LRPAP1	alpha-2-macroglobulin receptor-associated protein	17.4022	7.84089	9.5613
PM10	3605-77_4	P48740	MASP1	Mannan-binding lectin serine protease 1	79.5812	45.4228	34.1584
PM10	3684-78_3	P21757	MSR1	Macrophage scavenger receptor types I and II	21.423	10.7732	10.6498
PM10	3065-65_1	P12034	FGF5	Fibroblast growth factor 5	1.69517	0.589282	1.10588
PM10	3644-5_4	Q9UK85	DKKL1	Dickkopf-like protein 1	31.3129	18.6618	12.6511
PM10	3591-51_3	P55285	CDH6	Cadherin-6	64.1536	40.0554	24.0983
PM10	3643-90_2	Q96PX8	SLITRK1	SLIT and NTRK-like protein 1	63.4971	19.7597	43.7374
PM10	3612-6_4	P54760	EPHB4	Ephrin type-B receptor 4	66.0061	40.6217	25.3844
PM10	3847-56_2	O95571	ETHE1	Persulfide dioxygenase ETHE1, mitochondrial	1.4881	0.269418	1.21868
PM10	3581-53_3	P02765	AHSG	Alpha-2-HS-glycoprotein	49.9268	21.0897	28.8371
PM10	3736-60_3	P22004	BMP6	Bone morphogenetic protein 6	45.9733	27.287	18.6863
PM10	3629-60_4	Q9Y5S2	CDC42BPB	Serine/threonine-protein kinase MRCK beta	73.8191	38.8624	34.9567
PM10	3148-49_1	P19876 P19875	CXCL3 CXCL2	Gro-beta/gamma	39.486	18.2705	21.2156
PM10	3437-80_3	P36888	FLT3	Receptor-type tyrosine-protein kinase FLT3	53.7689	25.2057	28.5632
PM10	3554-24_1	Q15848	ADIPOQ	Adiponectin	1.20027	0.215737	0.98453
PM10	3627-71_4	Q495T6	MMEL1	Membrane metallo-endopeptidase-like 1	76.7731	31.3103	45.4628
PM10	3820-68_2	P49137	MAPKAPK2	MAP kinase-activated protein kinase 2	25.2919	9.21523	16.0767
PM10	3624-3_4	Q9BQR3	PRSS27	Serine protease 27	69.6125	39.7666	29.8459
PM10	6997-32_3	Q9ULW5	RAB26	Ras-related protein Rab-26	1.40763	0.137171	1.27046
PM10	3635-76_4	Q9NX40	OCIAD1	OCIA domain-containing protein 1	65.6507	36.2785	29.3722
PM10	11071-1_3	P05113	IL5	Interleukin-5	71.7464	44.5513	27.1951
PM10	3634-5_4	Q14982	OPCML	Opioid-binding protein/cell adhesion molecule	55.7161	31.2928	24.4233
PM10	8029-35_3	P00709	LALBA	Alpha-lactalbumin	1.93964	0.444092	1.49555
PM10	7815-49_3	Q8WX77	IGFBPL1	Insulin-like growth factor-binding protein-like 1	3.27738	0.915155	2.36222
PM10	7736-28_3	Q96PE5	OPALIN	Opalin	7.86381	2.00108	5.86274
PM10	7866-11_3	Q96LL9	DNAJC30	DnaJ homolog subfamily C member 30	22.8065	7.75508	15.0514
PM10	7934-11_3	Q9ULP0	NDRG4	Protein NDRG4	70.4032	28.0665	42.3367
PM10	7228-2_3	Q969X2	ST6GALNAC6	Alpha-N-acetylgalactosaminide alpha-2,6-sialyltransferase 6	1.38457	0.203237	1.18134
PM10	7790-21_3	P15018	LIF	Leukemia inhibitory factor	6.24576	2.84442	3.40134
PM10	7995-16_3	B2RUY7	VWC2L	von Willebrand factor C domain-containing protein 2-like	12.5156	3.12101	9.39459
PM10	7897-75_3	Q92796	DLG3	Disks large homolog 3	7.2576	3.22082	4.03678
PM10	6991-24_3	Q9Y231	FUT9	Alpha-(1,3)-fucosyltransferase 9	28.9516	15.5986	13.353
PM10	7625-27_3	P27348	YWHAQ	14-3-3 protein theta	11.5234	5.41892	6.10444
PM10	7756-37_3	Q9NZS2	KLRF1	Killer cell lectin-like receptor subfamily F member 1	7.21941	1.23747	5.98195
PM10	7624-19_3	Q01484	ANK2	Ankyrin-2	1.36771	0.362765	1.00494
PM10	8042-88_3	Q5DT21	SPINK9	Serine protease inhibitor Kazal-type 9	0.518196	0.0566538	0.461542
PM10	5590-11_3	Q8TCW7	ZPLD1	Zona pellucida-like domain-containing protein 1	22.3986	7.74538	14.6533
PM10	7802-53_3	P42857	NSG1	Neuron-specific protein family member 1	1.91667	0.739389	1.17728
PM10	5638-23_3	Q8NBJ5	COLGALT1	Procollagen galactosyltransferase 1	12.2885	7.20696	5.08152
PM10	5677-15_3	Q6UXQ4	C2orf66	Uncharacterized protein C2orf66	10.2716	6.47776	3.79386
PM10	5602-62_3	Q5GAN6	RNASE10	Inactive ribonuclease-like protein 10	19.3255	7.93096	11.3946
PM10	5756-66_3	Q9BXP8	PAPPA2	Pappalysin-2	14.9746	4.19242	10.7822
PM10	5613-75_3	Q9GZY6	LAT2	Linker for activation of T-cells family member 2	6.7202	2.18452	4.53569
PM10	5639-49_3	Q8TDF5	NETO1	Neuropilin and tolloid-like protein 1	18.8854	6.06501	12.8204
PM10	5733-61_3	P01566	IFNA10	Interferon alpha-10	2.91651	1.03426	1.88225
PM10	5988-49_3	O43557	TNFSF14	Tumor necrosis factor ligand superfamily member 14	77.9756	26.6671	51.3085
PM10	6626-81_3	Q9NRB3	CHST12	Carbohydrate sulfotransferase 12	12.8795	4.64925	8.23022
PM10	6571-75_3	Q8N4C9	C17orf78	Uncharacterized protein C17orf78	27.0276	7.18861	19.839
PM10	5615-62_3	Q8WUF8	FAM172A	Protein FAM172A	5.08705	1.14141	3.94564
PM10	6622-90_3	Q9ULZ1	APLN	Apelin	28.4893	10.9183	17.571
PM10	6472-40_3	P40967	PMEL	Melanocyte protein PMEL	3.97992	2.37994	1.59999
PM10	5659-11_3	P20396	TRH	Thyrotropin-releasing hormone	2.64653	1.19273	1.4538
PM10	5623-11_3	Q8TDQ1	CD300LF	CMRF35-like molecule 1	6.75685	1.93629	4.82056
PM10	8469-41_3	P18065	IGFBP2	Insulin-like growth factor-binding protein 2	8.87413	2.98955	5.88458
PM10	8769-30_3	Q6PKC3	TXNDC11	Thioredoxin domain-containing protein 11	3.18152	0.754419	2.4271
PM10	9106-87_3	Q5XG99	LYSMD4	LysM and putative peptidoglycan-binding domain-containing protein 4	8.8023	1.32704	7.47526
PM10	8271-24_3	A8MXK1	VSTM5	V-set and transmembrane domain-containing protein 5	7.44405	3.17432	4.26973
PM10	8589-13_3	Q9H5V8	CDCP1	CUB domain-containing protein 1	36.4839	16.4513	20.0326
PM10	8321-27_3	Q8N446	ZNF843	Zinc finger protein 843	2.65498	0.525939	2.12904
PM10	8390-25_3	P24310	COX7A1	Cytochrome c oxidase subunit 7A1, mitochondrial	0.493616	0.241076	0.25254
PM10	8952-65_3	P09919	CSF3	Granulocyte colony-stimulating factor	11.76	5.31395	6.44601
PM10	2441-2_4	O15520	FGF10	Fibroblast growth factor 10	4.92134	3.0507	1.87064
PM10	9392-43_3	Q9UM21	MGAT4A	Alpha-1,3-mannosyl-glycoprotein 4-beta-N-acetylglucosaminyltransferase A	46.7966	19.2792	27.5174
PM10	9598-23_3	Q96PZ7	CSMD1	CUB and sushi domain-containing protein 1	5.4469	4.01773	1.42917
PM10	9969-8_3	Q86VW1	SLC22A16	Solute carrier family 22 member 16	52.0698	23.4072	28.6626
PM10	2805-6_2	Q9BYF1	ACE2	Angiotensin-converting enzyme 2	4.55935	2.29548	2.26388
PM10	9398-30_3	Q9UBC7	GALP	Galanin-like peptide	15.7987	6.57794	9.22077
PM10	9872-23_3	P26232	CTNNA2	Catenin alpha-2	0.627606	0.218497	0.409109
PM10	9075-121_3	Q9UPX6	KIAA1024	UPF0258 protein KIAA1024	34.4933	13.2512	21.2421
PM10	9366-54_3	Q9HBE5	IL21R	Interleukin-21 receptor	4.03453	1.28957	2.74496
PM10	9313-27_3	P23435	CBLN1	Cerebellin-1	1.4813	1.10143	0.379874
PM10	5005-4_1	P53778	MAPK12	Mitogen-activated protein kinase 12	16.6953	8.59643	8.0989
PM10	8076-4_3	Q8IXA5	SPACA3	Sperm acrosome membrane-associated protein 3	6.21266	3.57241	2.64025
PM10	9328-55_3	Q29980	MICB	MHC class I polypeptide-related sequence B	1.61755	0.0668151	1.55074
PM10	5695-5_3	Q96DR5	BPIFA2	BPI fold-containing family A member 2	0.450923	0.0547368	0.396186
PM10	2997-8_1	P57087	JAM2	Junctional adhesion molecule B	45.6492	18.6575	26.9917
PM10	3151-6_1	P01589	IL2RA	Interleukin-2 receptor subunit alpha	2.08307	0.631416	1.45166
PM10	7930-3_3	Q9Y3B2	EXOSC1	Exosome complex component CSL4	2.16283	0.435286	1.72755
PM10	10460-1_3	Q13231	CHIT1	Chitotriosidase-1	0.814003	0.538407	0.275596
PM10	5259-2_3	O43318 Q15750	MAP3K7 TAB1	Mitogen-activated protein kinase kinase kinase 7:TGF-beta-activated kinase 1 and MAP3K7-binding protein 1 fusion	79.8549	40.9793	38.8755
PM10	7989-5_3	A1L170	C1orf226	Uncharacterized protein C1orf226	2.22962	0.131283	2.09834
PM10	3168-8_2	Q9UNA0	ADAMTS5	A disintegrin and metalloproteinase with thrombospondin motifs 5	0.634337	0.0425472	0.59179
PM10	8863-3_3	P27986	PIK3R1	Phosphatidylinositol 3-kinase regulatory subunit alpha	0.803878	0.247887	0.555991
PM10	9190-7_3	P08962	CD63	CD63 antigen	36.6564	18.2482	18.4083
PM10	7175-4_3	Q9Y5H1	PCDHGA2	Protocadherin gamma-A2	0.735689	0.262126	0.473563
PM10	5766-6_3	Q2I0M5	RSPO4	R-spondin-4	5.10913	1.11495	3.99418
PM10	3422-4_2	P06493 P14635	CDC2 CCNB1	Cyclin-dependent kinase 1:G2/mitotic-specific cyclin-B1 complex	31.7395	11.0235	20.716
PM10	5764-4_3	Q10471	GALNT2	Polypeptide N-acetylgalactosaminyltransferase 2	33.8452	20.3741	13.4711
PM10	6256-9_3	O95867	LY6G6C	Lymphocyte antigen 6 complex locus protein G6c	15.5906	7.52415	8.06642
PM10	9350-3_3	Q6MZW2	FSTL4	Follistatin-related protein 4	5.01328	2.06494	2.94834
PM10	9843-5_3	P12814	ACTN1	Alpha-actinin-1	42.1913	11.8061	30.3852
PM10	5636-10_3	P55083	MFAP4	Microfibril-associated glycoprotein 4	32.2567	21.6609	10.5958
PM10	9087-8_3	Q5JS37	NHLRC3	NHL repeat-containing protein 3	18.7887	7.322	11.4667
PM10	8839-4_3	O75431	MTX2	Metaxin-2	3.60576	1.34662	2.25913
PM10	10735-12_3	Q99460	PSMD1	26S proteasome non-ATPase regulatory subunit 1	5.11724	1.79258	3.32466
PM10	9738-7_3	Q96CS3	FAF2	FAS-associated factor 2	1.68046	0.295933	1.38453
Module unassignment	12423-38_3	Q9NQ94	A1CF	APOBEC1 complementation factor	0.0916153	0.0107572	0.0808581
Module unassignment	9253-52_3	P16442	ABO	Histo-blood group ABO system transferase	0.0997216	0.0746587	0.0250629
Module unassignment	3280-49_2	P16112	ACAN	Aggrecan core protein	0.83048	0.0243847	0.806095
Module unassignment	3858-5_1	P24666	ACP1	Low molecular weight phosphotyrosine protein phosphatase	0.0627587	0.000411948	0.0623468
Module unassignment	9237-54_3	P11117	ACP2	Lysosomal acid phosphatase	0.735806	0.0390376	0.696769
Module unassignment	8948-13_3	Q9H013	ADAM19	Disintegrin and metalloproteinase domain-containing protein 19	0.106396	0.0156516	0.0907444
Module unassignment	7933-75_3	Q9P0K1	ADAM22	Disintegrin and metalloproteinase domain-containing protein 22	0.134643	0.0072823	0.12736
Module unassignment	8845-2_3	O15072	ADAMTS3	A disintegrin and metalloproteinase with thrombospondin motifs 3	0.678957	0.0462274	0.63273
Module unassignment	8100-15_3	Q7Z4H4	ADM2	ADM2	0.696639	0.0672964	0.629342
Module unassignment	12644-63_3	P30520	ADSS	Adenylosuccinate synthetase isozyme 2	0.188699	0.0287753	0.159924
Module unassignment	5792-8_2	P02771	AFP	alpha-Fetoprotein	0.305926	0.03438	0.271546
Module unassignment	8051-10_3	Q8N302	AGGF1	Angiogenic factor with G patch and FHA domains 1	0.343981	0.053084	0.290897
Module unassignment	3484-60_2	P01019	AGT	Angiotensinogen	0.0400659	0.0130382	0.0270276
Module unassignment	10966-1_3	P02765	AHSG	Alpha-2-HS-glycoprotein	0.00334201	0.00227455	0.00106746
Module unassignment	5360-9_2	P31751	AKT2	RAC-beta serine/threonine-protein kinase	0.499376	0.218742	0.280634
Module unassignment	12422-143_3	O15296	ALOX15B	Arachidonate 15-lipoxygenase B	0.176966	0.00762363	0.169342
Module unassignment	6706-18_3	P10696	ALPPL2	Alkaline phosphatase, placental-like	0.0226133	0.00214743	0.0204659
Module unassignment	9979-13_3	Q86WK6	AMIGO1	Amphoterin-induced protein 1	0.0104406	0.00226282	0.00817782
Module unassignment	7918-114_3	P04745	AMY1A	Alpha-amylase 1	0.0907007	0.056395	0.0343057
Module unassignment	10439-57_3	P19961	AMY2B	Alpha-amylase 2B	3.53495	0.284862	3.25008
Module unassignment	4874-3_1	P03950	ANG	Angiogenin	0.167117	0.017141	0.149976
Module unassignment	14158-17_3	P08758	ANXA5	Annexin A5	0.0811921	0.0191317	0.0620604
Module unassignment	13588-11_3	O76027	ANXA9	Annexin A9	0.200898	0.0221965	0.178702
Module unassignment	6434-18_3	O75106	AOC2	Retina-specific copper amine oxidase	0.0563961	0.00525644	0.0511397
Module unassignment	2474-54_5	P02743	APCS	Serum amyloid P-component	0.358157	0.165436	0.19272
Module unassignment	10605-22_3	Q9HDC9	APMAP	Adipocyte plasma membrane-associated protein	0.399095	0.0178915	0.381203
Module unassignment	2750-3_2	P02647	APOA1	Apolipoprotein A-I	0.479346	0.0958639	0.383482
Module unassignment	9063-9_3	Q6Q788	APOA5	Apolipoprotein A-V	0.902936	0.119369	0.783568
Module unassignment	9063-9_3	Q6Q788	APOA5	Apolipoprotein A-V	0.545343	0.282934	0.262409
Module unassignment	13930-3_3	Q9HC16	APOBEC3G	DNA dC->dU-editing enzyme APOBEC-3G	1.84834	0.0650031	1.78334
Module unassignment	8262-20_3	P05090	APOD	Apolipoprotein D	0.251218	0.039197	0.212021
Module unassignment	11510-31_3	O14791	APOL1	Apolipoprotein L1	0.666014	0.574848	0.0911659
Module unassignment	11510-31_3	O14791	APOL1	Apolipoprotein L1	0.848455	0.570841	0.277614
Module unassignment	12825-18_3	Q9UKG1	APPL1	DCC-interacting protein 13-alpha	0.279979	0.0514457	0.228534
Module unassignment	12578-13_3	P61204	ARF3	ADP-ribosylation factor 3	0.330235	0.0128436	0.317391
Module unassignment	12630-8_3	P53365	ARFIP2	Arfaptin-2	0.144906	0.0174803	0.127426
Module unassignment	9061-3_3	O15013	ARHGEF10	Rho guanine nucleotide exchange factor 10	0.143406	0.0149211	0.128485
Module unassignment	13519-112_3	Q86VW2	ARHGEF25	Rho guanine nucleotide exchange factor 25	0.470214	0.0968076	0.373407
Module unassignment	8816-44_3	Q96C12	ARMC5	Armadillo repeat-containing protein 5	0.787041	0.0655331	0.721508
Module unassignment	12689-56_3	O15143	ARPC1B	Actin-related protein 2/3 complex subunit 1B	1.47014	0.612602	0.857542
Module unassignment	6576-1_3	Q93070	ART4	Ecto-ADP-ribosyltransferase 4	0.20463	0.0285743	0.176056
Module unassignment	5676-54_3	P42127	ASIP	Agouti-signaling protein	0.406472	0.0170785	0.389394
Module unassignment	10089-7_3	O95671	ASMTL	N-acetylserotonin O-methyltransferase-like protein	0.240844	0.0237446	0.217099
Module unassignment	12597-68_3	Q9H1Y0	ATG5	Autophagy protein 5	0.0891046	0.0190807	0.0700238
Module unassignment	9933-49_3	Q9UN42	ATP1B4	Protein ATP1B4	0.00520452	0.00151255	0.00369197
Module unassignment	10574-10_3	P30530	AXL	Tyrosine-protein kinase receptor UFO	0.235809	0.232673	0.00313555
Module unassignment	11638-42_3	O43825	B3GALT2	Beta-1,3-galactosyltransferase 2	0.219372	0.0216934	0.197679
Module unassignment	8976-13_3	Q00973	B4GALNT1	Beta-1,4 N-acetylgalactosaminyltransferase 1	0.140459	0.031993	0.108466
Module unassignment	12844-10_3	O95429	BAG4	BAG family molecular chaperone regulator 4	0.257746	0.00250699	0.255239
Module unassignment	12743-18_3	Q9UL15	BAG5	BAG family molecular chaperone regulator 5	0.414867	0.0640398	0.350827
Module unassignment	6442-6_3	Q86Y29	BAGE3	B melanoma antigen 3	1.5181	1.35428	0.163827
Module unassignment	8239-223_3	P06276	BCHE	Cholinesterase	0.299169	0.0159074	0.283261
Module unassignment	13640-5_3	P41182	BCL6	B-cell lymphoma 6 protein	0.136637	0.0263415	0.110296
Module unassignment	11067-13_3	P02818	BGLAP	Osteocalcin	0.0116671	0.00341606	0.00825107
Module unassignment	10046-55_3	Q13490	BIRC2	Baculoviral IAP repeat-containing protein 2	0.152602	0.0204663	0.132136	+
Module unassignment	14250-115_3	Q13867	BLMH	Bleomycin hydrolase	0.118848	0.0280887	0.0907592
Module unassignment	3348-49_2	P13497	BMP1	Bone morphogenetic protein 1	0.273955	0.0706513	0.203304
Module unassignment	4859-6_1	P36894	BMPR1A	Bone morphogenetic protein receptor type-1A	0.696422	0.0182821	0.67814
Module unassignment	7045-4_3	Q12983	BNIP3	BCL2/adenovirus E1B 19 kDa protein-interacting protein 3	0.0800017	0.0141938	0.0658078
Module unassignment	5980-55_3	Q53S33	BOLA3	BolA-like protein 3	0.17181	0.00612269	0.165687
Module unassignment	9269-7_3	P43251	BTD	Biotinidase	0.0392952	0.0138821	0.0254131
Module unassignment	10848-137_3	Q6UXE8	BTNL3	Butyrophilin-like protein 3	1.15591	0.124208	1.0317
Module unassignment	9026-40_3	Q6UX41	BTNL8	Butyrophilin-like protein 8	0.0410823	0.0068734	0.0342089
Module unassignment	12033-3_3	O43683	BUB1	Mitotic checkpoint serine/threonine-protein kinase BUB1	0.460931	0.058224	0.402707
Module unassignment	11912-45_3	Q6NUJ2	C11orf87	Uncharacterized protein C11orf87	0.552402	0.121756	0.430645
Module unassignment	8236-8_3	Q8TCD1	C18orf32	UPF0729 protein C18orf32	0.22918	0.0373299	0.19185
Module unassignment	8102-239_3	Q6ZWK4	C1orf186	Uncharacterized protein C1orf186	0.156874	0.0282605	0.128614
Module unassignment	8035-6_3	Q9H425	C1orf198	Uncharacterized protein C1orf198	0.0173032	0.00667916	0.0106241
Module unassignment	6937-251_3	Q9BWL3	C1orf43	Uncharacterized protein C1orf43	0.390931	0.0443687	0.346562
Module unassignment	14100-63_3	P02747	C1QC	Complement C1q subcomponent subunit C	0.135861	0.00377415	0.132087
Module unassignment	3590-8_3	P09871	C1S	Complement C1s subcomponent	3.23354	0.137215	3.09633
Module unassignment	3186-2_2	P06681	C2	Complement C2	0.0966765	0.0524251	0.0442514
Module unassignment	4900-8_1	P01024	C3	C3a anaphylatoxin	0.366861	0.151402	0.215459
Module unassignment	4900-8_1	P01024	C3	Complement C3d fragment	0.635619	0.310884	0.324735
Module unassignment	4900-8_1	P01024	C3	Complement C3b, inactivated	0.610875	0.376456	0.234418
Module unassignment	4481-34_2	P0C0L4, P0C0L5	C4A C4B	Complement C4	0.109179	0.0345249	0.074654
Module unassignment	4481-34_2	P0C0L4 P0C0L5	C4A C4B	Complement C4b	0.214127	0.182989	0.0311384
Module unassignment	9449-150_3	P04003	C4BPA	C4b-binding protein alpha chain	0.720015	0.685805	0.0342093
Module unassignment	2381-52_4	P01031	C5	Complement C5	0.688611	0.528436	0.160175
Module unassignment	2381-52_4	P01031	C5	C5a anaphylatoxin	4.92247	0.283578	4.63889
Module unassignment	4482-66_2	P01031,P13671	C5 C6	Complement C5b-C6 complex	1.01649	0.458754	0.557741
Module unassignment	8927-6_3	E0CX11	C7orf73	Uncharacterized protein C7orf73	0.32518	0.0358128	0.289367
Module unassignment	13722-105_3	P02748	C9	Complement component C9	2.10508	1.83327	0.271808
Module unassignment	13722-105_3	P02748	C9	Complement component C9	2.04568	1.77048	0.275206
Module unassignment	13722-105_3	P02748	C9	Complement component C9	2.0072	1.70023	0.306969
Module unassignment	8859-51_3	O75493	CA11	Carbonic anhydrase-related protein 11	7.21646	0.228836	6.98762
Module unassignment	11390-24_3	P35219	CA8	Carbonic anhydrase-related protein	0.448164	0.070996	0.377168
Module unassignment	8924-55_3	Q9NYX4	CALY	Neuron-specific vesicular protein calcyon	1.22886	0.0963017	1.13255
Module unassignment	14684-17_3	P17655	CAPN2	Calpain-2 catalytic subunit	0.698778	0.0636166	0.635161
Module unassignment	11449-22_3	P52907	CAPZA1	F-actin-capping protein subunit alpha-1	2.47886	0.379912	2.09895
Module unassignment	11263-57_3	P31415	CASQ1	Calsequestrin-1	0.807298	0.0614512	0.745847
Module unassignment	3026-5_2	P20810	CAST	Calpastatin	2.60335	0.584528	2.01883
Module unassignment	12682-5_3	Q6YP21	CCBL2	Kynurenine--oxoglutarate transaminase 3	0.203238	0.0257749	0.177463
Module unassignment	11158-40_3	Q6ZP65	CCDC64	Bicaudal D-related protein 1	0.503751	0.0624442	0.441306
Module unassignment	5301-7_3	P51671	CCL11	Eotaxin	0.120922	0.0310727	0.0898491
Module unassignment	3519-3_2	Q92583	CCL17	C-C motif chemokine 17	0.113797	0.0220583	0.0917387
Module unassignment	3044-3_2	P55774	CCL18	C-C motif chemokine 18	0.419757	0.248543	0.171214
Module unassignment	4922-13_1	Q99731	CCL19	C-C motif chemokine 19	0.194075	0.0123037	0.181771
Module unassignment	2578-67_2	P13500	CCL2	C-C motif chemokine 2	0.097246	0.0192799	0.0779661
Module unassignment	3508-78_3	O00626	CCL22	C-C motif chemokine 22	0.399197	0.0196721	0.379525
Module unassignment	2890-59_2	Q9NRJ3	CCL28	C-C motif chemokine 28	0.0273383	0.00452259	0.0228157
Module unassignment	3040-59_1	P10147	CCL3	C-C motif chemokine 3	0.542211	0.263819	0.278391
Module unassignment	2781-63_2	Q8NHW4	CCL4L1	C-C motif chemokine 4-like	0.314315	0.235257	0.0790581
Module unassignment	4886-3_1	P80098	CCL7	C-C motif chemokine 7	0.345755	0.327574	0.0181813
Module unassignment	2785-15_2	P80075	CCL8	C-C motif chemokine 8	1.65569	0.124944	1.53074
Module unassignment	2785-15_2	P80075	CCL8	C-C motif chemokine 8	0.29206	0.286622	0.00543767
Module unassignment	5028-59_1	Q86VB7	CD163	Scavenger receptor cysteine-rich type 1 protein M130	4.90585	0.188691	4.71716
Module unassignment	13116-25_3	Q8N6Q3	CD177	CD177 antigen	0.00236953	0.000187899	0.00218163
Module unassignment	8749-194_3	P15813	CD1D	Antigen-presenting glycoprotein CD1d	1.45834	0.100513	1.35783
Module unassignment	7100-31_3	P06729	CD2	T-cell surface antigen CD2	0.949593	0.803011	0.146581
Module unassignment	8980-19_3	Q6Q8B3	CD200R1L	Cell surface glycoprotein CD200 receptor 2	0.0511713	0.0100574	0.041114
Module unassignment	3029-52_2	Q9NNX6	CD209	CD209 antigen	0.19128	0.0635914	0.127689
Module unassignment	5063-12_2	Q9BZW8	CD244	Natural killer cell receptor 2B4	0.445725	0.0400415	0.405683
Module unassignment	13406-161_3	Q08708	CD300C	CMRF35-like molecule 6	0.0133506	0.00406975	0.00928087
Module unassignment	8287-17_3	Q496F6	CD300E	CMRF35-like molecule 2	0.16391	0.0106879	0.153222
Module unassignment	#N/A	P05540	Cd4	T-cell surface glycoprotein CD4	1.51456	0.195135	1.31943
Module unassignment	3293-2_4	O43866	CD5L	CD5 antigen-like	0.406624	0.0845512	0.322073
Module unassignment	7009-8_3	P21854	CD72	B-cell differentiation antigen CD72	0.349743	0.0308671	0.318876
Module unassignment	6565-68_3	Q9H5V8	CDCP1	CUB domain-containing protein 1	0.284279	0.0175626	0.266716
Module unassignment	8329-166_3	P55289	CDH12	Cadherin-12	0.0413789	0.00379403	0.0375849
Module unassignment	3719-2_2	P46527	CDKN1B	Cyclin-dependent kinase inhibitor 1B	0.0186264	0.00413015	0.0144962
Module unassignment	7085-81_3	Q15517	CDSN	Corneodesmosin	0.388125	0.0338699	0.354255
Module unassignment	7140-1_3	P08217	CELA2A	Chymotrypsin-like elastase family member 2A	0.790815	0.0861786	0.704637
Module unassignment	4129-72_1	P00751	CFB	Complement factor B	0.321544	0.252525	0.069019
Module unassignment	13678-169_3	P00746	CFD	Complement factor D	1.32134	0.0497952	1.27155
Module unassignment	4159-130_1	P08603	CFH	Complement factor H	0.335048	0.169193	0.165854
Module unassignment	5982-50_3	Q03591	CFHR1	Complement factor H-related protein 1	0.0835356	0.0578277	0.0257079	+
Module unassignment	6471-53_3	Q92496	CFHR4	Complement factor H-related protein 4	0.922741	0.910308	0.0124338
Module unassignment	2567-5_6	P05156	CFI	Complement factor I	0.33395	0.17428	0.15967
Module unassignment	4914-10_1	P01215,P01233	CGA CGB	Human Chorionic Gonadotropin	0.029958	0.0119219	0.0180362
Module unassignment	3032-11_2	P01215, P01225	CGA FSHB	Follicle stimulating hormone	0.693523	0.194098	0.499425
Module unassignment	2953-31_2	P01215, P01229	CGA LHB	Luteinizing hormone	0.536313	0.30956	0.226753
Module unassignment	3521-16_2	P01215 P01222	CGA TSHB	Thyroid Stimulating Hormone	0.117807	0.00114775	0.116659
Module unassignment	3360-50_4	O96017	CHEK2	Serine/threonine-protein kinase Chk2	0.168144	0.0945414	0.0736024
Module unassignment	11104-13_3	P36222	CHI3L1	Chitinase-3-like protein 1	0.0700808	0.00132583	0.068755
Module unassignment	7761-125_3	Q9Y259	CHKB	Choline/ethanolamine kinase	0.176837	0.00710969	0.169727
Module unassignment	7020-13_3	Q9GZS9	CHST5	Carbohydrate sulfotransferase 5	0.142134	0.0224174	0.119716
Module unassignment	10955-4_3	Q8IUN9	CLEC10A	C-type lectin domain family 10 member A	1.00812	0.105755	0.902361
Module unassignment	2966-65_2	Q9Y240	CLEC11A	Stem Cell Growth Factor-beta	1.20632	0.866693	0.339629
Module unassignment	2966-65_2	Q9Y240	CLEC11A	Stem cell growth factor-alpha	1.06975	0.864424	0.205327
Module unassignment	11187-11_3	Q5QGZ9	CLEC12A	C-type lectin domain family 12 member A	0.0090465	0.000341445	0.00870505
Module unassignment	10953-14_3	Q6UVW9	CLEC2A	C-type lectin domain family 2 member A	0.407566	0.0715593	0.336007
Module unassignment	9094-5_3	Q8WTT0	CLEC4C	C-type lectin domain family 4 member C	0.225296	0.00352907	0.221767
Module unassignment	5749-53_3	P04118	CLPS	Colipase	0.231942	0.119203	0.112739
Module unassignment	9526-3_3	A2RUU4	CLPSL1	Colipase-like protein 1	1.52952	0.697546	0.831977
Module unassignment	13711-10_3	Q00610	CLTC	Clathrin heavy chain 1	0.988159	0.0539879	0.934171
Module unassignment	5456-59_2	Q96KN2	CNDP1	Beta-Ala-His dipeptidase	0.554746	0.543134	0.0116116
Module unassignment	5456-59_2	Q96KN2	CNDP1	Beta-Ala-His dipeptidase	1.01878	0.567855	0.450922
Module unassignment	7227-75_3	O43405	COCH	Cochlin	0.255229	0.00500439	0.250224
Module unassignment	9543-131_3	Q96MW5	COG8	Conserved oligomeric Golgi complex subunit 8	0.49382	0.0829116	0.410909
Module unassignment	6570-1_3	Q5TAT6	COL13A1	Collagen alpha-1(XIII) chain	0.2576	0.0520974	0.205502
Module unassignment	11155-16_3	A8TX70	COL6A5	Collagen alpha-5(VI) chain	0.211128	0.0493428	0.161785
Module unassignment	4807-13_3	P27658	COL8A1	Collagen alpha-1(VIII) chain	0.00998434	0.00309019	0.00689415
Module unassignment	12509-115_3	Q8N668	COMMD1	COMM domain-containing protein 1	0.0152462	0.000731497	0.0145147
Module unassignment	10535-25_3	Q02221	COX6A2	Cytochrome c oxidase subunit 6A2, mitochondrial	0.0810678	0.00296404	0.0781038
Module unassignment	9590-10_3	O14548	COX7A2L	Cytochrome c oxidase subunit 7A-related protein, mitochondrial	0.147472	0.00922697	0.138245
Module unassignment	10497-242_3	P10176	COX8A	Cytochrome c oxidase subunit 8A, mitochondrial	1.52286	1.0049	0.517961
Module unassignment	9267-2_3	Q9UI42	CPA4	Carboxypeptidase A4	0.0114522	0.000236486	0.0112157
Module unassignment	6356-3_3	P15086	CPB1	Carboxypeptidase B	1.57467	1.10869	0.465978
Module unassignment	6415-90_3	P22792	CPN2	Carboxypeptidase N subunit 2	0.598484	0.0212863	0.577198
Module unassignment	8891-7_3	Q9H3G5	CPVL	Probable serine carboxypeptidase CPVL	0.0104468	0.00242008	0.00802675
Module unassignment	13614-6_3	Q92793	CREBBP	CREB-binding protein	0.601291	0.031585	0.569706
Module unassignment	9357-4_3	O75629	CREG1	Protein CREG1	0.121095	0.0714978	0.0495976
Module unassignment	9053-16_3	P52943	CRIP2	Cysteine-rich protein 2	1.13349	0.137615	0.995875
Module unassignment	9282-12_3	P16562	CRISP2	Cysteine-rich secretory protein 2	0.116613	0.00184721	0.114766
Module unassignment	13694-24_3	Q9HC73	CRLF2	Cytokine receptor-like factor 2	0.0752496	0.0190572	0.0561924
Module unassignment	4337-49_2	P02741	CRP	C-reactive protein	0.535775	0.289559	0.246216
Module unassignment	10000-28_3	P43320	CRYBB2	Beta-crystallin B2	0.118299	0.0163324	0.101966
Module unassignment	13983-27_3	Q08257	CRYZ	Quinone oxidoreductase	0.207318	0.0127124	0.194606
Module unassignment	3738-54_4	P09603	CSF1	Macrophage colony-stimulating factor 1	0.53417	0.0240076	0.510162
Module unassignment	2638-12_2	P07333	CSF1R	Macrophage colony-stimulating factor 1 receptor	0.628523	0.282551	0.345973
Module unassignment	2638-12_2	P07333	CSF1R	Macrophage colony-stimulating factor 1 receptor	0.834471	0.320341	0.514131
Module unassignment	4697-59_2	P04141	CSF2	Granulocyte-macrophage colony-stimulating factor	0.123939	0.0171519	0.106787
Module unassignment	10512-13_3	P32927	CSF2RB	Cytokine receptor common subunit beta	0.317726	0.016701	0.301025
Module unassignment	5226-36_3	P19784 P67870	CSNK2A2 CSNK2B	Casein kinase II 2-alpha':2-beta heterotetramer	0.0368942	0.00522413	0.0316701
Module unassignment	13661-193_3	P28325	CST5	Cystatin-D	0.246354	0.016146	0.230208
Module unassignment	14038-130_3	O76096	CST7	Cystatin-F	0.05414	0.00199126	0.0521487
Module unassignment	13732-79_3	Q16619	CTF1	Cardiotrophin-1	1.34038	0.0777239	1.26266
Module unassignment	2975-19_2	P29279	CTGF	Connective tissue growth factor	0.223209	0.00976039	0.213448
Module unassignment	6236-51_3	Q96CG8	CTHRC1	Collagen triple helix repeat-containing protein 1	0.321003	0.0485644	0.272438
Module unassignment	3022-4_2	P16410	CTLA4	Cytotoxic T-lymphocyte protein 4	0.0265013	0.00853548	0.0179659
Module unassignment	5671-1_3	P17538	CTRB1	Chymotrypsinogen B	0.921023	0.830713	0.0903099
Module unassignment	5648-28_3	Q6GPI1	CTRB2	Chymotrypsinogen B2	0.133101	0.114374	0.0187263
Module unassignment	5626-20_3	Q99895	CTRC	Chymotrypsin-C	0.907422	0.108525	0.798897
Module unassignment	3179-51_2	P10619	CTSA	Lysosomal protective protein	0.35174	0.0856284	0.266112
Module unassignment	3061-61_2	P07858	CTSB	Cathepsin B	0.143269	0.0111652	0.132104
Module unassignment	13730-18_3	P53634	CTSC	Dipeptidyl peptidase 1	0.0978791	0.0241673	0.0737118
Module unassignment	5508-62_3	P07339	CTSD	Cathepsin D	0.0609329	0.0104433	0.0504896
Module unassignment	9212-22_3	Q9UBX1	CTSF	Cathepsin F	0.232055	0.107224	0.124832
Module unassignment	8644-46_3	P09668	CTSH	Cathepsin H	0.0562097	0.0291727	0.027037
Module unassignment	8644-46_3	P09668	CTSH	Cathepsin H	0.681357	0.0373099	0.644047
Module unassignment	9258-14_3	P78310	CXADR	Coxsackievirus and adenovirus receptor	0.916933	0.0937755	0.823157
Module unassignment	3495-15_2	P80162	CXCL6	C-X-C motif chemokine 6	0.0351944	0.00439798	0.0307965
Module unassignment	3447-64_2	P10145	CXCL8	Interleukin-8	0.370313	0.0146602	0.355653
Module unassignment	7215-18_3	P00387	CYB5R3	NADH-cytochrome b5 reductase 3	0.327616	0.0395724	0.288044
Module unassignment	11546-7_3	Q8WWM9	CYGB	Cytoglobin	0.529015	0.0514888	0.477526
Module unassignment	13612-7_3	O60759	CYTIP	Cytohesin-interacting protein	0.521984	0.032683	0.489301
Module unassignment	12715-30_3	Q8IZD4	DCP1B	mRNA-decapping enzyme 1B	0.703813	0.49124	0.212573
Module unassignment	6387-61_3	Q01523	DEFA5	Defensin-5	1.00102	0.0467582	0.954261
Module unassignment	5763-67_3	Q8WTQ1	DEFB104A	Beta-defensin 104	0.0888204	0.00661989	0.0822005
Module unassignment	5689-1_3	Q30KQ8	DEFB112	Beta-defensin 112	0.0146647	0.00121979	0.0134449
Module unassignment	13374-4_3	Q30KQ7	DEFB113	Beta-defensin 113	0.283186	0.014054	0.269133
Module unassignment	11144-10_3	Q30KQ4	DEFB116	Beta-defensin 116	0.146697	0.0370592	0.109638
Module unassignment	13455-10_3	Q8N690	DEFB119	Beta-defensin 119	0.115566	0.0273241	0.0882415
Module unassignment	13397-88_3	O15263	DEFB4A	Beta-defensin 4A	0.0469654	0.000460504	0.0465048
Module unassignment	8053-16_3	Q8TBM8	DNAJB14	DnaJ homolog subfamily B member 14	0.39377	0.057748	0.336022
Module unassignment	8033-1_3	Q9H819	DNAJC18	DnaJ homolog subfamily C member 18	0.0294917	0.0116218	0.0178699
Module unassignment	12799-65_3	Q9NZQ0	DNAJC27	DnaJ homolog subfamily C member 27	0.165489	0.0249435	0.140545
Module unassignment	13567-1_3	Q16555	DPYSL2	Dihydropyrimidinase-related protein 2	0.29989	0.0179823	0.281908
Module unassignment	8034-6_3	A6NNA5	DRGX	Dorsal root ganglia homeobox protein	0.161439	0.00850976	0.152929
Module unassignment	12838-28_3	Q9H1R2	DUSP15	Dual specificity protein phosphatase 15	0.219343	0.0276551	0.191688
Module unassignment	9940-35_3	Q4G0W2	DUSP28	Dual specificity phosphatase 28	0.387093	0.0120085	0.375085
Module unassignment	12662-82_3	Q13011	ECH1	Delta(3,5)-Delta(2,4)-dienoyl-CoA isomerase, mitochondrial	0.151703	0.0465451	0.105158
Module unassignment	3083-71_1	Q9HAV5	EDA2R	Tumor necrosis factor receptor superfamily member 27	0.289172	0.0220681	0.267104
Module unassignment	12332-7_3	O00418	EEF2K	Eukaryotic elongation factor 2 kinase	1.66185	0.243498	1.41835
Module unassignment	6226-69_3	Q8IYU8	EFHA1	Calcium uptake protein 2, mitochondrial	0.772079	0.0685069	0.703572
Module unassignment	13387-55_3	Q9NZC4	EHF	ETS homologous factor	0.140668	0.0172805	0.123388
Module unassignment	11355-10_3	Q9GZV4	EIF5A2	Eukaryotic translation initiation factor 5A-2	0.456669	0.0131317	0.443537
Module unassignment	12764-3_3	Q92556	ELMO1	Engulfment and cell motility protein 1	0.797979	0.0197099	0.778269
Module unassignment	4435-66_2	Q6UWV6	ENPP7	Ectonucleotide pyrophosphatase/phosphodiesterase family member 7	0.104331	0.0052525	0.0990788
Module unassignment	3431-54_2	P21709	EPHA1	Ephrin type-A receptor 1	0.611243	0.0352237	0.576019
Module unassignment	9220-7_3	P54753	EPHB3	Ephrin type-B receptor 3	0.168445	0.0169026	0.151542
Module unassignment	4964-67_1	Q9NZ08	ERAP1	Endoplasmic reticulum aminopeptidase 1	0.061492	0.00309192	0.0584
Module unassignment	8960-3_3	Q6P179	ERAP2	Endoplasmic reticulum aminopeptidase 2	0.156468	0.0022694	0.154198
Module unassignment	9895-77_3	Q92889	ERCC4	DNA repair endonuclease XPF	0.191584	0.0214627	0.170121
Module unassignment	8631-13_3	Q96PL5	ERMAP	Erythroid membrane-associated protein	0.234663	0.037031	0.197632
Module unassignment	11229-16_3	O75460	ERN1	Serine/threonine-protein kinase/endoribonuclease IRE1	0.669014	0.021109	0.647905
Module unassignment	7994-41_3	Q86YB8	ERO1LB	ERO1-like protein beta	0.0201396	0.00563872	0.0145009
Module unassignment	9333-59_3	Q96DN0	ERP27	Endoplasmic reticulum resident protein 27	0.0994647	0.027565	0.0718997
Module unassignment	9873-17_3	P11474	ESRRA	Steroid hormone receptor ERR1	0.60822	0.0614968	0.546724
Module unassignment	12605-1_3	Q9NQT5	EXOSC3	Exosome complex component RRP40	0.0108373	0.00348356	0.00735375
Module unassignment	9365-91_3	Q5T1H1	EYS	Protein eyes shut homolog	0.351522	0.0375723	0.313949
Module unassignment	3077-66_2	P00742	F10	Coagulation factor Xa	0.905046	0.67247	0.232576
Module unassignment	3077-66_2	P00742	F10	Coagulation Factor X	0.863105	0.680913	0.182192
Module unassignment	2190-55_1	P03951	F11	Coagulation Factor XI	0.0736093	0.0254823	0.0481269
Module unassignment	5307-12_3	P00740	F9	Coagulation factor IXab	1.19489	1.04632	0.148568
Module unassignment	5307-12_3	P00740	F9	Coagulation factor IX	1.1597	1.05975	0.0999467
Module unassignment	8396-42_3	Q6GMR7	FAAH2	Fatty-acid amide hydrolase 2	0.0530672	0.00807575	0.0449914
Module unassignment	8556-5_3	Q9H6L5	FAM134B	Protein FAM134B	0.413587	0.0323644	0.381222
Module unassignment	7856-51_3	Q8WW52	FAM151A	Protein FAM151A	0.0374163	0.0126641	0.0247522
Module unassignment	6597-24_3	Q8TBP5	FAM174A	Membrane protein FAM174A	0.0848493	0.0184388	0.0664104
Module unassignment	8830-29_3	Q15018	FAM175B	BRISC complex subunit Abro1	0.247837	0.0592829	0.188554
Module unassignment	8830-29_3	Q15018	FAM175B	BRISC complex subunit Abro1	0.486466	0.0412198	0.445246
Module unassignment	6430-36_3	Q8N3H0	FAM19A2	Protein FAM19A2	0.47815	0.0271504	0.451
Module unassignment	13102-1_3	Q96BQ1	FAM3D	Protein FAM3D	0.123957	0.035342	0.0886155
Module unassignment	9218-7_3	P25445	FAS	Tumor necrosis factor receptor superfamily member 6	1.14659	0.100616	1.04597
Module unassignment	3052-8_2	P48023	FASLG	Tumor necrosis factor ligand superfamily member 6, soluble form	0.495818	0.0336174	0.462201
Module unassignment	9921-14_3	Q9UKA2	FBXL4	F-box/LRR-repeat protein 4	0.0363609	0.00760907	0.0287519
Module unassignment	14628-72_3	Q9UK99	FBXO3	F-box only protein 3	0.0434742	0.00812461	0.0353496
Module unassignment	9568-289_3	Q8WWV6	FCAMR	High affinity immunoglobulin alpha and immunoglobulin mu Fc receptor	0.00777656	0.00388875	0.00388781
Module unassignment	3309-2_2	P12318	FCGR2A	Low affinity immunoglobulin gamma Fc region receptor II-a	0.235464	0.18831	0.0471542
Module unassignment	3310-62_1	P31994	FCGR2B	Low affinity immunoglobulin gamma Fc region receptor II-b	0.261924	0.188645	0.0732788
Module unassignment	3311-27_1	O75015	FCGR3B	Low affinity immunoglobulin gamma Fc region receptor III-B	0.67	0.12227	0.547731
Module unassignment	13717-15_3	Q15485	FCN2	Ficolin-2	0.8718	0.0490766	0.822723
Module unassignment	5462-62_3	O75636	FCN3	Ficolin-3	0.17345	0.110916	0.0625342
Module unassignment	5462-62_3	O75636	FCN3	Ficolin-3	0.884814	0.157188	0.727626
Module unassignment	4440-15_2	Q96P31	FCRL3	Fc receptor-like protein 3	0.0881907	0.00596968	0.082221
Module unassignment	8991-115_3	Q96PJ5	FCRL4	Fc receptor-like protein 4	0.489077	0.0210886	0.467988
Module unassignment	8991-115_3	Q96PJ5	FCRL4	Fc receptor-like protein 4	0.112356	0.00346886	0.108887
Module unassignment	12599-10_3	Q86UX7	FERMT3	Fermitin family homolog 3	0.223427	0.0368472	0.18658
Module unassignment	3367-8_3	Q9UGM5	FETUB	Fetuin-B	0.0251525	0.00676646	0.0183861
Module unassignment	13724-27_3	O95750	FGF19	Fibroblast growth factor 19	1.06773	0.598253	0.469473
Module unassignment	13724-27_3	O95750	FGF19	Fibroblast growth factor 19	0.96338	0.599314	0.364066
Module unassignment	3025-50_1	P09038	FGF2	Fibroblast growth factor 2	0.0103014	0.001782	0.00851936
Module unassignment	3807-1_2	Q9GZV9	FGF23	Fibroblast growth factor 23	0.270768	0.0360289	0.234739
Module unassignment	6237-11_3	Q8N441	FGFRL1	Fibroblast growth factor receptor-like 1	0.564781	0.0613284	0.503452
Module unassignment	8231-122_3	P17948	FLT1	Vascular endothelial growth factor receptor 1	0.669369	0.200591	0.468777
Module unassignment	#N/A	Q2FE03	fnbA	Fibronectin-binding protein A	0.0258078	0.000860556	0.0249472
Module unassignment	5478-50_2	Q04609	FOLH1	Glutamate carboxypeptidase 2	0.154047	0.0171558	0.136891
Module unassignment	5624-66_3	P41439	FOLR3	Folate receptor gamma	0.22656	0.0220474	0.204512
Module unassignment	8036-75_3	P01225	FSHB	Follitropin subunit beta	0.339282	0.0678274	0.271454
Module unassignment	5934-1_3	P02794 P02792	FTH1 FTL	Ferritin	0.432868	0.369348	0.0635208
Module unassignment	8048-9_3	Q8N4E7	FTMT	Ferritin, mitochondrial	0.539143	0.364574	0.174569
Module unassignment	4548-4_2	P21217	FUT3	Galactoside 3(4)-L-fucosyltransferase	0.134738	0.00582124	0.128916
Module unassignment	8244-16_3	Q9BYC5	FUT8	Alpha-(1,6)-fucosyltransferase	0.51903	0.489859	0.0291712
Module unassignment	10908-2_3	Q8IUC8	GALNT13	Polypeptide N-acetylgalactosaminyltransferase 13	0.232795	0.0162039	0.216592
Module unassignment	8004-15_3	O14556	GAPDHS	Glyceraldehyde-3-phosphate dehydrogenase, testis-specific	0.160537	0.0141495	0.146388
Module unassignment	14495-161_3	O95390	GDF11	Growth/differentiation factor 11	0.96875	0.110824	0.857926
Module unassignment	14495-161_3	O95390	GDF11	Growth/differentiation factor 11	0.120294	0.01186	0.108434
Module unassignment	10978-39_3	P01242	GH2	Growth hormone variant	0.898299	0.805353	0.0929457
Module unassignment	2948-58_2	P10912	GHR	Growth hormone receptor	1.12994	0.368633	0.761303	+
Module unassignment	5755-29_3	P09681	GIP	Gastric inhibitory polypeptide	0.46796	0.0322573	0.435702
Module unassignment	12711-19_3	P48165	GJA8	Gap junction alpha-8 protein	0.195923	0.0459625	0.149961
Module unassignment	11678-105_3	Q9UKL4	GJD2	Gap junction delta-2 protein	0.494373	0.0153561	0.479017
Module unassignment	6416-8_3	Q86XP6	GKN2	Gastrokine-2	0.190754	0.0022843	0.18847
Module unassignment	7808-5_3	O94923	GLCE	D-glucuronyl C5-epimerase	0.375185	0.0175442	0.357641
Module unassignment	12486-8_3	Q9NS18	GLRX2	Glutaredoxin-2, mitochondrial	0.844527	0.0646461	0.779881
Module unassignment	8955-60_3	Q68CQ7	GLT8D1	Glycosyltransferase 8 domain-containing protein 1	0.498004	0.0650392	0.432965
Module unassignment	7948-129_3	A6NH11	GLTPD2	Glycolipid transfer protein domain-containing protein 2	2.446	0.163801	2.2822
Module unassignment	10917-40_3	O14610	GNGT2	Guanine nucleotide-binding protein G(I)/G(S)/G(O) subunit gamma-T2	0.260704	0.0271435	0.233561
Module unassignment	8909-77_3	P46926	GNPDA1	Glucosamine-6-phosphate isomerase 1	0.208588	0.0339657	0.174623
Module unassignment	8983-7_3	Q8NBJ4	GOLM1	Golgi membrane protein 1	0.547925	0.0305596	0.517365
Module unassignment	4991-12_1	P78333	GPC5	Glypican-5	0.0225426	0.00164108	0.0209015
Module unassignment	12786-61_3	Q9NPB8	GPCPD1	Glycerophosphocholine phosphodiesterase GPCPD1	0.227908	0.0554361	0.172472
Module unassignment	9500-5_3	P80108	GPLD1	Phosphatidylinositol-glycan-specific phospholipase D	0.0770255	0.0194319	0.0575936
Module unassignment	8336-267_3	Q8IYS0	GRAMD1C	GRAM domain-containing protein 1C	0.674237	0.12285	0.551388
Module unassignment	8336-267_3	Q8IYS0	GRAMD1C	GRAM domain-containing protein 1C	0.324478	0.0863468	0.238131
Module unassignment	12758-47_3	O43424	GRID2	Glutamate receptor ionotropic, delta-2	1.03267	0.713845	0.318822
Module unassignment	#N/A	P0A520	groL2	60 kDa chaperonin 2	0.180943	0.0156704	0.165272
Module unassignment	3236-12_2	P49840 P49841	GSK3A GSK3B	Glycogen synthase kinase-3 alpha/beta	0.334757	0.137521	0.197236
Module unassignment	13609-11_3	P78347	GTF2I	General transcription factor II-I	0.472803	0.0800524	0.39275
Module unassignment	8229-1_3	Q4G148	GXYLT1	Glucoside xylosyltransferase 1	0.980019	0.144508	0.835511
Module unassignment	9545-156_3	P49863	GZMK	Granzyme K	0.035281	0.00149857	0.0337824
Module unassignment	5704-74_3	P51124	GZMM	Granzyme M	0.16228	0.0233165	0.138963
Module unassignment	4163-5_2	P0C0S5	H2AFZ	Histone H2A.z	0.719128	0.0158295	0.703298
Module unassignment	3504-58_2	P81172	HAMP	Hepcidin	0.416626	0.369761	0.0468646
Module unassignment	3196-6_2	P10915	HAPLN1	Hyaluronan and proteoglycan link protein 1	0.378095	0.00780203	0.370293
Module unassignment	7136-107_3	P02100	HBE1	Hemoglobin subunit epsilon	0.460979	0.0969391	0.364039
Module unassignment	3374-49_2	P08631	HCK	Tyrosine-protein kinase HCK	0.774141	0.625603	0.148537
Module unassignment	12774-12_3	O60741	HCN1	Potassium/sodium hyperpolarization-activated cyclic nucleotide-gated channel 1	0.26836	0.0218517	0.246508
Module unassignment	13570-43_3	Q00341	HDLBP	Vigilin	0.382766	0.0290463	0.353719
Module unassignment	6568-18_3	A8MVW5	HEPACAM2	HEPACAM family member 2	0.480378	0.0267646	0.453613
Module unassignment	9779-63_3	Q9BSE4	HERPUD2	Homocysteine-responsive endoplasmic reticulum-resident ubiquitin-like domain member 2 protein	0.11444	0.00871687	0.105723
Module unassignment	6075-61_3	P07686	HEXB	Beta-hexosaminidase subunit beta	1.59628	1.19322	0.403053
Module unassignment	8385-248_3	Q04756	HGFAC	Hepatocyte growth factor activator	0.931134	0.48749	0.443643
Module unassignment	8385-248_3	Q04756	HGFAC	Hepatocyte growth factor activator	0.481376	0.479844	0.00153206
Module unassignment	3443-61_2	Q9H422	HIPK3	Homeodomain-interacting protein kinase 3	0.177979	0.0844806	0.0934985
Module unassignment	4994-178_1	P61978	HNRNPK	Heterogeneous nuclear ribonucleoprotein K	0.607969	0.108214	0.499754
Module unassignment	10024-44_3	Q86XE5	HOGA1	4-hydroxy-2-oxoglutarate aldolase, mitochondrial	0.323055	0.0118563	0.311199
Module unassignment	7905-30_3	P00738	HP	Haptoglobin	0.984659	0.970354	0.0143042
Module unassignment	7905-30_3	P00738	HP	Haptoglobin	1.00529	0.987804	0.0174811
Module unassignment	2768-56_2	P02790	HPX	Hemopexin	0.9108	0.909672	0.00112816
Module unassignment	6584-1_3	P23327	HRC	Sarcoplasmic reticulum histidine-rich calcium-binding protein	0.110958	0.0230326	0.0879253
Module unassignment	13972-4_3	Q9BPX1	HSD17B14	17-beta-hydroxysteroid dehydrogenase 14	0.254186	0.0384142	0.215772
Module unassignment	8272-22_3	P56937	HSD17B7	3-keto-steroid reductase	0.284529	0.0384757	0.246053
Module unassignment	7753-21_3	Q9BUP3	HTATIP2	Oxidoreductase HTATIP2	0.501094	0.489204	0.0118905
Module unassignment	12815-9_3	P41252	IARS	Isoleucine--tRNA ligase, cytoplasmic	0.306559	0.0370309	0.269528
Module unassignment	4342-10_3	P05362	ICAM1	Intercellular adhesion molecule 1	0.262396	0.00372866	0.258668
Module unassignment	6550-4_3	Q14773	ICAM4	Intercellular adhesion molecule 4	1.00724	0.715189	0.292048
Module unassignment	6550-4_3	Q14773	ICAM4	Intercellular adhesion molecule 4	0.924775	0.712768	0.212007
Module unassignment	3169-70_2	P35475	IDUA	Alpha-L-iduronidase	0.0513854	0.0359656	0.0154198
Module unassignment	9183-7_3	P17181	IFNAR1	Interferon alpha/beta receptor 1	0.860959	0.0855552	0.775404
Module unassignment	14127-240_3	P01574	IFNB1	Interferon beta	0.120206	0.0257919	0.0944143
Module unassignment	13734-22_3	Q8IU54	IFNL1	Interferon lambda-1	0.286474	0.0415724	0.244901
Module unassignment	8406-17_3	P05019	IGF1	Insulin-like growth factor I	0.462849	0.0382193	0.42463
Module unassignment	6605-17_3	P35858	IGFALS	Insulin-like growth factor-binding protein complex acid labile subunit	0.154443	0.032339	0.122104
Module unassignment	7670-68_3	P47878	Igfbp3	Insulin-like growth factor-binding protein 3	0.676508	0.0426373	0.63387
Module unassignment	2950-57_2	P22692	IGFBP4	Insulin-like growth factor-binding protein 4	0.95216	0.12365	0.82851
Module unassignment	2685-21_2	P24593	IGFBP5	Insulin-like growth factor-binding protein 5	0.367157	0.0243251	0.342832
Module unassignment	4916-2_1	P01880	IGHD IGK@ IGL@	Immunoglobulin D	0.00982956	9.60609e-05	0.0097335
Module unassignment	4135-84_2	P01854	IGHE IGK@ IGL@	Immunoglobulin E	0.00132569	0.000523136	0.000802555
Module unassignment	3069-52_3	P01871	IGHM IGJ IGK@ IGL@	Immunoglobulin M	1.01875	0.919893	0.0988575
Module unassignment	8362-102_3	P01591	IGJ	Immunoglobulin J chain	0.200922	0.0313639	0.169558
Module unassignment	10700-10_3	Q5DX21	IGSF11	Immunoglobulin superfamily member 11	0.00307066	0.00124478	0.00182588
Module unassignment	8104-21_3	Q13651	IL10RA	Interleukin-10 receptor subunit alpha	0.782702	0.0476007	0.735101
Module unassignment	10367-26_3	P29459, P29460	IL12A IL12B	Interleukin-12	0.419465	0.056512	0.362953
Module unassignment	3815-14_1	Q99665	IL12RB2	Interleukin-12 receptor subunit beta-2	0.241951	0.0102685	0.231682
Module unassignment	2633-52_2	P78552	IL13RA1	Interleukin-13 receptor subunit alpha-1	0.379288	0.0277002	0.351587
Module unassignment	10795-32_3	P40933	IL15	Interleukin-15	1.27086	0.675298	0.59556
Module unassignment	5468-67_3	Q8NAC3	IL17RC	Interleukin-17 receptor C	0.690109	0.0402564	0.649852
Module unassignment	10457-3_3	O95256	IL18RAP	Interleukin-18 receptor accessory protein	0.0752781	0.0286939	0.0465841
Module unassignment	7673-46_3	Q8CJ70	Il19	Interleukin-19	0.0970968	0.0209845	0.0761123
Module unassignment	3070-1_2	P60568	IL2	Interleukin-2	0.864192	0.2356	0.628592
Module unassignment	13435-31_3	Q6UXL0	IL20RB	Interleukin-20 receptor subunit beta	0.00699858	0.00419436	0.00280423
Module unassignment	7124-18_3	Q9HBE4	IL21	Interleukin-21	0.303146	0.173711	0.129435
Module unassignment	2778-10_2	Q9GZX6	IL22	Interleukin-22	0.44164	0.0420095	0.399631
Module unassignment	9603-9_3	Q8N6P7	IL22RA1	Interleukin-22 receptor subunit alpha-1	0.0826723	0.0163529	0.0663194
Module unassignment	9456-34_3	Q969J5	IL22RA2	Interleukin-22 receptor subunit alpha-2	0.279411	0.0466096	0.232802
Module unassignment	5088-175_3	Q5VWK5	IL23R	Interleukin-23 receptor	0.310261	0.0119102	0.298351
Module unassignment	5132-71_3	Q6UWB1	IL27RA	Interleukin-27 receptor subunit alpha	0.0797973	0.0094535	0.0703438
Module unassignment	9051-13_3	P24001	IL32	Interleukin-32	0.22228	0.0577834	0.164496
Module unassignment	14150-7_3	Q9UHA7	IL36A	Interleukin-36 alpha	0.653362	0.512688	0.140674
Module unassignment	13686-2_3	Q01344	IL5RA	Interleukin-5 receptor subunit alpha	0.58583	0.424971	0.160859
Module unassignment	13686-2_3	Q01344	IL5RA	Interleukin-5 receptor subunit alpha	0.729189	0.429294	0.299896
Module unassignment	14049-17_3	P13232	IL7	Interleukin-7	0.488528	0.0270507	0.461478
Module unassignment	6408-2_3	P55103	INHBC	Inhibin beta C chain	3.30116	0.534741	2.76642
Module unassignment	4883-56_2	P01308	INS	Insulin	0.391758	0.116702	0.275055
Module unassignment	10462-14_3	Q9Y5Q6	INSL5	Insulin-like peptide INSL5	0.0235828	0.00240233	0.0211805
Module unassignment	6352-8_3	P14616	INSRR	Insulin receptor-related protein	0.351248	0.030067	0.321181
Module unassignment	10009-2_3	P10914	IRF1	Interferon regulatory factor 1	1.04163	0.141639	0.899991
Module unassignment	14148-2_3	P05161	ISG15	Ubiquitin-like protein ISG15	0.465681	0.0178567	0.447825
Module unassignment	11549-6_3	P61371	ISL1	Insulin gene enhancer protein ISL-1	0.863306	0.094188	0.769118
Module unassignment	8355-80_3	B1AKI9	ISM1	Isthmin-1	0.348863	0.0531292	0.295733
Module unassignment	12551-3_3	Q96J02	ITCH	E3 ubiquitin-protein ligase Itchy homolog	0.269513	0.0092941	0.260219
Module unassignment	9347-13_3	Q8TB96	ITFG1	T-cell immunomodulatory protein	0.57783	0.0293453	0.548485
Module unassignment	7755-37_3	P18084	ITGB5	Integrin beta-5	0.218931	0.0204038	0.198527
Module unassignment	7737-76_3	P18564	ITGB6	Integrin beta-6	0.414163	0.0230523	0.39111
Module unassignment	7955-195_3	P19827	ITIH1	Inter-alpha-trypsin inhibitor heavy chain H1	0.0956814	0.010582	0.0850994
Module unassignment	12507-16_3	Q96DU7	ITPKC	Inositol-trisphosphate 3-kinase C	0.607171	0.0689203	0.53825
Module unassignment	8067-21_3	Q9Y6H6	KCNE3	Potassium voltage-gated channel subfamily E member 3	0.477326	0.0316861	0.44564
Module unassignment	10513-13_3	Q9Y2W7	KCNIP3	Calsenilin	0.194412	0.00675322	0.187659
Module unassignment	3651-50_5	P35968	KDR	Vascular endothelial growth factor receptor 2	0.600053	0.0331295	0.566924
Module unassignment	8068-43_3	Q6NSJ0	KIAA1161	Uncharacterized family 31 glucosidase KIAA1161	0.495243	0.0189399	0.476303
Module unassignment	8068-43_3	Q6NSJ0	KIAA1161	Uncharacterized family 31 glucosidase KIAA1161	0.234042	0.0301218	0.20392
Module unassignment	11145-72_3	Q6ZVL6	KIAA1549L	UPF0606 protein KIAA1549L	0.420273	0.023655	0.396618
Module unassignment	10432-3_3	Q3SXP7	KIAA1644	Uncharacterized protein KIAA1644	0.411305	0.049931	0.361374
Module unassignment	9245-1_3	Q99706	KIR2DL4	Killer cell immunoglobulin-like receptor 2DL4	0.552825	0.0598096	0.493015
Module unassignment	8000-17_3	Q8N109	KIR2DL5A	Killer cell immunoglobulin-like receptor 2DL5A	0.00299723	0.00112227	0.00187496
Module unassignment	8045-3_3	Q8N743	KIR3DL3	Killer cell immunoglobulin-like receptor 3DL3	0.0652443	0.0329578	0.0322865
Module unassignment	7775-15_3	Q9UBX7	KLK11	Kallikrein-11	0.193339	0.0124978	0.180841
Module unassignment	4152-58_2	P03952	KLKB1	Plasma kallikrein	0.0554225	0.0271748	0.0282478
Module unassignment	10552-88_3	O43908	KLRC4	NKG2-F type II integral membrane protein	0.100295	0.0188112	0.0814834
Module unassignment	10693-43_3	A4D1S0	KLRG2	Killer cell lectin-like receptor subfamily G member 2	0.017673	0.00713665	0.0105363
Module unassignment	11402-17_3	Q8NEZ4	KMT2C	Histone-lysine N-methyltransferase 2C	0.115748	0.057585	0.0581631
Module unassignment	4495-33_2	P01042	KNG1	Kininogen-1	0.0295608	0.00250615	0.0270547
Module unassignment	14237-1_3	Q9C075	KRT23	Keratin, type I cytoskeletal 23	0.188106	0.0175513	0.170555
Module unassignment	7163-26_3	Q9GZZ8	LACRT	Extracellular glycoprotein lacritin	0.190699	0.00633889	0.18436
Module unassignment	10551-7_3	O43561	LAT	Linker for activation of T-cells family member 1	0.00185273	0.000482258	0.00137047
Module unassignment	5643-2_3	Q6JVE9	LCN8	Epididymal-specific lipocalin-8	0.035331	0.0139489	0.0213821
Module unassignment	9761-89_3	P00338	LDHA	L-lactate dehydrogenase A chain	1.19726	0.696797	0.500459
Module unassignment	5708-1_3	Q969E1	LEAP2	Liver-expressed antimicrobial peptide 2	1.76376	0.110777	1.65298
Module unassignment	8484-24_3	P41159	LEP	Leptin	1.65893	0.95829	0.700639
Module unassignment	8484-24_3	P41159	LEP	Leptin	1.43877	0.922781	0.515985
Module unassignment	8376-25_4	P01229	LHB	Lutropin subunit beta	0.313407	0.221078	0.0923286
Module unassignment	14634-13_3	P22888	LHCGR	Lutropin-choriogonadotropic hormone receptor	0.0885213	0.0307578	0.0577636
Module unassignment	6391-52_3	Q8N6C8	LILRA3	Leukocyte immunoglobulin-like receptor subfamily A member 3	0.0661649	0.00226856	0.0638963
Module unassignment	7059-14_3	Q6PI73	LILRA6	Leukocyte immunoglobulin-like receptor subfamily A member 6	0.0258984	0.000529604	0.0253688
Module unassignment	6453-70_3	Q8NHJ6	LILRB4	Leukocyte immunoglobulin-like receptor subfamily B member 4	0.543424	0.432128	0.111297
Module unassignment	6413-79_3	Q5VXJ0	LIPK	Lipase member K	0.212565	0.0333523	0.179212
Module unassignment	12504-26_3	P29536	LMOD1	Leiomodin-1	0.0506779	0.00569511	0.0449828
Module unassignment	9246-1_3	Q16609	LPAL2	Putative apolipoprotein(a)-like protein 2	0.114913	0.0264215	0.0884918
Module unassignment	4801-13_3	P22079	LPO	Lactoperoxidase	0.203735	0.00352983	0.200206
Module unassignment	8984-28_3	O75427	LRCH4	Leucine-rich repeat and calponin homology domain-containing protein 4	0.322364	0.047275	0.275089
Module unassignment	11716-28_3	A6NDA9	LRIT2	Leucine-rich repeat, immunoglobulin-like domain and transmembrane domain-containing protein 2	0.338029	0.0144005	0.323628
Module unassignment	10704-91_3	Q12912	LRMP	Lymphoid-restricted membrane protein	0.152463	0.0120617	0.140401
Module unassignment	8601-167_3	Q07954	LRP1	Low-density lipoprotein receptor-related protein 1, soluble	0.105117	0.0132895	0.0918279
Module unassignment	7744-10_3	Q9Y561	LRP12	Low-density lipoprotein receptor-related protein 12	0.362995	0.0101236	0.352871
Module unassignment	8829-4_3	P55302	Lrpap1	Alpha-2-macroglobulin receptor-associated protein	0.287638	0.029693	0.257945
Module unassignment	8829-4_3	P30533	LRPAP1	alpha-2-macroglobulin receptor-associated protein	0.483418	0.0396156	0.443802
Module unassignment	7014-27_3	Q9H756	LRRC19	Leucine-rich repeat-containing protein 19	0.756077	0.136383	0.619694
Module unassignment	6917-49_3	Q9BY71	LRRC3	Leucine-rich repeat-containing protein 3	0.0979883	0.00351135	0.094477
Module unassignment	10785-8_3	Q8N7C0	LRRC52	Leucine-rich repeat-containing protein 52	0.0631757	0.0087249	0.0544508
Module unassignment	11293-14_3	Q6UXK5	LRRN1	Leucine-rich repeat neuronal protein 1	0.366761	0.0151892	0.351572
Module unassignment	9327-3_3	Q8N2G4	LYPD1	Ly6/PLAUR domain-containing protein 1	0.777051	0.0625424	0.714509
Module unassignment	9307-3_3	O95274	LYPD3	Ly6/PLAUR domain-containing protein 3	1.81722	0.932433	0.884788
Module unassignment	3206-4_2	Q9Y5Y7	LYVE1	Lymphatic vessel endothelial hyaluronic acid receptor 1	0.145306	0.0395752	0.105731
Module unassignment	4920-10_1	P61626	LYZ	Lysozyme C	1.26836	0.0787173	1.18965
Module unassignment	6377-54_3	Q7Z4W2	LYZL2	Lysozyme-like protein 2	0.342413	0.0157331	0.32668
Module unassignment	14066-49_3	Q86UL8	MAGI2	Membrane-associated guanylate kinase, WW and PDZ domain-containing protein 2	1.75073	0.10511	1.64562
Module unassignment	6382-17_3	O00462	MANBA	Beta-mannosidase	0.286277	0.0366937	0.249583
Module unassignment	8014-359_3	Q5SRI9	MANEA	Glycoprotein endo-alpha-1,2-mannosidase	0.218761	0.00738539	0.211375
Module unassignment	9578-263_3	A6NHS7	MANSC4	MANSC domain-containing protein 4	0.0444266	0.00808444	0.0363422
Module unassignment	8954-30_3	Q92918	MAP4K1	Mitogen-activated protein kinase kinase kinase kinase 1	0.989762	0.0105788	0.979183
Module unassignment	3825-18_2	P45983	MAPK8	Mitogen-activated protein kinase 8	0.195264	0.0370316	0.158232
Module unassignment	3000-66_1	P11226	MBL2	Mannose-binding protein C	0.102435	0.00276311	0.0996716
Module unassignment	3000-66_1	P41317	Mbl2	Mannose-binding protein C_MOUSE	0.238342	0.013712	0.22463
Module unassignment	8032-23_3	P59942	MCCD1	Mitochondrial coiled-coil domain protein 1	0.182532	0.0292754	0.153257
Module unassignment	10358-33_3	Q07820	MCL1	Induced myeloid leukemia cell differentiation protein Mcl-1	0.213259	0.0294085	0.183851
Module unassignment	9897-9_3	Q14566	MCM6	DNA replication licensing factor MCM6	0.740491	0.0630197	0.677471
Module unassignment	10571-14_3	P26572	MGAT1	Alpha-1,3-mannosyl-glycoprotein 2-beta-N-acetylglucosaminyltransferase	0.4769	0.0212324	0.455668
Module unassignment	7208-60_3	Q9UBM8	MGAT4C	Alpha-1,3-mannosyl-glycoprotein 4-beta-N-acetylglucosaminyltransferase C	0.312051	0.0357237	0.276328
Module unassignment	2730-58_2	Q29983	MICA	MHC class I polypeptide-related sequence A	0.0927361	0.00179793	0.0909382
Module unassignment	11173-29_3	Q7Z6M3	MILR1	Allergin-1	0.412671	0.035834	0.376837
Module unassignment	5586-66_3	Q9UNW1	MINPP1	Multiple inositol polyphosphate phosphatase 1	0.176506	0.0107146	0.165791
Module unassignment	5631-83_3	P12872	MLN	Promotilin	0.19152	0.00641286	0.185107
Module unassignment	4924-32_1	P03956	MMP1	Interstitial collagenase	0.0363238	0.00450017	0.0318236
Module unassignment	4925-54_2	P45452	MMP13	Collagenase 3	0.607104	0.0310178	0.576087
Module unassignment	5002-76_1	P50281	MMP14	Matrix metalloproteinase-14	0.158936	0.0361298	0.122806
Module unassignment	2954-56_2	P22894	MMP8	Neutrophil collagenase	0.404457	0.0291691	0.375287
Module unassignment	9576-58_3	P50219	MNX1	Motor neuron and pancreas homeobox protein 1	0.662253	0.0780386	0.584215
Module unassignment	10615-18_3	P25189	MPZ	Myelin protein P0	0.577334	0.0431821	0.534152
Module unassignment	8021-59_3	Q6P1L8	MRPL14	39S ribosomal protein L14, mitochondrial	0.0628131	0.0104534	0.0523597
Module unassignment	13453-2_3	O75394	MRPL33	39S ribosomal protein L33, mitochondrial	1.02956	0.25285	0.776706
Module unassignment	11135-5_3	Q7Z7F7	MRPL55	39S ribosomal protein L55, mitochondrial	0.13097	0.017562	0.113408
Module unassignment	9739-4_3	P43246	MSH2	DNA mismatch repair protein Msh2	0.156861	0.0256181	0.131243
Module unassignment	7137-8_3	Q9UJ68	MSRA	Mitochondrial peptide methionine sulfoxide reductase	0.269942	0.058008	0.211934
Module unassignment	4407-10_1	P26927	MST1	Hepatocyte growth factor-like protein	0.0216992	0.0110559	0.0106433
Module unassignment	#N/A	P9WIN7	mtb12	Low molecular weight antigen MTB12	0.918803	0.0616772	0.857126
Module unassignment	#N/A	P9WIN7	mtb12	Low molecular weight antigen MTB12	0.275642	0.0341674	0.241474
Module unassignment	12916-3_3	P56278	MTCP1	Protein p13 MTCP-1	0.982238	0.0493898	0.932848
Module unassignment	11547-84_3	O15146	MUSK	Muscle, skeletal receptor tyrosine-protein kinase	0.476834	0.0994537	0.37738
Module unassignment	9248-36_3	Q969H8	MYDGF	Myeloid-derived growth factor	0.397929	0.042321	0.355608
Module unassignment	3173-49_2	Q02083	NAAA	N-acylethanolamine-hydrolyzing acid amidase	0.316362	0.158556	0.157807
Module unassignment	7696-3_3	Q14596	NBR1	Next to BRCA1 gene 1 protein	0.35074	0.0768778	0.273862
Module unassignment	10047-12_3	P19878	NCF2	Neutrophil cytosol factor 2	0.312799	0.145476	0.167323
Module unassignment	12862-14_3	Q14511	NEDD9	Enhancer of filamentation 1	0.982764	0.0409988	0.941766
Module unassignment	9219-70_3	Q9UMX5	NENF	Neudesin	0.0722784	0.0150143	0.057264
[truncated: 248 more rows]
