# Supplementary material for: A proteogenomic signature of age-related macular degeneration in blood
Source: Nat Commun. 2022 Jun 13;13:3401. doi: 10.1038/s41467-022-31085-x (PMC9192739; doi:10.1038/s41467-022-31085-x)
Supplement: Supplementary file 9 — Supplementary Data 6 [file 41467_2022_31085_MOESM9_ESM.xlsx]

## Sheet: Supplementary Data 6
Supplementary Data 6. Tissue distribution of RNA and/or protein expression for each of the 28 AMD-associated serum proteins using the GTEx (PMID: 32913098) and The Human Protein Atlas (PMID: 25613900) databases, respectively.
Protein	GTEx database	The Human Protein Atlas database
	Tissue Specificity (top 2.5% (Z>2.75))	Tissue enhanced	Cell type	Eye cell types	Comment on tissue distribution
UTS2	Adrenal Gland	Brain, blood	Granulocytes	Neuronal	Few tissues
C2orf40	Artery - Coronary	None	Early spermatids, Ciliated cells	Vascular	Many tissues
DLL3	Brain - Nucleus accumbens (basal ganglia)	Brain	Spermatogonia	Neuronal	Few tissues
RGS8	Brain - Nucleus accumbens (basal ganglia)	Brain, thyroid gland	Bipolar cells	Bipolar	Few tissues
HNRNPC	Cells - EBV-transformed lymphocytes	None	None	All cell types	Low tissue specificity
TST	Colon - Transverse	Liver	Hepatocytes, Enterocytes, Paneth cells, Proximal tubular cells, Cholangiocytes	Muller glia	Many tissues
ST6GALNAC1	Colon - Transverse	Intestine	Mucus-secreting cells	Vascular	Many tissues
B3GNT6	Colon - Transverse	Intestine, lymphoid tissue, stomach	Mucus-secreting cells	None	Few tissues
CFHR1	Liver	Liver	Erythroid cells, Ito cells, Kupffer cells, Hepatocytes, Cholangiocytes	Neuronal	Liver specific
RAB17	Liver	Intestine, liver	Proximal tubular cells, Distal tubular cells, Hepatocytes, Cone photoreceptor cells	Cone photoreceptor	Many tissues
CFHR5	Liver	Liver	Hepatocytes	None	Liver specific
BPIFB1	Minor Salivary Gland	Cervix, uterine, lung, lymphoid tissue, stomach	Club cells, Ciliated cells	None	Few tissues
NDUFS4	Muscle - Skeletal	None	Distal tubular cells	All cell types	Low tissue specificity
CEBPB	None	Skeletal muscle	Syncytiotrophoblasts, Suprabasal keratinocytes, Smooth muscle cells	Muller glia	All tissues
CXCL17	None	Esophagus, lung, stomach	Urothelial cells, Club cells, Alveolar cells type 2, Ciliated cells, Pancreatic endocrine cells	None	Many tissues
RPS6KB1	None	None	None	All cell types	Low tissue specificity
KREMEN2	None	Lymphoid tissue, skin	Basal keratinocytes, Rod photoreceptor cells, Mucus-secreting cells, Spermatogonia, Cone photoreceptor cells	Rod and cone photoreceptors	Many tissues
GHR	None	Adipose tissue, breast, liver, skeletal muscle	Hepatocytes, Syncytiotrophoblasts	Vascular	Many tissues
LINGO1	None	Brain	Horizontal cells, Muller glia cells, Sertoli cells	Horizontal cells	Few tissues
BIRC2	None	None	None	All cell types	Low tissue specificity
BAMBI	Ovary	Ovary, seminal vesicles	Cholangiocytes, Muller glia cells	Muller glia	Many tissues
TNFRSF14	Spleen	None	None	Vascular	Low tissue specificity
FUT5	Testis	Bone marrow	None	None	Few tissues
ZPBP	Testis	Testis	Early spermatids, Spermatocytes	Bipolar	Testis specific
CCL1	Testis	Intestine, lymphoid tissue, tongue	Granulocytes	None	Few tissues
CRABP1	Thyroid	Brain, retina, thyroid gland	Muller glia cells	Muller glia	Many tissues
CFP	Whole Blood	Blood, bone marrow, lymphoid tissue	Monocytes, Kupffer cells, Macrophages, Ito cells	None	Few tissues
BCL2L1	Whole Blood	None	None	All cell types	Low tissue specificity
