# Supplementary material for: A proteogenomic signature of age-related macular degeneration in blood
Source: Nat Commun. 2022 Jun 13;13:3401. doi: 10.1038/s41467-022-31085-x (PMC9192739; doi:10.1038/s41467-022-31085-x)
Supplement: Supplementary file 10 — Supplementary Data 7 [file 41467_2022_31085_MOESM10_ESM.xlsx]

## Sheet: Supplementary Data 7
Supplementary Data 7. All independent and genome-wide significant (P < 5×10-8) variants associated with AMD in Fritsche et al. (PMID: 26691988), and for which there was a genotype information in the AGES-RS, were tested for association (linear regression) to AMD in the AGES-RS cohort and for an effect on serum protein levels. Reported P-values are two-sided. The two columns under the header "Seru…
Signal number*	AMD SNP	Alleles		Chr	Position	Effect allele frequency	Association to AMD by Fritsche et al, (PMID: 26691988)		Association to AMD in the AGES-RS			Serum proteins affected
		A1 (effect allele)	A2			A1	Odds Ratio	P-value	b-value	P-value	AMD	N aptamers	N proteins
1.1	rs10922109	C	A	1	196704632	0.60689	2.63	9,6E-618	0.101158	2.6e-16	any	40	40
1.2	rs570618	T	G	1	196657064	0.3973	2.38	2,0E-590	0.0441736	3e-13	late	219	217
1.3	rs121913059: genotypes not available on current platform
1.4	rs148553336	C	T	1	196613173	0.0059973	0.29	8.6e-26	-0.05322	0.504403	any	0	0
1.5	rs187328863	T	C	1	196380158	0.013708	2.27	1.1e-68	0.154996	0.00352912	any	0	0
1.6	rs61818925	T	G	1	196815450	0.452879	0.6	6e-165	-0.021869	0.000974025	late	0	0
1.7	rs35292876: enotypes not available on current platform
1.8	rs191281603	C	G	1	196958651	0.0013708	0.39	1.4e-08	-0.41844	0.0116669	any	0	0
2	rs11884770	C	T	2	228086920	0.75356	1,11	2.9e-08	-0.00684608	0.317813	late	0	0
3	rs62247658	C	T	3	64715155	0.39931	1.14	1,8E-14	0.012891	0.0315713	late	0	0
4.1	rs140647181	C	T	3	99180668	0.01895	1.59	1.4e-11	0.09378	0.0370592	any	0	0
4.2	rs55975637	A	G	3	99419853	0.105723	1.15	1.3e-08	0.0261636	0.188749	any	0	0
5.1	rs10033900	T	C	4	110659067	0.52237	1.15	5.4e-17	0.042469	0.00047694	any	1	1
5.2	rs141853578: genotypes not available on current platform
6	rs62358361	T	G	5	39327888	0.00599558	1.8	1,3E-14	0.132987	0.000784595	late	4	2
7	rs114092250	G	A	5	35494448	0.96344	1.43	2.1e-08	0.0435593	0.21357	any	0	0
8.1	rs116503776 (aka rs429608)	G	A	6	31930462	0.82828	1.79	1.2e-103	0.0618076	0.000171514	any	30	29
8.2	rs144629244	A	G	6	31946792	0.0111378	2.5	5.9e-35	0.0190053	0.738979	any	0	0
8.3	rs114254831	G	A	6	32155581	0.184887	1.13	9.4e-12	0.047462	0.00819353	any	0	0
8.4	rs181705462	T	G	6	31947027	0.0054832	1.55	3.1e-10	0.041982	0.614441	any	0	0
9	rs943080 (proxy rs4711751)	C	T	6	43826627	0.46518	0.88	1,1E-14	0.0178853	0.149557	any	1	1
10	rs1142	T	C	7	104756326	0.37787	1.11	1.4e-09	-0.00815	0.173373	late	0	0
11	rs7803454	T	C	7	99991548	0.175	1.13	4.8e-09	0.0187892	0.0150444	late	3	2
12	rs79037040	G	T	8	23082971	0.52459	0.9	4.5e-11	-0.020507	0.0962385	any	0	0
13	rs10781182	T	G	9	76617720	0.2863	1.11	2.6e-09	0.00910771	0.157657	late	0	0
14	rs71507014: genotypes not available on current platform
15	rs1626340	G	A	9	101923372	0.81262	1.14	3.8e-10	0.00836247	0.589911	any	0	0
16	rs2740488	A	C	9	107661742	0.76590	1.11	1.2e-08	-0.017956	0.201984	early	1	1
17	rs12357257	G	A	10	24999593	0.77068	0.9	4.4e-08	0.0110225	0.455184	any	0	0
18	rs3750846	C	T	10	124215565	0.21630	2.81	6,5E-735	0.0488822	1.49818e-12	late	0	0
19	rs3138141	A	C	12	56115778	0.19753	1.16	4.3e-09	0.0388328	0.0180304	any	0	0
20	rs61941274	G	A	12	112132610	0.98171	0.66	1.1e-09	0.193247	0.153024	early	0	0
21	rs9564692	C	T	13	31821240	0.71719	1.23	3.3e-10	0.00982817	0.135138	late	0	0
22.1	rs61985136	C	T	14	68769199	0.38816	0.9	1.6e-10	-0.010129	0.419829	any	0	0
22.2	rs2842339	G	A	14	68986999	0.114633	1.17	1.6e-08	-0.00122	0.907272	any	0	0
23.1	rs2043085	C	T	15	58680954	0.58875	1.15	4.3e-15	0.0395484	0.00155596	any	2	2
23.2	rs2070895	A	G	15	58723939	0.201337	0.87	2.4e-11	0.0126047	0.418935	any	1	1
24.1	rs5817082 (proxy rs1864163)	C (G)	CA (A)	16	56997250	0.77656	1.19	3.6e-19	0.0394807	0.00714759	any	9	9
24.2	rs17231506	T	C	16	56994528	0,32659	1.16	2.2e-18	0.024746	0.0605782	any	10	10
25	rs72802342	C	A	16	75234872	0.94276	1.27	5.9e-12	0.0244013	0.0570995	late	5	5
26	rs11080055	C	A	17	26649724	0.54423	1.1	1e-08	0.00498542	0.67969	early	852	825
27	rs6565597	C	T	17	79526821	0.63524	0.88	1.5e-11	-0.0276432	0.0317433	any	0	0
28.1	rs2230199	G	C	19	6718387	0.18097	1.43	3.8e-69	0.0414026	0.0103343	early	4	4
28.2	rs147859257: genotypes not available on current platform
28.3	rs12019136	G	A	19	5835677	0.96727	1.41	2.4e-15	0.104395	0.00234332	any	7	7
29	rs67538026	C	T	19	1031438	0.59137	1.11	2.6e-08	0.0217504	0.0957326	any	0	0
30.1	rs429358	T	C	19	45411941	0.85699	1.43	2.4e-42	0.0170813	0.0165922	early	69	68
30.2	rs73036519	G	C	19	45748362	0.72755	1.1	4.6e-08	0.01071	0.101316	late	0	0
31	rs142450006: genotypes not available on current platform
32	rs201459901: genotypes not available on current platform
33	rs5754227	T	C	22	33105817	0.82691	1.3	1.1e-24	0.0176877	0.278524	any	1	1
34	rs8135665	T	C	22	38476276	0.24812	1.14	5.5e-11	0.00211294	0.753175	late	1	1
