# Supplementary material for: A proteogenomic signature of age-related macular degeneration in blood
Source: Nat Commun. 2022 Jun 13;13:3401. doi: 10.1038/s41467-022-31085-x (PMC9192739; doi:10.1038/s41467-022-31085-x)
Supplement: Supplementary file 11 — Supplementary Data 8 [file 41467_2022_31085_MOESM11_ESM.xlsx]

## Sheet: Supplementary Data 8
Supplementary Data 8. The table includes all serum proteins associated (via linear regression) with the AMD-linked variants described by Fritsche et al. (PMID: 26691988), but excludes the trans hotspot locus rs11080055, which is shown in Supplementary Data 8. Reported P-values are two-sided. To account for multiple comparisons, significant associations with P-values of < 1×10-6 are reported. ↑, A…
SNP	RS_ID	CHR	Base pair postion	A1	A2	Aptamer	ENTREZ_GENE_SYMBOL	b-coefficient	SE	P-value	N	Gene distance	A1_frq AGES	Effect of A1 on AMD risk
1:196704632	rs10922109	1	196704632	A	C	5982_50_3	CFHR1	-0.5848	0.01699	1.16e-234	5356	84229	0.3886	¯
1:196704632	rs10922109	1	196704632	A	C	10584_7_3	NDUFS4	0.5854	0.01751	9.863e-223	5361	Inf	0.3886	¯
1:196704632	rs10922109	1	196704632	A	C	12663_1_3	TST	0.5241	0.01772	3.694e-178	5364	Inf	0.3886	¯
1:196704632	rs10922109	1	196704632	A	C	2768_56_2	HPX	-0.3995	0.01884	7.292e-96	5368	Inf	0.3886	¯
1:196704632	rs10922109	1	196704632	A	C	6471_53_3	CFHR4	-0.3954	0.01885	5.364e-94	5368	152512	0.3886	¯
1:196704632	rs10922109	1	196704632	A	C	7014_27_3	LRRC19	-0.3377	0.01859	1.254e-71	5362	Inf	0.3886	¯
1:196704632	rs10922109	1	196704632	A	C	7071_23_4	MAN1B1	0.3166	0.01835	5.826e-65	5358	Inf	0.3886	¯
1:196704632	rs10922109	1	196704632	A	C	2960_66_2	CFP	0.3049	0.01807	2.635e-62	5352	Inf	0.3886	¯
1:196704632	rs10922109	1	196704632	A	C	4159_130_1	CFH	0.2902	0.01793	1.546e-57	5346	0	0.3886	¯
1:196704632	rs10922109	1	196704632	A	C	11690_47_3	ANAPC7	0.2917	0.01871	1.199e-53	5359	Inf	0.3886	¯
1:196704632	rs10922109	1	196704632	A	C	4129_72_1	CFB	0.2328	0.01901	5.103e-34	5365	Inf	0.3886	¯
1:196704632	rs10922109	1	196704632	A	C	7184_13_3	CEACAM7	0.2201	0.01874	1.728e-31	5359	Inf	0.3886	¯
1:196704632	rs10922109	1	196704632	A	C	12849_25_3	GSKIP	0.2218	0.01902	4.859e-31	5362	Inf	0.3886	¯
1:196704632	rs10922109	1	196704632	A	C	4261_55_2	PON1	0.1413	0.01725	3.301e-16	5335	Inf	0.3886	¯
1:196704632	rs10922109	1	196704632	A	C	10366_11_3	PDGFRA	-0.1556	0.01903	3.634e-16	5365	Inf	0.3886	¯
1:196704632	rs10922109	1	196704632	A	C	13623_4_3	KMT2D	0.1384	0.01714	8.28e-16	5333	Inf	0.3886	¯
1:196704632	rs10922109	1	196704632	A	C	9514_46_3	EFCAB14	-0.1503	0.01871	1.127e-15	5360	149519840	0.3886	¯
1:196704632	rs10922109	1	196704632	A	C	9224_20_3	PRLR	-0.1469	0.01841	1.809e-15	5356	Inf	0.3886	¯
1:196704632	rs10922109	1	196704632	A	C	11275_94_3	LRP1B	-0.147	0.01868	4.324e-15	5356	Inf	0.3886	¯
1:196704632	rs10922109	1	196704632	A	C	13665_35_3	PPP2R3A	-0.1488	0.01899	5.587e-15	5359	Inf	0.3886	¯
1:196704632	rs10922109	1	196704632	A	C	5526_53_3	TNFRSF18	0.1392	0.01925	5.48e-13	5362	195562469	0.3886	¯
1:196704632	rs10922109	1	196704632	A	C	9974_8_3	DLL3	-0.1219	0.01814	1.977e-11	5352	Inf	0.3886	¯
1:196704632	rs10922109	1	196704632	A	C	11448_34_3	GALK1	-0.1218	0.01886	1.155e-10	5361	Inf	0.3886	¯
1:196704632	rs10922109	1	196704632	A	C	9372_157_3	MPZL2	-0.1166	0.01838	2.451e-10	5350	Inf	0.3886	¯
1:196704632	rs10922109	1	196704632	A	C	3441_64_2	GSK3A;GSK3B	-0.1013	0.01721	4.165e-09	5343	Inf	0.3886	¯
1:196704632	rs10922109	1	196704632	A	C	10047_12_3	NCF2	0.1067	0.01892	1.819e-08	5364	13144576	0.3886	¯
1:196704632	rs10922109	1	196704632	A	C	7867_154_3	ST6GALNAC1	-0.1018	0.01836	3.115e-08	5354	Inf	0.3886	¯
1:196704632	rs10922109	1	196704632	A	C	10467_58_3	CTXN3	0.1036	0.01873	3.406e-08	5361	Inf	0.3886	¯
1:196704632	rs10922109	1	196704632	A	C	12450_42_3	PMVK	0.1003	0.01851	6.345e-08	5361	41795148	0.3886	¯
1:196704632	rs10922109	1	196704632	A	C	9952_57_3	TFAM	-0.1034	0.01912	6.651e-08	5361	Inf	0.3886	¯
1:196704632	rs10922109	1	196704632	A	C	9172_69_3	MMP8	-0.1051	0.01957	8.285e-08	5368	Inf	0.3886	¯
1:196704632	rs10922109	1	196704632	A	C	9886_28_3	XRCC4	-0.09771	0.01844	1.207e-07	5363	Inf	0.3886	¯
1:196704632	rs10922109	1	196704632	A	C	6297_49_3	HS3ST1	-0.09919	0.01892	1.636e-07	5357	Inf	0.3886	¯
1:196704632	rs10922109	1	196704632	A	C	4450_26_2	HNRNPAB	-0.0982	0.01873	1.642e-07	5362	Inf	0.3886	¯
1:196704632	rs10922109	1	196704632	A	C	3178_5_2	CTSC	-0.08372	0.0165	4.02e-07	5330	Inf	0.3886	¯
1:196704632	rs10922109	1	196704632	A	C	2823_7_1	COMMD7	-0.07118	0.01416	5.13e-07	5314	Inf	0.3886	¯
1:196704632	rs10922109	1	196704632	A	C	2612_5_2	EIF5	-0.09275	0.01848	5.339e-07	5361	Inf	0.3886	¯
1:196704632	rs10922109	1	196704632	A	C	9535_14_3	NPHS2	0.08995	0.01806	6.54e-07	5346	17159546	0.3886	¯
1:196704632	rs10922109	1	196704632	A	C	10344_334_3	IL10RA	-0.09258	0.01877	8.405e-07	5353	Inf	0.3886	¯
1:196704632	rs10922109	1	196704632	A	C	4900_8_1	C3	0.09041	0.01833	8.424e-07	5348	Inf	0.3886	¯
4:110659067	rs10033900	4	110659067	C	T	2567_5_6	CFI	0.2837	0.0183	4.922e-53	5359	2781	0.4799	¯
6:31930462	rs429608	6	31930462	A	G	14148_2_3	ISG15	-0.443	0.02454	8.862e-71	5349	Inf	0.1611	¯
6:31930462	rs429608	6	31930462	A	G	4481_34_2	C4A;C4B	0.4147	0.02471	1.249e-61	5353	19372	0.1611	¯
6:31930462	rs429608	6	31930462	A	G	8048_9_3	FTMT	0.4156	0.02568	1.473e-57	5365	Inf	0.1611	¯
6:31930462	rs429608	6	31930462	A	G	7795_14_3	KLRC3	0.242	0.0248	2.604e-22	5354	Inf	0.1611	¯
6:31930462	rs429608	6	31930462	A	G	3186_2_2	C2	-0.247	0.02542	3.984e-22	5363	17013	0.1611	¯
6:31930462	rs429608	6	31930462	A	G	2182_54_1	C4A;C4B	0.25	0.02583	5.517e-22	5362	19372	0.1611	¯
6:31930462	rs429608	6	31930462	A	G	5698_60_3	TNXB	-0.2441	0.02589	5.938e-21	5363	78470	0.1611	¯
6:31930462	rs429608	6	31930462	A	G	2730_58_2	MICA	-0.2267	0.02552	8.766e-19	5360	547372	0.1611	¯
6:31930462	rs429608	6	31930462	A	G	9004_24_3	LDLRAD4	0.1895	0.02569	1.852e-13	5362	Inf	0.1611	¯
6:31930462	rs429608	6	31930462	A	G	10041_3_3	HNF4A	0.1756	0.02575	9.948e-12	5363	Inf	0.1611	¯
6:31930462	rs429608	6	31930462	A	G	5762_35_3	SPAG11B	0.1699	0.02542	2.597e-11	5366	Inf	0.1611	¯
6:31930462	rs429608	6	31930462	A	G	10457_3_3	IL18RAP	-0.1729	0.02595	2.955e-11	5360	Inf	0.1611	¯
6:31930462	rs429608	6	31930462	A	G	7124_18_3	IL21	0.1719	0.02604	4.459e-11	5363	Inf	0.1611	¯
6:31930462	rs429608	6	31930462	A	G	9778_45_3	TMEM52B	0.1663	0.02573	1.114e-10	5359	Inf	0.1611	¯
6:31930462	rs429608	6	31930462	A	G	8312_139_3	CMPK1	0.1605	0.02619	9.422e-10	5365	Inf	0.1611	¯
6:31930462	rs429608	6	31930462	A	G	12842_43_3	STX10	0.154	0.02597	3.267e-09	5363	Inf	0.1611	¯
6:31930462	rs429608	6	31930462	A	G	13455_10_3	DEFB119	0.1546	0.02621	3.904e-09	5366	Inf	0.1611	¯
6:31930462	rs429608	6	31930462	A	G	5260_80_3	TYK2	0.1528	0.02596	4.165e-09	5361	Inf	0.1611	¯
6:31930462	rs429608	6	31930462	A	G	4983_6_1	ERP29	0.1523	0.02612	5.789e-09	5363	Inf	0.1611	¯
6:31930462	rs429608	6	31930462	A	G	8829_4_3	LRPAP1	0.1489	0.02606	1.161e-08	5365	Inf	0.1611	¯
6:31930462	rs429608	6	31930462	A	G	13599_15_3	RABEPK	0.1371	0.02446	2.19e-08	5348	Inf	0.1611	¯
6:31930462	rs429608	6	31930462	A	G	9199_6_3	UBE2G2	0.1418	0.02579	4.007e-08	5359	Inf	0.1611	¯
6:31930462	rs429608	6	31930462	A	G	7012_35_3	VNN2	0.1436	0.02624	4.68e-08	5367	101134547	0.1611	¯
6:31930462	rs429608	6	31930462	A	G	13712_104_3	GZMA	0.1399	0.02558	4.689e-08	5354	Inf	0.1611	¯
6:31930462	rs429608	6	31930462	A	G	4146_58_2	NTF4	0.1342	0.02493	7.71e-08	5361	Inf	0.1611	¯
6:31930462	rs429608	6	31930462	A	G	12488_9_3	MCTS1	0.1404	0.02615	8.355e-08	5364	Inf	0.1611	¯
6:31930462	rs429608	6	31930462	A	G	2775_54_2	IL17F	0.1335	0.02504	1.027e-07	5362	20171022	0.1611	¯
6:31930462	rs429608	6	31930462	A	G	9254_18_3	FCER1A	0.1255	0.02451	3.178e-07	5348	Inf	0.1611	¯
6:31930462	rs429608	6	31930462	A	G	7864_3_3	SIGLEC8	0.1277	0.0254	5.119e-07	5359	Inf	0.1611	¯
6:31930462	rs429608	6	31930462	A	G	12690_33_3	SEPT10	0.1227	0.02487	8.259e-07	5352	Inf	0.1611	¯
15:58680954	rs2043085	15	58680954	T	C	13691_10_3	SLC5A8	0.1436	0.01929	1.157e-13	5361	Inf	0.4068	¯
15:58680954	rs2043085	15	58680954	T	C	4455_89_2	MFGE8	0.107	0.01957	4.774e-08	5368	30760960	0.4068	¯
19:6718387	rs2230199	19	6718387	G	C	4480_59_2	C3	-0.2662	0.02215	7.717e-33	5366	0	0.2359	­
19:6718387	rs2230199	19	6718387	G	C	6962_5_3	HLA-DRB3	0.1985	0.0207	1.338e-21	5351	Inf	0.2359	­
19:6718387	rs2230199	19	6718387	G	C	11545_9_3	TNFRSF14	0.1693	0.02005	3.961e-17	5347	Inf	0.2359	­
19:6718387	rs2230199	19	6718387	G	C	6315_58_3	PLBD1	-0.1332	0.02206	1.682e-09	5365	Inf	0.2359	­
9:107661742	rs2740488	9	107661742	C	A	6388_21_3	CCDC126	-0.106	0.02158	9.33e-07	5365	Inf	0.2607	¯
19:45411941	rs429358	19	45411941	C	T	12501_10_3	TBCA	-1.233	0.0201	1.57e-621	5361	Inf	0.1528	¯
19:45411941	rs429358	19	45411941	C	T	7223_60_3	S100A13	-1.173	0.02102	1.02e-535	5366	Inf	0.1528	¯
19:45411941	rs429358	19	45411941	C	T	12587_65_3	ARL2	-1.058	0.02246	1.10e-405	5366	Inf	0.1528	¯
19:45411941	rs429358	19	45411941	C	T	11293_14_3	LRRN1	1.05	0.02304	1.16e-383	5368	Inf	0.1528	¯
19:45411941	rs429358	19	45411941	C	T	9999_1_3	IRF6	-0.7167	0.02459	1.509e-173	5367	Inf	0.1528	¯
19:45411941	rs429358	19	45411941	C	T	13732_79_3	CTF1	0.5662	0.02107	3.213e-149	5329	Inf	0.1528	¯
19:45411941	rs429358	19	45411941	C	T	10082_251_3	NEFL	-0.5959	0.02405	2.118e-128	5354	Inf	0.1528	¯
19:45411941	rs429358	19	45411941	C	T	5009_11_1	MSN	0.6002	0.02498	3.305e-121	5364	Inf	0.1528	¯
19:45411941	rs429358	19	45411941	C	T	10046_55_3	BIRC2	-0.5793	0.02583	1.538e-106	5366	Inf	0.1528	¯
19:45411941	rs429358	19	45411941	C	T	8922_4_3	TMCC3	-0.5748	0.02569	4.185e-106	5366	Inf	0.1528	¯
19:45411941	rs429358	19	45411941	C	T	7943_16_3	CUZD1	-0.5468	0.02568	1.285e-96	5363	Inf	0.1528	¯
19:45411941	rs429358	19	45411941	C	T	5744_12_3	C1orf56	0.5323	0.02558	1.505e-92	5362	Inf	0.1528	¯
19:45411941	rs429358	19	45411941	C	T	9765_4_3	NDE1	-0.514	0.02534	3.399e-88	5363	Inf	0.1528	¯
19:45411941	rs429358	19	45411941	C	T	7965_25_3	HBQ1	-0.5035	0.02536	1.085e-84	5361	Inf	0.1528	¯
19:45411941	rs429358	19	45411941	C	T	13022_20_3	TP53I11	-0.4832	0.02589	2.292e-75	5363	Inf	0.1528	¯
19:45411941	rs429358	19	45411941	C	T	5494_52_3	SNRPF	-0.4539	0.02451	3.135e-74	5356	Inf	0.1528	¯
19:45411941	rs429358	19	45411941	C	T	10635_33_3	FAM159B	-0.4767	0.02602	9.841e-73	5365	Inf	0.1528	¯
19:45411941	rs429358	19	45411941	C	T	6334_9_3	GGT2	-0.4337	0.02611	1.876e-60	5366	Inf	0.1528	¯
19:45411941	rs429358	19	45411941	C	T	6378_2_3	C5orf38	0.4316	0.02605	3.627e-60	5357	Inf	0.1528	¯
19:45411941	rs429358	19	45411941	C	T	14685_17_3	AKT2	-0.4119	0.02521	1.41e-58	5356	4620498	0.1528	¯
19:45411941	rs429358	19	45411941	C	T	8387_33_3	YWHAE	0.419	0.02631	8.047e-56	5363	Inf	0.1528	¯
19:45411941	rs429358	19	45411941	C	T	2714_78_2	AIMP1	-0.3736	0.02424	1.771e-52	5349	Inf	0.1528	¯
19:45411941	rs429358	19	45411941	C	T	13055_53_3	PSD	0.3719	0.02445	3.51e-51	5348	Inf	0.1528	¯
19:45411941	rs429358	19	45411941	C	T	7625_27_3	YWHAQ	-0.3271	0.02604	1.129e-35	5360	Inf	0.1528	¯
19:45411941	rs429358	19	45411941	C	T	9853_3_3	IFIT2	-0.3093	0.02549	1.949e-33	5353	Inf	0.1528	¯
19:45411941	rs429358	19	45411941	C	T	5918_5_3	PSME1	-0.2999	0.02565	3.348e-31	5352	Inf	0.1528	¯
19:45411941	rs429358	19	45411941	C	T	9314_9_3	PSG5	-0.3013	0.02605	1.467e-30	5361	1721253	0.1528	¯
19:45411941	rs429358	19	45411941	C	T	7239_9_3	GSTM1	0.2943	0.02553	2.154e-30	5355	Inf	0.1528	¯
19:45411941	rs429358	19	45411941	C	T	6521_35_3	NPTX2	-0.2822	0.02642	2.271e-26	5366	Inf	0.1528	¯
19:45411941	rs429358	19	45411941	C	T	5345_51_3	CKAP2	-0.2545	0.02513	6.853e-24	5351	Inf	0.1528	¯
19:45411941	rs429358	19	45411941	C	T	2797_56_2	APOB	0.2697	0.02668	8.448e-24	5366	Inf	0.1528	¯
19:45411941	rs429358	19	45411941	C	T	4337_49_2	CRP	-0.2694	0.02699	2.84e-23	5368	Inf	0.1528	¯
19:45411941	rs429358	19	45411941	C	T	9207_60_3	CRYZL1	-0.2584	0.02629	1.298e-22	5363	Inf	0.1528	¯
19:45411941	rs429358	19	45411941	C	T	5343_74_3	CPE	0.2127	0.02357	2.498e-19	5339	Inf	0.1528	¯
19:45411941	rs429358	19	45411941	C	T	6962_5_3	HLA-DRB3	-0.2053	0.02499	2.645e-16	5351	Inf	0.1528	¯
19:45411941	rs429358	19	45411941	C	T	13652_2_3	TOM1L1	-0.1913	0.0241	2.532e-15	5340	Inf	0.1528	¯
19:45411941	rs429358	19	45411941	C	T	2859_69_2	HDAC8	-0.1917	0.02429	3.599e-15	5352	Inf	0.1528	¯
19:45411941	rs429358	19	45411941	C	T	11556_19_3	ARFGAP1	-0.1961	0.02552	1.782e-14	5356	Inf	0.1528	¯
19:45411941	rs429358	19	45411941	C	T	12939_1_3	POLR1C	0.1917	0.02521	3.391e-14	5352	Inf	0.1528	¯
19:45411941	rs429358	19	45411941	C	T	5015_15_1	PLA2G7	0.1917	0.02619	2.803e-13	5366	Inf	0.1528	¯
19:45411941	rs429358	19	45411941	C	T	14332_3_3	RALA	-0.1898	0.02634	6.687e-13	5366	Inf	0.1528	¯
19:45411941	rs429358	19	45411941	C	T	10734_339_3	GAL3ST2	0.1801	0.02525	1.113e-12	5344	Inf	0.1528	¯
19:45411941	rs429358	19	45411941	C	T	6586_19_3	ADAM11	-0.1768	0.02524	2.732e-12	5352	Inf	0.1528	¯
19:45411941	rs429358	19	45411941	C	T	10035_6_3	DUSP4	0.1742	0.02577	1.55e-11	5359	Inf	0.1528	¯
19:45411941	rs429358	19	45411941	C	T	13083_18_3	VARS	0.1692	0.0256	4.21e-11	5355	Inf	0.1528	¯
19:45411941	rs429358	19	45411941	C	T	9878_3_3	SULT1E1	-0.1636	0.02564	1.915e-10	5350	Inf	0.1528	¯
19:45411941	rs429358	19	45411941	C	T	12881_17_3	RDH16	-0.1607	0.02574	4.539e-10	5350	Inf	0.1528	¯
19:45411941	rs429358	19	45411941	C	T	12564_9_3	NIP7	-0.1635	0.02629	5.413e-10	5358	Inf	0.1528	¯
19:45411941	rs429358	19	45411941	C	T	8306_54_3	PRRG1	0.1595	0.02578	6.547e-10	5364	Inf	0.1528	¯
19:45411941	rs429358	19	45411941	C	T	11327_56_3	CLK2	0.1571	0.02567	9.97e-10	5354	Inf	0.1528	¯
19:45411941	rs429358	19	45411941	C	T	13011_20_3	RPS10	0.1525	0.02511	1.356e-09	5348	Inf	0.1528	¯
19:45411941	rs429358	19	45411941	C	T	13007_66_3	LCN10	0.147	0.02436	1.703e-09	5347	Inf	0.1528	¯
19:45411941	rs429358	19	45411941	C	T	14341_8_3	FAM69C	-0.1481	0.02489	2.864e-09	5347	Inf	0.1528	¯
19:45411941	rs429358	19	45411941	C	T	9251_28_3	MAN2B2	0.1459	0.02474	3.963e-09	5350	Inf	0.1528	¯
19:45411941	rs429358	19	45411941	C	T	14318_1_3	VPS29	-0.139	0.02403	7.796e-09	5334	Inf	0.1528	¯
19:45411941	rs429358	19	45411941	C	T	12616_45_3	NRBP1	0.1442	0.02524	1.157e-08	5357	Inf	0.1528	¯
19:45411941	rs429358	19	45411941	C	T	10945_11_3	STX6	0.1377	0.02471	2.648e-08	5346	Inf	0.1528	¯
19:45411941	rs429358	19	45411941	C	T	7640_29_3	LRP1B	0.1488	0.02678	2.916e-08	5366	Inf	0.1528	¯
19:45411941	rs429358	19	45411941	C	T	7799_3_3	KIR2DL5A	0.1493	0.02715	3.98e-08	5368	Inf	0.1528	¯
19:45411941	rs429358	19	45411941	C	T	6168_11_3	TP53	0.1367	0.02486	3.988e-08	5348	Inf	0.1528	¯
19:45411941	rs429358	19	45411941	C	T	14283_12_3	RAB14	-0.1339	0.02439	4.23e-08	5348	Inf	0.1528	¯
19:45411941	rs429358	19	45411941	C	T	14692_3_3	ZNF276	0.1449	0.02642	4.356e-08	5363	Inf	0.1528	¯
19:45411941	rs429358	19	45411941	C	T	11289_31_3	CSNK1D	-0.1408	0.02636	9.572e-08	5362	Inf	0.1528	¯
19:45411941	rs429358	19	45411941	C	T	13622_16_3	PPP2R5A	0.1406	0.02655	1.229e-07	5365	Inf	0.1528	¯
19:45411941	rs429358	19	45411941	C	T	12030_82_3	DES	0.1299	0.02498	2.082e-07	5344	Inf	0.1528	¯
19:45411941	rs429358	19	45411941	C	T	8819_3_3	IGFBP2	0.126	0.02453	2.858e-07	5367	Inf	0.1528	¯
19:45411941	rs429358	19	45411941	C	T	8760_10_3	DCUN1D5	-0.1237	0.02423	3.364e-07	5344	Inf	0.1528	¯
19:45411941	rs429358	19	45411941	C	T	2570_72_5	IGFBP2	0.1246	0.0248	5.227e-07	5366	Inf	0.1528	¯
19:45411941	rs429358	19	45411941	C	T	4905_63_1	COTL1	-0.1236	0.02505	8.408e-07	5345	Inf	0.1528	¯
22:33105817	rs5754227	22	33105817	T	C	2480_58_3	TIMP3	0.2486	0.02521	9.662e-23	5368	90985	0.8278	­
5:40492336	rs62358361	5	40492336	T	G	13614_6_3	CREBBP	0.7956	0.07242	8.944e-28	5344	Inf	0.01291	­
5:40492336	rs62358361	5	40492336	T	G	13722_105_3	C9	-0.6643	0.08086	2.632e-16	5366	1127681	0.01291	­
5:40492336	rs62358361	5	40492336	T	G	2292_17_4	C9	-0.6602	0.08037	2.64e-16	5364	1127681	0.01291	­
5:40492336	rs62358361	5	40492336	T	G	3060_43_2	C9	-0.6373	0.08092	4.078e-15	5367	1127681	0.01291	­
16:75234872	rs72802342	16	75234872	A	C	5648_28_3	CTRB1	-1.389	0.03346	6.934e-327	5365	18012	0.06506	¯
16:75234872	rs72802342	16	75234872	A	C	6627_25_3	PNLIPRP1	-0.6276	0.03789	3.985e-60	5366	Inf	0.06506	¯
16:75234872	rs72802342	16	75234872	A	C	5671_1_3	CTRB2	-0.4403	0.03811	1.622e-30	5364	3122	0.06506	¯
16:75234872	rs72802342	16	75234872	A	C	6356_3_3	CPB1	-0.4372	0.03819	5.347e-30	5363	Inf	0.06506	¯
16:75234872	rs72802342	16	75234872	A	C	5034_79_1	PRSS2	-0.3179	0.0382	1.082e-16	5364	Inf	0.06506	¯
7:99991548	rs7803454	7	99991548	T	C	10816_150_3	PILRA	-0.4816	0.02433	2.945e-84	5368	0	0.1773	­
7:99991548	rs7803454	7	99991548	T	C	6402_8_3	PILRA	-0.4776	0.02436	1.017e-82	5368	0	0.1773	­
7:99991548	rs7803454	7	99991548	T	C	10608_9_3	HTN1	0.3594	0.02426	1.078e-48	5367	Inf	0.1773	­
22:38476276	rs8135665	22	38476276	T	C	3033_57_1	LGALS2	0.108	0.02147	5.015e-07	5359	500252	0.2538	­
6:43828582	rs4711751	6	43828582	T	C	14032_2_3	VEGFA	0.09656	0.0194	6.687e-07	5364	74358	0.4558	­
1:196657064	rs570618	1	196657064	T	G	10584_7_3	NDUFS4	-0.8904	0.0154	1.20e-566	5361	Inf	0.3973	­
1:196657064	rs570618	1	196657064	T	G	12663_1_3	TST	-0.7866	0.01625	1.363e-424	5364	Inf	0.3973	­
1:196657064	rs570618	1	196657064	T	G	5982_50_3	CFHR1	0.4675	0.01804	1.37e-139	5356	131797	0.3973	­
1:196657064	rs570618	1	196657064	T	G	11690_47_3	ANAPC7	-0.4161	0.01867	2.579e-105	5359	Inf	0.3973	­
1:196657064	rs570618	1	196657064	T	G	7071_23_4	MAN1B1	-0.3781	0.01853	3.482e-89	5358	Inf	0.3973	­
1:196657064	rs570618	1	196657064	T	G	12849_25_3	GSKIP	-0.3421	0.01907	5.937e-70	5362	Inf	0.3973	­
1:196657064	rs570618	1	196657064	T	G	13665_35_3	PPP2R3A	0.3332	0.01894	2.172e-67	5359	Inf	0.3973	­
1:196657064	rs570618	1	196657064	T	G	2960_66_2	CFP	-0.3028	0.01844	3.822e-59	5352	Inf	0.3973	­
1:196657064	rs570618	1	196657064	T	G	9514_46_3	EFCAB14	0.2406	0.01891	1.467e-36	5360	149472272	0.3973	­
1:196657064	rs570618	1	196657064	T	G	13623_4_3	KMT2D	-0.2089	0.01735	6.194e-33	5333	Inf	0.3973	­
1:196657064	rs570618	1	196657064	T	G	3666_17_4	CFHR5	0.2284	0.01925	4.526e-32	5358	289603	0.3973	­
1:196657064	rs570618	1	196657064	T	G	4261_55_2	PON1	-0.1984	0.01747	1.471e-29	5335	Inf	0.3973	­
1:196657064	rs570618	1	196657064	T	G	10344_334_3	IL10RA	0.1963	0.019	8.757e-25	5353	Inf	0.3973	­
1:196657064	rs570618	1	196657064	T	G	9372_157_3	MPZL2	0.1901	0.01863	3.148e-24	5350	Inf	0.3973	­
1:196657064	rs570618	1	196657064	T	G	2770_51_2	CCL1	0.182	0.01856	1.705e-22	5354	Inf	0.3973	­
1:196657064	rs570618	1	196657064	T	G	4472_5_2	TPM2	0.1759	0.01877	9.975e-21	5353	Inf	0.3973	­
1:196657064	rs570618	1	196657064	T	G	10837_131_3	CLEC12B	0.1757	0.01892	2.279e-20	5357	Inf	0.3973	­
1:196657064	rs570618	1	196657064	T	G	11666_72_3	RGS8	0.1711	0.01869	7.429e-20	5356	14003562	0.3973	­
1:196657064	rs570618	1	196657064	T	G	10715_5_3	PCDHB14	0.1695	0.01865	1.373e-19	5352	Inf	0.3973	­
1:196657064	rs570618	1	196657064	T	G	4476_22_2	ZAP70	0.1692	0.01872	2.237e-19	5357	Inf	0.3973	­
1:196657064	rs570618	1	196657064	T	G	6362_6_3	C2orf40	0.1704	0.01901	4.246e-19	5353	Inf	0.3973	­
1:196657064	rs570618	1	196657064	T	G	4224_7_2	SYNCRIP	0.1642	0.01834	4.773e-19	5354	Inf	0.3973	­
1:196657064	rs570618	1	196657064	T	G	11118_107_3	RAB17	0.1631	0.01828	6.244e-19	5352	Inf	0.3973	­
1:196657064	rs570618	1	196657064	T	G	3391_10_2	PIK3CG	0.1602	0.01797	6.674e-19	5349	Inf	0.3973	­
1:196657064	rs570618	1	196657064	T	G	7885_17_3	CFHR5	0.1654	0.01864	9.561e-19	5355	289603	0.3973	­
1:196657064	rs570618	1	196657064	T	G	3199_54_2	KLK12	0.1691	0.0191	1.125e-18	5359	Inf	0.3973	­
1:196657064	rs570618	1	196657064	T	G	2822_56_2	ADGRE5	0.1693	0.01921	1.61e-18	5359	Inf	0.3973	­
1:196657064	rs570618	1	196657064	T	G	2976_58_2	DSG1	0.1604	0.01827	2.131e-18	5349	Inf	0.3973	­
1:196657064	rs570618	1	196657064	T	G	4423_77_2	BCL2L1	0.1611	0.01849	3.942e-18	5350	Inf	0.3973	­
1:196657064	rs570618	1	196657064	T	G	3005_5_2	PTPN1	0.1517	0.01747	5.029e-18	5343	Inf	0.3973	­
1:196657064	rs570618	1	196657064	T	G	14287_6_3	RAB5C	0.1555	0.01798	6.708e-18	5347	Inf	0.3973	­
1:196657064	rs570618	1	196657064	T	G	9974_8_3	DLL3	0.1593	0.01843	7.239e-18	5352	Inf	0.3973	­
1:196657064	rs570618	1	196657064	T	G	5526_53_3	TNFRSF18	-0.1689	0.01959	8.255e-18	5362	195514901	0.3973	­
1:196657064	rs570618	1	196657064	T	G	9022_49_3	DEFB132	0.1509	0.01769	1.878e-17	5347	Inf	0.3973	­
1:196657064	rs570618	1	196657064	T	G	10677_9_3	NDUFB4	0.163	0.01933	4.326e-17	5364	Inf	0.3973	­
1:196657064	rs570618	1	196657064	T	G	9312_8_3	AZGP1	0.1606	0.01909	5.029e-17	5362	Inf	0.3973	­
1:196657064	rs570618	1	196657064	T	G	2871_73_2	RAD51	0.1548	0.01843	5.838e-17	5354	Inf	0.3973	­
1:196657064	rs570618	1	196657064	T	G	10491_21_3	M6PR	0.1544	0.0186	1.265e-16	5353	Inf	0.3973	­
1:196657064	rs570618	1	196657064	T	G	7818_101_3	GBP6	0.1515	0.01833	1.779e-16	5348	106803345	0.3973	­
1:196657064	rs570618	1	196657064	T	G	3177_49_2	CA4	0.1544	0.01886	3.379e-16	5356	Inf	0.3973	­
1:196657064	rs570618	1	196657064	T	G	7014_27_3	LRRC19	0.1577	0.0194	5.325e-16	5362	Inf	0.3973	­
1:196657064	rs570618	1	196657064	T	G	11327_56_3	CLK2	0.1527	0.0188	5.672e-16	5354	41413759	0.3973	­
1:196657064	rs570618	1	196657064	T	G	6961_14_3	IGFL3	0.1504	0.01862	8.166e-16	5350	Inf	0.3973	­
1:196657064	rs570618	1	196657064	T	G	7184_13_3	CEACAM7	-0.1552	0.01923	8.452e-16	5359	Inf	0.3973	­
1:196657064	rs570618	1	196657064	T	G	11275_94_3	LRP1B	0.1533	0.01905	1.05e-15	5356	Inf	0.3973	­
1:196657064	rs570618	1	196657064	T	G	3392_68_2	AKT3	0.1392	0.01738	1.418e-15	5346	46994471	0.3973	­
1:196657064	rs570618	1	196657064	T	G	2526_53_3	TNFRSF11B	0.1482	0.01858	1.841e-15	5352	Inf	0.3973	­
1:196657064	rs570618	1	196657064	T	G	12456_5_3	PFKFB3	0.1499	0.0188	1.877e-15	5350	Inf	0.3973	­
1:196657064	rs570618	1	196657064	T	G	7867_154_3	ST6GALNAC1	0.1488	0.01868	1.995e-15	5354	Inf	0.3973	­
1:196657064	rs570618	1	196657064	T	G	14692_3_3	ZNF276	0.1533	0.01934	2.762e-15	5363	Inf	0.3973	­
1:196657064	rs570618	1	196657064	T	G	4556_10_2	IL34	0.1421	0.01806	4.339e-15	5345	Inf	0.3973	­
1:196657064	rs570618	1	196657064	T	G	7721_81_3	FMR1	0.1427	0.01815	4.521e-15	5350	Inf	0.3973	­
1:196657064	rs570618	1	196657064	T	G	2693_20_3	OSM	0.1425	0.01816	5.021e-15	5348	Inf	0.3973	­
1:196657064	rs570618	1	196657064	T	G	12455_48_3	MYNN	0.1499	0.01913	5.701e-15	5359	Inf	0.3973	­
1:196657064	rs570618	1	196657064	T	G	2768_56_2	HPX	0.1556	0.01988	6.005e-15	5368	Inf	0.3973	­
1:196657064	rs570618	1	196657064	T	G	11633_89_3	AHSA1	0.1462	0.01881	8.872e-15	5351	Inf	0.3973	­
1:196657064	rs570618	1	196657064	T	G	9254_18_3	FCER1A	0.1435	0.01848	9.478e-15	5348	37379050	0.3973	­
1:196657064	rs570618	1	196657064	T	G	6935_123_3	BAMBI	0.1364	0.01758	1.033e-14	5343	Inf	0.3973	­
1:196657064	rs570618	1	196657064	T	G	9082_25_3	SEL1L2	0.1422	0.01836	1.132e-14	5357	Inf	0.3973	­
1:196657064	rs570618	1	196657064	T	G	11294_7_3	TMCC3	0.1455	0.01881	1.238e-14	5355	Inf	0.3973	­
1:196657064	rs570618	1	196657064	T	G	10522_167_3	PCDHB4	0.141	0.01829	1.494e-14	5352	Inf	0.3973	­
1:196657064	rs570618	1	196657064	T	G	7823_22_3	ST6GALNAC2	0.1374	0.01793	2.156e-14	5347	Inf	0.3973	­
1:196657064	rs570618	1	196657064	T	G	14216_35_3	DDX46	0.1434	0.01883	3.067e-14	5354	Inf	0.3973	­
1:196657064	rs570618	1	196657064	T	G	2635_61_2	LAYN	0.1326	0.01745	3.437e-14	5339	Inf	0.3973	­
1:196657064	rs570618	1	196657064	T	G	3182_38_2	ENTPD1	0.1343	0.01768	3.501e-14	5340	Inf	0.3973	­
1:196657064	rs570618	1	196657064	T	G	6055_53_3	IFNAR1	0.1442	0.01906	4.496e-14	5357	Inf	0.3973	­
1:196657064	rs570618	1	196657064	T	G	6471_53_3	CFHR4	0.1501	0.01988	5.047e-14	5368	200080	0.3973	­
1:196657064	rs570618	1	196657064	T	G	3358_51_2	CDK5;CDK5R1	0.1318	0.01748	5.512e-14	5339	Inf	0.3973	­
1:196657064	rs570618	1	196657064	T	G	10467_58_3	CTXN3	-0.1432	0.01904	6.332e-14	5361	Inf	0.3973	­
1:196657064	rs570618	1	196657064	T	G	6172_7_4	UBC	0.1363	0.01827	9.842e-14	5349	Inf	0.3973	­
1:196657064	rs570618	1	196657064	T	G	4179_57_3	YWHAQ;SFN;YWHAB;YWHAE;YWHAG;YWHAH;YWHAZ	0.1393	0.01872	1.183e-13	5364	169466117	0.3973	­
1:196657064	rs570618	1	196657064	T	G	8696_15_3	GAL3ST1	0.1367	0.01853	1.904e-13	5353	Inf	0.3973	­
1:196657064	rs570618	1	196657064	T	G	8767_44_3	ECE1	0.1333	0.01822	2.952e-13	5347	174985030	0.3973	­
1:196657064	rs570618	1	196657064	T	G	14208_3_3	RBP7	0.1277	0.01745	2.952e-13	5347	186580986	0.3973	­
1:196657064	rs570618	1	196657064	T	G	10047_12_3	NCF2	-0.1402	0.01926	3.754e-13	5364	13097008	0.3973	­
1:196657064	rs570618	1	196657064	T	G	6020_52_3	UTS2	0.1301	0.01788	3.884e-13	5348	188743513	0.3973	­
1:196657064	rs570618	1	196657064	T	G	3387_1_2	PAK3	0.1237	0.01705	4.446e-13	5337	Inf	0.3973	­
1:196657064	rs570618	1	196657064	T	G	3192_3_2	CNDP2	0.1317	0.01815	4.567e-13	5343	Inf	0.3973	­
1:196657064	rs570618	1	196657064	T	G	4129_72_1	CFB	-0.1418	0.01955	4.741e-13	5365	Inf	0.3973	­
1:196657064	rs570618	1	196657064	T	G	2605_49_2	TNFRSF8	0.1367	0.0189	5.429e-13	5354	184452800	0.3973	­
1:196657064	rs570618	1	196657064	T	G	3506_49_1	LTA;LTB	0.128	0.01776	6.637e-13	5339	Inf	0.3973	­
1:196657064	rs570618	1	196657064	T	G	9799_3_3	NRXN3	0.1318	0.01831	7.078e-13	5346	Inf	0.3973	­
1:196657064	rs570618	1	196657064	T	G	14229_5_3	MOCS3	0.1318	0.01841	9.258e-13	5351	Inf	0.3973	­
1:196657064	rs570618	1	196657064	T	G	3590_8_3	C1S	0.1356	0.01922	1.922e-12	5362	Inf	0.3973	­
1:196657064	rs570618	1	196657064	T	G	5489_18_3	STIP1	0.1315	0.0187	2.228e-12	5349	Inf	0.3973	­
1:196657064	rs570618	1	196657064	T	G	3218_8_2	FOLH1	0.1219	0.01741	2.791e-12	5337	Inf	0.3973	­
1:196657064	rs570618	1	196657064	T	G	12450_42_3	PMVK	-0.1317	0.01885	3.103e-12	5361	41747580	0.3973	­
1:196657064	rs570618	1	196657064	T	G	3837_6_2	ZAP70	0.1332	0.01908	3.309e-12	5359	Inf	0.3973	­
1:196657064	rs570618	1	196657064	T	G	11220_53_3	C10orf105	-0.1327	0.01909	4.056e-12	5364	Inf	0.3973	­
1:196657064	rs570618	1	196657064	T	G	2917_3_2	TNFSF11	0.1211	0.01744	4.26e-12	5335	Inf	0.3973	­
1:196657064	rs570618	1	196657064	T	G	12939_1_3	POLR1C	0.1284	0.01854	4.868e-12	5352	Inf	0.3973	­
1:196657064	rs570618	1	196657064	T	G	3178_5_2	CTSC	0.1162	0.01678	4.969e-12	5330	Inf	0.3973	­
1:196657064	rs570618	1	196657064	T	G	6405_74_3	PSG2	0.1334	0.01932	5.565e-12	5360	Inf	0.3973	­
1:196657064	rs570618	1	196657064	T	G	4436_1_2	ENTPD3	0.1195	0.01732	5.81e-12	5332	Inf	0.3973	­
1:196657064	rs570618	1	196657064	T	G	11260_47_3	SUN5	0.1346	0.01956	6.65e-12	5365	Inf	0.3973	­
1:196657064	rs570618	1	196657064	T	G	13966_30_3	MYOM3	0.1311	0.01912	7.897e-12	5353	172218399	0.3973	­
1:196657064	rs570618	1	196657064	T	G	3441_64_2	GSK3A;GSK3B	0.12	0.01753	8.468e-12	5343	Inf	0.3973	­
1:196657064	rs570618	1	196657064	T	G	4450_26_2	HNRNPAB	0.1304	0.01906	8.766e-12	5362	Inf	0.3973	­
1:196657064	rs570618	1	196657064	T	G	11380_84_3	RBM24	0.1307	0.01912	9.282e-12	5360	Inf	0.3973	­
1:196657064	rs570618	1	196657064	T	G	12420_10_3	GPD1L	0.1224	0.01793	9.511e-12	5350	Inf	0.3973	­
1:196657064	rs570618	1	196657064	T	G	12030_82_3	DES	0.125	0.01832	1.015e-11	5344	Inf	0.3973	­
1:196657064	rs570618	1	196657064	T	G	3346_72_2	AURKB	0.1142	0.01677	1.101e-11	5338	Inf	0.3973	­
1:196657064	rs570618	1	196657064	T	G	13011_20_3	RPS10	0.1253	0.01844	1.172e-11	5348	Inf	0.3973	­
1:196657064	rs570618	1	196657064	T	G	12861_13_3	TMOD3	0.1285	0.01901	1.515e-11	5355	Inf	0.3973	­
1:196657064	rs570618	1	196657064	T	G	7060_2_3	ERO1A	0.1281	0.01898	1.662e-11	5349	Inf	0.3973	­
1:196657064	rs570618	1	196657064	T	G	2841_13_2	FRZB	0.1189	0.01768	1.891e-11	5350	Inf	0.3973	­
1:196657064	rs570618	1	196657064	T	G	10472_53_3	TNFRSF14	0.1272	0.01896	2.139e-11	5361	194161796	0.3973	­
1:196657064	rs570618	1	196657064	T	G	8760_10_3	DCUN1D5	0.1187	0.01774	2.497e-11	5344	Inf	0.3973	­
1:196657064	rs570618	1	196657064	T	G	6994_19_3	C3orf18	0.1204	0.01803	2.655e-11	5343	Inf	0.3973	­
1:196657064	rs570618	1	196657064	T	G	2848_2_2	WIF1	0.1223	0.01833	2.795e-11	5349	Inf	0.3973	­
1:196657064	rs570618	1	196657064	T	G	12451_62_3	BACH1	0.1232	0.01847	2.854e-11	5346	Inf	0.3973	­
1:196657064	rs570618	1	196657064	T	G	7751_121_3	SFRP2	0.1211	0.01819	3.034e-11	5350	Inf	0.3973	­
1:196657064	rs570618	1	196657064	T	G	6527_1_3	TRIL	0.1294	0.01944	3.142e-11	5360	Inf	0.3973	­
1:196657064	rs570618	1	196657064	T	G	3208_2_4	MATN3	0.1123	0.01689	3.226e-11	5336	Inf	0.3973	­
1:196657064	rs570618	1	196657064	T	G	9490_3_3	C4orf32	0.1221	0.01838	3.427e-11	5352	Inf	0.3973	­
1:196657064	rs570618	1	196657064	T	G	3450_4_2	KLK6	0.1145	0.01729	3.965e-11	5348	Inf	0.3973	­
1:196657064	rs570618	1	196657064	T	G	2823_7_1	COMMD7	0.09512	0.0144	4.32e-11	5314	Inf	0.3973	­
1:196657064	rs570618	1	196657064	T	G	6283_60_3	MCEMP1	0.1175	0.01784	4.97e-11	5350	Inf	0.3973	­
1:196657064	rs570618	1	196657064	T	G	9954_2_3	NPIPB3	0.1227	0.01866	5.344e-11	5354	Inf	0.3973	­
1:196657064	rs570618	1	196657064	T	G	10928_7_3	IL36A	0.1222	0.01866	6.25e-11	5351	Inf	0.3973	­
1:196657064	rs570618	1	196657064	T	G	2636_10_2	LTBR	0.1104	0.01694	7.659e-11	5340	Inf	0.3973	­
1:196657064	rs570618	1	196657064	T	G	7756_37_3	KLRF1	-0.1234	0.01928	1.691e-10	5363	Inf	0.3973	­
1:196657064	rs570618	1	196657064	T	G	10036_201_3	ZHX3	0.1222	0.01913	1.82e-10	5359	Inf	0.3973	­
1:196657064	rs570618	1	196657064	T	G	7249_37_3	BCL2L10	0.1216	0.01908	2.055e-10	5355	Inf	0.3973	­
1:196657064	rs570618	1	196657064	T	G	6297_49_3	HS3ST1	0.1223	0.01925	2.316e-10	5357	Inf	0.3973	­
1:196657064	rs570618	1	196657064	T	G	13605_16_3	ANXA10	0.1184	0.01866	2.431e-10	5345	Inf	0.3973	­
1:196657064	rs570618	1	196657064	T	G	6019_12_3	C1QTNF9	0.1149	0.01814	2.545e-10	5344	Inf	0.3973	­
1:196657064	rs570618	1	196657064	T	G	2429_27_4	C8A;C8B;C8G	0.1071	0.01692	2.692e-10	5343	139223851	0.3973	­
1:196657064	rs570618	1	196657064	T	G	12041_33_3	HSPA1L	0.1166	0.01844	2.779e-10	5352	Inf	0.3973	­
1:196657064	rs570618	1	196657064	T	G	2723_9_2	IL37	0.1089	0.01724	2.857e-10	5344	Inf	0.3973	­
1:196657064	rs570618	1	196657064	T	G	8664_36_3	PKDCC	0.1094	0.01739	3.374e-10	5343	Inf	0.3973	­
1:196657064	rs570618	1	196657064	T	G	11281_6_3	GRB7	0.1122	0.01784	3.419e-10	5339	Inf	0.3973	­
1:196657064	rs570618	1	196657064	T	G	6151_18_3	MAP2K3	0.1161	0.01856	4.341e-10	5352	Inf	0.3973	­
1:196657064	rs570618	1	196657064	T	G	14645_253_3	GSTA4	0.1166	0.01872	5.105e-10	5352	Inf	0.3973	­
1:196657064	rs570618	1	196657064	T	G	9952_57_3	TFAM	0.1211	0.01948	5.541e-10	5361	Inf	0.3973	­
1:196657064	rs570618	1	196657064	T	G	2952_75_2	IGF1	0.1115	0.01799	6.112e-10	5344	Inf	0.3973	­
1:196657064	rs570618	1	196657064	T	G	3359_11_2	CDK8;CCNC	0.1113	0.01806	7.711e-10	5352	Inf	0.3973	­
1:196657064	rs570618	1	196657064	T	G	12690_33_3	SEPT10	0.1156	0.01876	7.82e-10	5352	Inf	0.3973	­
1:196657064	rs570618	1	196657064	T	G	5803_24_3	C3	-0.1207	0.01963	8.346e-10	5362	Inf	0.3973	­
1:196657064	rs570618	1	196657064	T	G	10888_4_3	GALNT7	-0.1096	0.01787	9.442e-10	5341	Inf	0.3973	­
1:196657064	rs570618	1	196657064	T	G	3289_19_2	CA10	0.1058	0.01729	1.026e-09	5338	Inf	0.3973	­
1:196657064	rs570618	1	196657064	T	G	12933_17_3	ENOX1	0.09906	0.01622	1.073e-09	5325	Inf	0.3973	­
1:196657064	rs570618	1	196657064	T	G	6992_67_3	HBD	0.111	0.01825	1.277e-09	5346	Inf	0.3973	­
1:196657064	rs570618	1	196657064	T	G	11108_16_3	FLNA	0.1168	0.01929	1.522e-09	5359	Inf	0.3973	­
1:196657064	rs570618	1	196657064	T	G	5345_51_3	CKAP2	0.1121	0.01856	1.64e-09	5351	Inf	0.3973	­
1:196657064	rs570618	1	196657064	T	G	11514_196_3	CD59	0.1115	0.01851	1.832e-09	5367	Inf	0.3973	­
1:196657064	rs570618	1	196657064	T	G	3446_7_2	IL18R1	0.1133	0.01885	1.995e-09	5351	Inf	0.3973	­
1:196657064	rs570618	1	196657064	T	G	13514_121_3	RAB35	0.1143	0.01912	2.374e-09	5364	Inf	0.3973	­
1:196657064	rs570618	1	196657064	T	G	12900_29_3	ACACB	0.1066	0.01783	2.399e-09	5340	Inf	0.3973	­
1:196657064	rs570618	1	196657064	T	G	14028_22_3	PIK3C2A	0.1079	0.01822	3.356e-09	5342	Inf	0.3973	­
1:196657064	rs570618	1	196657064	T	G	3418_12_2	CAMK1D	0.1026	0.01734	3.537e-09	5340	Inf	0.3973	­
1:196657064	rs570618	1	196657064	T	G	6263_77_3	PLTP	0.1061	0.01797	3.749e-09	5345	Inf	0.3973	­
1:196657064	rs570618	1	196657064	T	G	8635_283_3	ZPBP	0.1016	0.01722	3.81e-09	5340	Inf	0.3973	­
1:196657064	rs570618	1	196657064	T	G	10721_76_3	PCDHGB4	0.1118	0.01898	4.066e-09	5352	Inf	0.3973	­
1:196657064	rs570618	1	196657064	T	G	7880_9_3	PSMA1	0.1062	0.01806	4.344e-09	5348	Inf	0.3973	­
1:196657064	rs570618	1	196657064	T	G	13055_53_3	PSD	0.1071	0.01828	4.968e-09	5348	Inf	0.3973	­
1:196657064	rs570618	1	196657064	T	G	11372_2_3	ZNF18	0.1135	0.01938	5.013e-09	5357	Inf	0.3973	­
1:196657064	rs570618	1	196657064	T	G	7773_20_3	KIR2DL2	0.1075	0.01841	5.522e-09	5346	Inf	0.3973	­
1:196657064	rs570618	1	196657064	T	G	8990_42_3	ATP1B3	0.1007	0.01726	5.7e-09	5340	Inf	0.3973	­
1:196657064	rs570618	1	196657064	T	G	3421_54_2	TNFSF8	0.09717	0.01669	6.197e-09	5329	Inf	0.3973	­
1:196657064	rs570618	1	196657064	T	G	4540_11_2	CBX5	0.1031	0.01789	8.594e-09	5342	Inf	0.3973	­
1:196657064	rs570618	1	196657064	T	G	14314_6_3	PPIL2	0.1039	0.01804	8.919e-09	5344	Inf	0.3973	­
1:196657064	rs570618	1	196657064	T	G	2849_49_1	AIF1	0.09819	0.01708	9.541e-09	5344	Inf	0.3973	­
1:196657064	rs570618	1	196657064	T	G	11647_6_3	FZD10	0.1038	0.0181	1.01e-08	5345	Inf	0.3973	­
1:196657064	rs570618	1	196657064	T	G	4542_24_2	CLU	0.1095	0.01911	1.065e-08	5359	Inf	0.3973	­
1:196657064	rs570618	1	196657064	T	G	9081_39_3	SLC30A3	0.108	0.01886	1.066e-08	5357	Inf	0.3973	­
1:196657064	rs570618	1	196657064	T	G	9317_4_3	LRRC25	0.1038	0.01815	1.143e-08	5342	Inf	0.3973	­
1:196657064	rs570618	1	196657064	T	G	10854_15_3	GCNT4	0.1039	0.01825	1.315e-08	5342	Inf	0.3973	­
1:196657064	rs570618	1	196657064	T	G	9535_14_3	NPHS2	-0.1042	0.01841	1.597e-08	5346	17111978	0.3973	­
1:196657064	rs570618	1	196657064	T	G	11361_73_3	TYMP	0.1071	0.01894	1.622e-08	5357	Inf	0.3973	­
1:196657064	rs570618	1	196657064	T	G	10449_31_3	SHISA2	0.09819	0.01737	1.669e-08	5333	Inf	0.3973	­
1:196657064	rs570618	1	196657064	T	G	11967_23_3	CRABP1	0.1003	0.01777	1.74e-08	5340	Inf	0.3973	­
1:196657064	rs570618	1	196657064	T	G	2640_3_2	MST1R	0.09767	0.01732	1.798e-08	5341	Inf	0.3973	­
1:196657064	rs570618	1	196657064	T	G	3388_58_2	PAK5	0.09155	0.01628	1.976e-08	5325	Inf	0.3973	­
1:196657064	rs570618	1	196657064	T	G	2865_77_2	KAT6A	0.09448	0.01692	2.461e-08	5338	Inf	0.3973	­
1:196657064	rs570618	1	196657064	T	G	14633_26_3	TMEM185A	0.1025	0.0184	2.62e-08	5342	Inf	0.3973	­
1:196657064	rs570618	1	196657064	T	G	13105_7_3	SNAP25	0.1001	0.01817	3.759e-08	5343	Inf	0.3973	­
1:196657064	rs570618	1	196657064	T	G	13650_11_3	KCNIP1	0.1034	0.01883	4.191e-08	5357	Inf	0.3973	­
1:196657064	rs570618	1	196657064	T	G	10337_83_3	CEBPB	0.09588	0.01752	4.593e-08	5334	Inf	0.3973	­
1:196657064	rs570618	1	196657064	T	G	2827_23_2	CX3CL1	0.1005	0.01847	5.46e-08	5350	Inf	0.3973	­
1:196657064	rs570618	1	196657064	T	G	10575_31_3	PUF60	0.103	0.01899	6.072e-08	5354	Inf	0.3973	­
1:196657064	rs570618	1	196657064	T	G	3399_31_2	STAB2	0.09752	0.018	6.299e-08	5344	Inf	0.3973	­
1:196657064	rs570618	1	196657064	T	G	14120_2_3	RNF43	0.09824	0.01816	6.568e-08	5340	Inf	0.3973	­
1:196657064	rs570618	1	196657064	T	G	9229_9_3	CTRL	0.09692	0.01795	6.993e-08	5337	Inf	0.3973	­
1:196657064	rs570618	1	196657064	T	G	4563_61_2	PLCG1	0.09251	0.01714	7.005e-08	5337	Inf	0.3973	­
1:196657064	rs570618	1	196657064	T	G	8280_238_3	VTN	0.09891	0.01836	7.526e-08	5351	Inf	0.3973	­
1:196657064	rs570618	1	196657064	T	G	12401_3_3	STAMBPL1	0.08729	0.01621	7.572e-08	5331	Inf	0.3973	­
1:196657064	rs570618	1	196657064	T	G	9032_30_3	ROS1	0.1006	0.01869	7.655e-08	5358	Inf	0.3973	­
1:196657064	rs570618	1	196657064	T	G	13007_66_3	LCN10	0.09628	0.01791	7.976e-08	5347	Inf	0.3973	­
1:196657064	rs570618	1	196657064	T	G	10914_4_3	CHIC2	0.09919	0.01851	8.698e-08	5348	Inf	0.3973	­
1:196657064	rs570618	1	196657064	T	G	10665_30_3	HBG1	0.09043	0.01694	9.772e-08	5334	Inf	0.3973	­
1:196657064	rs570618	1	196657064	T	G	13599_15_3	RABEPK	0.09861	0.01848	9.835e-08	5348	Inf	0.3973	­
1:196657064	rs570618	1	196657064	T	G	6113_31_3	EDN3	0.09387	0.0176	1.012e-07	5343	Inf	0.3973	­
1:196657064	rs570618	1	196657064	T	G	13653_335_3	MACROD1	0.1014	0.01902	1.035e-07	5360	Inf	0.3973	­
1:196657064	rs570618	1	196657064	T	G	2891_1_3	CD22	0.09108	0.01721	1.258e-07	5337	Inf	0.3973	­
1:196657064	rs570618	1	196657064	T	G	11180_17_3	SMARCC1	0.1009	0.01911	1.354e-07	5358	Inf	0.3973	­
1:196657064	rs570618	1	196657064	T	G	12001_7_3	TJP1	0.09972	0.01903	1.664e-07	5363	Inf	0.3973	­
1:196657064	rs570618	1	196657064	T	G	4271_75_2	PFDN5	0.08098	0.01551	1.858e-07	5322	Inf	0.3973	­
1:196657064	rs570618	1	196657064	T	G	2649_77_2	ICAM3	0.09332	0.0179	1.926e-07	5342	Inf	0.3973	­
1:196657064	rs570618	1	196657064	T	G	9176_3_3	MUC1	0.1002	0.01925	1.997e-07	5359	41494296	0.3973	­
1:196657064	rs570618	1	196657064	T	G	9224_20_3	PRLR	0.09806	0.01884	2.003e-07	5356	Inf	0.3973	­
1:196657064	rs570618	1	196657064	T	G	13610_9_3	MAGEA10	0.0938	0.01809	2.231e-07	5344	Inf	0.3973	­
1:196657064	rs570618	1	196657064	T	G	11439_88_3	RHPN2	0.09874	0.01916	2.648e-07	5363	Inf	0.3973	­
1:196657064	rs570618	1	196657064	T	G	10012_5_3	SPDEF	0.0911	0.01772	2.804e-07	5338	Inf	0.3973	­
1:196657064	rs570618	1	196657064	T	G	14670_1_3	SKIL	0.09186	0.01789	2.932e-07	5346	Inf	0.3973	­
1:196657064	rs570618	1	196657064	T	G	10658_28_3	SEC11C	0.09518	0.01857	3.074e-07	5361	Inf	0.3973	­
1:196657064	rs570618	1	196657064	T	G	3200_49_2	KLK13	0.09356	0.01826	3.103e-07	5349	Inf	0.3973	­
1:196657064	rs570618	1	196657064	T	G	7768_10_3	CPM	-0.09652	0.01891	3.437e-07	5355	Inf	0.3973	­
1:196657064	rs570618	1	196657064	T	G	3202_28_2	KREMEN2	0.08655	0.01698	3.554e-07	5330	Inf	0.3973	­
1:196657064	rs570618	1	196657064	T	G	6933_20_3	MRPL34	-0.0961	0.01887	3.656e-07	5367	Inf	0.3973	­
1:196657064	rs570618	1	196657064	T	G	14024_196_3	EDA	0.09615	0.01889	3.728e-07	5363	Inf	0.3973	­
1:196657064	rs570618	1	196657064	T	G	11325_8_3	BTG2	0.09515	0.01881	4.387e-07	5354	6617600	0.3973	­
1:196657064	rs570618	1	196657064	T	G	8015_144_3	CHCHD2	-0.09778	0.01941	4.869e-07	5359	Inf	0.3973	­
1:196657064	rs570618	1	196657064	T	G	5746_37_3	EFNB1	0.09478	0.01886	5.193e-07	5359	Inf	0.3973	­
1:196657064	rs570618	1	196657064	T	G	12968_2_3	CSRP2	0.09204	0.01837	5.616e-07	5350	Inf	0.3973	­
1:196657064	rs570618	1	196657064	T	G	9962_1_3	CDHR5	0.09481	0.01909	6.991e-07	5359	Inf	0.3973	­
1:196657064	rs570618	1	196657064	T	G	3881_49_2	DYNLL1	-0.09306	0.01879	7.547e-07	5361	Inf	0.3973	­
1:196657064	rs570618	1	196657064	T	G	14228_1_3	PCDH15	0.08841	0.01793	8.413e-07	5342	Inf	0.3973	­
1:196657064	rs570618	1	196657064	T	G	12425_104_3	ARF6	0.08424	0.01712	8.849e-07	5340	Inf	0.3973	­
16:56997233	rs1864163	16	56997233	A	G	14618_26_3	VOPP1	-0.151	0.02175	4.207e-12	5364	Inf	0.245	¯
16:56997233	rs1864163	16	56997233	A	G	10464_6_3	ANTXR1	-0.1476	0.02156	8.32e-12	5364	Inf	0.245	¯
16:56997233	rs1864163	16	56997233	A	G	9511_61_3	NXPH2	-0.1351	0.02159	4.214e-10	5359	Inf	0.245	¯
16:56997233	rs1864163	16	56997233	A	G	11318_20_3	APOA5	-0.1315	0.02168	1.407e-09	5367	Inf	0.245	¯
16:56997233	rs1864163	16	56997233	A	G	5843_60_3	EHMT2	-0.132	0.02196	1.954e-09	5366	Inf	0.245	¯
16:56997233	rs1864163	16	56997233	A	G	8039_41_3	FAM177A1	-0.1193	0.02196	5.84e-08	5362	Inf	0.245	¯
16:56997233	rs1864163	16	56997233	A	G	5695_5_3	BPIFA2	-0.1116	0.02217	4.931e-07	5368	Inf	0.245	¯
16:56997233	rs1864163	16	56997233	A	G	14125_5_3	APOM	-0.11	0.02192	5.403e-07	5364	Inf	0.245	¯
16:56997233	rs1864163	16	56997233	A	G	13691_10_3	SLC5A8	0.1085	0.0218	6.671e-07	5361	Inf	0.245	¯
16:56994528	rs17231506	16	56994528	T	C	14618_26_3	VOPP1	0.1721	0.02014	1.66e-17	5364	Inf	0.3266	­
16:56994528	rs17231506	16	56994528	T	C	10464_6_3	ANTXR1	0.1689	0.01996	3.337e-17	5364	Inf	0.3266	­
16:56994528	rs17231506	16	56994528	T	C	11318_20_3	APOA5	0.1497	0.02009	1.046e-13	5367	Inf	0.3266	­
16:56994528	rs17231506	16	56994528	T	C	9511_61_3	NXPH2	0.1351	0.02001	1.621e-11	5359	Inf	0.3266	­
16:56994528	rs17231506	16	56994528	T	C	5843_60_3	EHMT2	0.1327	0.02037	8.059e-11	5366	Inf	0.3266	­
16:56994528	rs17231506	16	56994528	T	C	14125_5_3	APOM	0.1256	0.02033	6.949e-10	5364	Inf	0.3266	­
16:56994528	rs17231506	16	56994528	T	C	6388_21_3	CCDC126	0.1155	0.02046	1.756e-08	5365	Inf	0.3266	­
16:56994528	rs17231506	16	56994528	T	C	6461_54_3	APOC3	0.1143	0.0204	2.252e-08	5366	Inf	0.3266	­
16:56994528	rs17231506	16	56994528	T	C	8039_41_3	FAM177A1	0.1072	0.02037	1.502e-07	5362	Inf	0.3266	­
16:56994528	rs17231506	16	56994528	T	C	10521_10_3	MXRA8	0.09711	0.01983	9.945e-07	5361	Inf	0.3266	­
19:5835677	rs12019136	19	5835677	A	G	4549_78_2	FUT5	-0.9998	0.04998	6.509e-86	5368	30160	0.03271	¯
19:5835677	rs12019136	19	5835677	A	G	4548_4_2	FUT3	-0.6252	0.0515	1.769e-33	5361	7222	0.03271	¯
19:5835677	rs12019136	19	5835677	A	G	4801_13_3	LPO	0.5603	0.0529	5.919e-26	5364	Inf	0.03271	¯
19:5835677	rs12019136	19	5835677	A	G	7019_13_3	SEMA7A	-0.2649	0.05023	1.39e-07	5355	Inf	0.03271	¯
19:5835677	rs12019136	19	5835677	A	G	9269_7_3	BTD	0.2642	0.05227	4.452e-07	5367	Inf	0.03271	¯
19:5835677	rs12019136	19	5835677	A	G	7057_18_3	SHISA3	-0.2576	0.05235	8.926e-07	5363	Inf	0.03271	¯
19:5835677	rs12019136	19	5835677	A	G	11152_46_3	KLK13	0.2586	0.05262	9.176e-07	5364	45723344	0.03271	¯
15:58723939	rs2070895	15	58723939	A	G	13691_10_3	SLC5A8	0.1276	0.0243	1.578e-07	5361	Inf	0.1928	¯
