# Supplementary material for: A proteogenomic signature of age-related macular degeneration in blood
Source: Nat Commun. 2022 Jun 13;13:3401. doi: 10.1038/s41467-022-31085-x (PMC9192739; doi:10.1038/s41467-022-31085-x)
Supplement: Supplementary file 12 — Supplementary Data 9 [file 41467_2022_31085_MOESM12_ESM.xlsx]

## Sheet: Supplementary Data 9
Supplementary Data 9. All serum proteins associated (via linear regression) with the trans hotspot mediator rs11080055 variant. To account for multiple comparisons, significant associations with P-values of < 1×10-6 are reported. Reported P-values are two-sided ↑, A1 is the risk allele; ↓, A1 is the protective allele. Inf (infinite) means that the protein encoding gene is on different chromosome …
SNP	RS_ID	CHR	Base pair position	A1	A2	Aptamer	ENTREZ_GENE_SYMBOL	b-coefficient	SE	P-value	N	Gene distance	A1_frq	Effect of A1 on AMD risk
17:26649724	rs11080055	17	26649724	A	C	7956_11_3	MINOS1	-1.178	0.01019	1,996e-1459	5368	Inf	0.456	¯
17:26649724	rs11080055	17	26649724	A	C	12529_32_3	FKBP6	-1.127	0.01106	2,204e-1257	5368	Inf	0.456	¯
17:26649724	rs11080055	17	26649724	A	C	11239_49_3	TMPRSS6	-1.063	0.01189	3.143e-1065	5364	Inf	0.456	¯
17:26649724	rs11080055	17	26649724	A	C	13518_5_3	ASAP2	-1.07	0.01197	4.344e-1065	5365	Inf	0.456	¯
17:26649724	rs11080055	17	26649724	A	C	13125_45_3	VTN	-1.027	0.0121	3.545e-994	5362	44574	0.456	¯
17:26649724	rs11080055	17	26649724	A	C	5617_41_3	NPFF	-1.032	0.01243	3.901e-965	5364	Inf	0.456	¯
17:26649724	rs11080055	17	26649724	A	C	12817_1_3	GEM	-1.011	0.01258	3.716e-923	5365	Inf	0.456	¯
17:26649724	rs11080055	17	26649724	A	C	10990_21_3	LRRK2	-0.9533	0.01316	5.193e-797	5360	Inf	0.456	¯
17:26649724	rs11080055	17	26649724	A	C	8382_47_3	MAPKAPK5	-0.9676	0.01363	2.990e-774	5367	Inf	0.456	¯
17:26649724	rs11080055	17	26649724	A	C	7859_21_3	PCDHGC3	0.8627	0.01447	8,776e-595	5368	Inf	0.456	¯
17:26649724	rs11080055	17	26649724	A	C	4998_50_2	JAK2	-0.8027	0.01396	2.083e-561	5346	Inf	0.456	¯
17:26649724	rs11080055	17	26649724	A	C	9598_23_3	CSMD1	0.8179	0.01443	3.774e-549	5364	Inf	0.456	¯
17:26649724	rs11080055	17	26649724	A	C	2752_62_2	GDF5	-0.8349	0.01489	8.867e-540	5364	Inf	0.456	¯
17:26649724	rs11080055	17	26649724	A	C	11391_69_3	MVK	-0.803	0.01435	7.607e-538	5354	Inf	0.456	¯
17:26649724	rs11080055	17	26649724	A	C	12766_33_3	GPR142	-0.8069	0.01549	2.312e-479	5368	45713808	0.456	¯
17:26649724	rs11080055	17	26649724	A	C	9994_217_3	ATP4B	0.7616	0.01475	2.177e-472	5363	Inf	0.456	¯
17:26649724	rs11080055	17	26649724	A	C	11243_90_3	ADGRF1	-0.775	0.01506	9.862e-470	5358	Inf	0.456	¯
17:26649724	rs11080055	17	26649724	A	C	10731_10_3	HS3ST5	-0.744	0.01467	1.541e-458	5353	Inf	0.456	¯
17:26649724	rs11080055	17	26649724	A	C	13576_15_3	GSTP1	0.7554	0.01559	2.703e-425	5364	Inf	0.456	¯
17:26649724	rs11080055	17	26649724	A	C	9039_47_3	TOR1AIP1	-0.7465	0.01557	8.209e-418	5360	Inf	0.456	¯
17:26649724	rs11080055	17	26649724	A	C	4923_79_1	AMH	-0.7368	0.01546	1.378e-413	5357	Inf	0.456	¯
17:26649724	rs11080055	17	26649724	A	C	14294_61_3	MBD1	0.8051	0.01475	4.623e-393	5367	Inf	0.456	¯
17:26649724	rs11080055	17	26649724	A	C	5021_13_1	PPA1	0.6742	0.01535	3.651e-360	5355	Inf	0.456	¯
17:26649724	rs11080055	17	26649724	A	C	12936_38_3	RLBP1	-0.6599	0.01548	4.155e-342	5351	Inf	0.456	¯
17:26649724	rs11080055	17	26649724	A	C	10455_196_3	IL31	-0.685	0.01611	1.008e-340	5364	Inf	0.456	¯
17:26649724	rs11080055	17	26649724	A	C	6415_90_3	CPN2	0.6807	0.01617	9.217e-335	5363	Inf	0.456	¯
17:26649724	rs11080055	17	26649724	A	C	13501_10_3	SLC35G2	-0.6556	0.01585	7.325e-325	5367	Inf	0.456	¯
17:26649724	rs11080055	17	26649724	A	C	13485_20_3	TMEM87B	-0.6665	0.01615	1.721e323	5357	Inf	0.456	¯
17:26649724	rs11080055	17	26649724	A	C	10767_52_3	ADGRG2	0.6341	0.01553	1.706e-317	5348	Inf	0.456	¯
17:26649724	rs11080055	17	26649724	A	C	13479_8_3	FAM171A2	-0.6394	0.01578	2.248e-313	5359	15781377	0.456	¯
17:26649724	rs11080055	17	26649724	A	C	11494_4_3	ELL2	-0.6641	0.01649	4.32e-310	5365	Inf	0.456	¯
17:26649724	rs11080055	17	26649724	A	C	9584_105_3	MRM3	-0.6156	0.0157	9.791e-296	5355	25953983	0.456	¯
17:26649724	rs11080055	17	26649724	A	C	13516_46_3	EMC4	0.6111	0.01587	1.492e-286	5356	Inf	0.456	¯
17:26649724	rs11080055	17	26649724	A	C	3839_60_2	AIP	-0.5809	0.01527	2.323e-280	5349	Inf	0.456	¯
17:26649724	rs11080055	17	26649724	A	C	8660_33_3	OLFML3	0.6222	0.01653	1.866e-275	5366	Inf	0.456	¯
17:26649724	rs11080055	17	26649724	A	C	12848_9_3	ARHGEF2	-0.6087	0.01633	1.265e-270	5355	Inf	0.456	¯
17:26649724	rs11080055	17	26649724	A	C	13561_5_3	HTR6	0.6062	0.01629	8.944e-270	5361	Inf	0.456	¯
17:26649724	rs11080055	17	26649724	A	C	10647_18_3	ASCC1	0.5835	0.01571	6.891e-269	5354	Inf	0.456	¯
17:26649724	rs11080055	17	26649724	A	C	8887_21_3	NUDC	-0.5746	0.01594	5.129e-255	5353	Inf	0.456	¯
17:26649724	rs11080055	17	26649724	A	C	3172_28_2	ARSB	-0.5464	0.01594	6.835e-233	5353	Inf	0.456	¯
17:26649724	rs11080055	17	26649724	A	C	8916_32_3	STIM1	-0.5617	0.01652	1.171e-229	5361	Inf	0.456	¯
17:26649724	rs11080055	17	26649724	A	C	5227_60_3	PDK1	-0.5543	0.01672	2.155e-219	5363	Inf	0.456	¯
17:26649724	rs11080055	17	26649724	A	C	8087_250_3	RNF13	-0.5226	0.0161	3.476e-211	5351	Inf	0.456	¯
17:26649724	rs11080055	17	26649724	A	C	10677_9_3	NDUFB4	-0.549	0.01698	9.438e-210	5364	Inf	0.456	¯
17:26649724	rs11080055	17	26649724	A	C	14029_42_3	COPS2	-0.5463	0.0169	1.031e-209	5368	Inf	0.456	¯
17:26649724	rs11080055	17	26649724	A	C	5494_52_3	SNRPF	-0.5223	0.01619	8.443e-209	5356	Inf	0.456	¯
17:26649724	rs11080055	17	26649724	A	C	10692_48_3	DYNAP	0.5159	0.01614	1.916e-205	5355	Inf	0.456	¯
17:26649724	rs11080055	17	26649724	A	C	9016_12_3	NR1H2	-0.523	0.01648	1.1e-202	5362	Inf	0.456	¯
17:26649724	rs11080055	17	26649724	A	C	3222_11_2	SEMA3A	-0.5222	0.0165	1.415e-201	5351	Inf	0.456	¯
17:26649724	rs11080055	17	26649724	A	C	13961_18_3	KIF3A	-0.4943	0.01579	1.33e-197	5342	Inf	0.456	¯
17:26649724	rs11080055	17	26649724	A	C	8352_26_3	SIGLEC12	0.505	0.01658	3.713e-188	5363	Inf	0.456	¯
17:26649724	rs11080055	17	26649724	A	C	10842_7_3	GCNT4	-0.5017	0.01665	2.325e-184	5363	Inf	0.456	¯
17:26649724	rs11080055	17	26649724	A	C	2633_52_2	IL13RA1	0.5103	0.01717	7.042e-180	5360	Inf	0.456	¯
17:26649724	rs11080055	17	26649724	A	C	5138_50_3	TNFRSF12A	0.5187	0.01753	2.521e-178	5366	Inf	0.456	¯
17:26649724	rs11080055	17	26649724	A	C	8334_65_3	TCP11	-0.4956	0.01699	1.177e-173	5353	Inf	0.456	¯
17:26649724	rs11080055	17	26649724	A	C	12574_36_3	EDN2	0.505	0.01747	6.912e-171	5364	Inf	0.456	¯
17:26649724	rs11080055	17	26649724	A	C	12784_10_3	APBB3	-0.473	0.01637	1.018e-170	5338	Inf	0.456	¯
17:26649724	rs11080055	17	26649724	A	C	9379_248_3	SMIM10	-0.4777	0.01658	7.62e-170	5358	Inf	0.456	¯
17:26649724	rs11080055	17	26649724	A	C	13659_36_3	ATP13A1	0.4653	0.01633	1.777e-166	5352	Inf	0.456	¯
17:26649724	rs11080055	17	26649724	A	C	6991_24_3	FUT9	0.4781	0.01693	1.204e-163	5355	Inf	0.456	¯
17:26649724	rs11080055	17	26649724	A	C	13468_5_3	NEURL4	-0.4725	0.01691	1.596e-160	5363	19417080	0.456	¯
17:26649724	rs11080055	17	26649724	A	C	13117_232_3	CHKB	0.484	0.01746	3.378e-158	5367	Inf	0.456	¯
17:26649724	rs11080055	17	26649724	A	C	4925_54_2	MMP13	0.477	0.01743	1.924e-154	5366	Inf	0.456	¯
17:26649724	rs11080055	17	26649724	A	C	13988_67_3	NMRAL1	-0.4467	0.01634	3.479e-154	5347	Inf	0.456	¯
17:26649724	rs11080055	17	26649724	A	C	10467_58_3	CTXN3	-0.4647	0.01712	4.118e-152	5361	Inf	0.456	¯
17:26649724	rs11080055	17	26649724	A	C	8076_4_3	SPACA3	0.4569	0.01685	9.07e-152	5350	4669158	0.456	¯
17:26649724	rs11080055	17	26649724	A	C	3122_6_2	DIABLO	-0.4439	0.01638	1.126e-151	5342	Inf	0.456	¯
17:26649724	rs11080055	17	26649724	A	C	9028_5_3	MTPAP	-0.4468	0.01651	3.235e-151	5343	Inf	0.456	¯
17:26649724	rs11080055	17	26649724	A	C	5677_15_3	C2orf66	0.4615	0.01719	5.166e-149	5362	Inf	0.456	¯
17:26649724	rs11080055	17	26649724	A	C	13078_3_3	CETN2	-0.4606	0.01721	3.624e-148	5358	Inf	0.456	¯
17:26649724	rs11080055	17	26649724	A	C	9000_177_3	SLC3A1	-0.4573	0.01716	4.454e-147	5357	Inf	0.456	¯
17:26649724	rs11080055	17	26649724	A	C	14186_13_3	RFFL	-0.4432	0.01666	1.363e-146	5357	6686407	0.456	¯
17:26649724	rs11080055	17	26649724	A	C	4984_83_1	ESD	-0.4565	0.01746	5.936e-142	5360	Inf	0.456	¯
17:26649724	rs11080055	17	26649724	A	C	11587_5_3	MGA	-0.4416	0.01705	1.693e-139	5351	Inf	0.456	¯
17:26649724	rs11080055	17	26649724	A	C	14072_9_3	TPT1	-0.4258	0.01665	2.993e-136	5354	Inf	0.456	¯
17:26649724	rs11080055	17	26649724	A	C	3741_4_3	IL5	0.4362	0.01713	4.724e-135	5365	Inf	0.456	¯
17:26649724	rs11080055	17	26649724	A	C	10882_12_3	DSC1	0.4121	0.01633	8.447e-133	5342	Inf	0.456	¯
17:26649724	rs11080055	17	26649724	A	C	4905_63_1	COTL1	-0.4177	0.01663	1.032e-131	5345	Inf	0.456	¯
17:26649724	rs11080055	17	26649724	A	C	4567_82_2	SH2D1A	0.4218	0.01684	4.36e-131	5351	Inf	0.456	¯
17:26649724	rs11080055	17	26649724	A	C	10363_13_3	SMAD3	0.4138	0.01663	1.953e-129	5356	Inf	0.456	¯
17:26649724	rs11080055	17	26649724	A	C	3611_70_4	ECE1	0.4051	0.01639	8.125e-128	5355	Inf	0.456	¯
17:26649724	rs11080055	17	26649724	A	C	2643_57_2	CDH3	-0.4121	0.01689	9.685e-125	5347	Inf	0.456	¯
17:26649724	rs11080055	17	26649724	A	C	6304_8_3	C1QTNF1	0.3975	0.01673	9.287e-119	5359	50369292	0.456	¯
17:26649724	rs11080055	17	26649724	A	C	6527_1_3	TRIL	-0.4139	0.01775	1.221e-114	5360	Inf	0.456	¯
17:26649724	rs11080055	17	26649724	A	C	13654_1_3	ROCK2	0.412	0.0179	6.651e-112	5365	Inf	0.456	¯
17:26649724	rs11080055	17	26649724	A	C	10701_30_3	CDH12	0.3791	0.01686	4.343e-107	5359	Inf	0.456	¯
17:26649724	rs11080055	17	26649724	A	C	6079_59_3	PXYLP1	-0.3739	0.01664	6.117e-107	5353	Inf	0.456	¯
17:26649724	rs11080055	17	26649724	A	C	11117_2_3	SPATA20	-0.3971	0.01769	1.11e-106	5363	21974726	0.456	¯
17:26649724	rs11080055	17	26649724	A	C	11143_32_3	OLFM3	-0.3836	0.01711	1.895e-106	5356	Inf	0.456	¯
17:26649724	rs11080055	17	26649724	A	C	12891_1_3	MICALL2	-0.3701	0.01678	3.151e-103	5340	Inf	0.456	¯
17:26649724	rs11080055	17	26649724	A	C	9969_8_3	SLC22A16	0.3825	0.01758	1.171e-100	5364	Inf	0.456	¯
17:26649724	rs11080055	17	26649724	A	C	8400_74_3	GRP	0.392	0.01818	5.933e-99	5366	Inf	0.456	¯
17:26649724	rs11080055	17	26649724	A	C	9023_9_3	CD34	-0.3766	0.01776	7.619e-96	5356	Inf	0.456	¯
17:26649724	rs11080055	17	26649724	A	C	9044_1_3	CNTNAP5	-0.3716	0.01768	2.657e-94	5354	Inf	0.456	¯
17:26649724	rs11080055	17	26649724	A	C	6919_3_3	HBZ	-0.3552	0.01693	6.252e-94	5350	Inf	0.456	¯
17:26649724	rs11080055	17	26649724	A	C	5636_10_3	MFAP4	0.3608	0.01727	2.712e-93	5355	7359192	0.456	¯
17:26649724	rs11080055	17	26649724	A	C	13946_8_3	DDX23	-0.3541	0.01705	3.62e-92	5349	Inf	0.456	¯
17:26649724	rs11080055	17	26649724	A	C	10956_82_3	GCSH	-0.3741	0.0181	2.142e-91	5365	Inf	0.456	¯
17:26649724	rs11080055	17	26649724	A	C	11327_56_3	CLK2	-0.3582	0.01736	4.705e-91	5354	Inf	0.456	¯
17:26649724	rs11080055	17	26649724	A	C	3591_51_3	CDH6	0.3462	0.0168	7.358e-91	5355	Inf	0.456	¯
17:26649724	rs11080055	17	26649724	A	C	12881_17_3	RDH16	-0.3548	0.01742	7.517e-89	5350	Inf	0.456	¯
17:26649724	rs11080055	17	26649724	A	C	6151_18_3	MAP2K3	-0.3482	0.01711	9.062e-89	5352	5431172	0.456	¯
17:26649724	rs11080055	17	26649724	A	C	5963_9_3	DMKN	-0.3597	0.01768	1.054e-88	5361	Inf	0.456	¯
17:26649724	rs11080055	17	26649724	A	C	7773_20_3	KIR2DL2	-0.345	0.01697	1.5e-88	5346	Inf	0.456	¯
17:26649724	rs11080055	17	26649724	A	C	9802_27_3	PNPLA2	-0.3623	0.01785	2.631e-88	5358	Inf	0.456	¯
17:26649724	rs11080055	17	26649724	A	C	3437_80_3	FLT3	0.3226	0.01602	5.864e-87	5347	Inf	0.456	¯
17:26649724	rs11080055	17	26649724	A	C	9506_10_3	APOL1	-0.3543	0.0177	5.204e-86	5360	Inf	0.456	¯
17:26649724	rs11080055	17	26649724	A	C	10723_41_3	WDR1	-0.331	0.01658	1.335e-85	5345	Inf	0.456	¯
17:26649724	rs11080055	17	26649724	A	C	5739_75_3	KRTDAP	-0.3383	0.01699	3.509e-85	5359	Inf	0.456	¯
17:26649724	rs11080055	17	26649724	A	C	13447_42_3	SPRN	-0.3521	0.01769	3.664e-85	5365	Inf	0.456	¯
17:26649724	rs11080055	17	26649724	A	C	9970_7_3	UBXN4	0.3508	0.01775	5.596e-84	5360	Inf	0.456	¯
17:26649724	rs11080055	17	26649724	A	C	11571_75_3	KLRC3	-0.3306	0.01683	5.066e-83	5347	Inf	0.456	¯
17:26649724	rs11080055	17	26649724	A	C	6491_59_3	KLK15	0.3321	0.01691	5.756e-83	5354	Inf	0.456	¯
17:26649724	rs11080055	17	26649724	A	C	3766_51_4	STX1A	0.3018	0.0156	1.145e-80	5334	Inf	0.456	¯
17:26649724	rs11080055	17	26649724	A	C	3647_49_4	LY96;TLR4	0.3382	0.01749	1.337e-80	5355	Inf	0.456	¯
17:26649724	rs11080055	17	26649724	A	C	13603_7_3	RFESD	0.3394	0.01759	3.074e-80	5362	Inf	0.456	¯
17:26649724	rs11080055	17	26649724	A	C	12077_32_3	MSTN	0.3249	0.01703	1.577e-78	5350	Inf	0.456	¯
17:26649724	rs11080055	17	26649724	A	C	11465_4_3	GPR135	-0.3362	0.01769	5.156e-78	5358	Inf	0.456	¯
17:26649724	rs11080055	17	26649724	A	C	12872_35_3	CNGA2	-0.3377	0.01778	7.214e-78	5358	Inf	0.456	¯
17:26649724	rs11080055	17	26649724	A	C	11157_35_3	MFF	-0.3089	0.01636	4.978e-77	5347	Inf	0.456	¯
17:26649724	rs11080055	17	26649724	A	C	13614_6_3	CREBBP	-0.3053	0.0162	1.056e-76	5344	Inf	0.456	¯
17:26649724	rs11080055	17	26649724	A	C	9522_3_3	AIFM1	-0.3301	0.01763	8.289e-76	5354	Inf	0.456	¯
17:26649724	rs11080055	17	26649724	A	C	12456_5_3	PFKFB3	-0.3256	0.01746	3.25e-75	5350	Inf	0.456	¯
17:26649724	rs11080055	17	26649724	A	C	8863_3_3	PIK3R1	0.3387	0.01819	5.394e-75	5362	Inf	0.456	¯
17:26649724	rs11080055	17	26649724	A	C	9585_80_3	CLMP	-0.3278	0.01768	1.901e-74	5358	Inf	0.456	¯
17:26649724	rs11080055	17	26649724	A	C	3605_77_4	MASP1	0.3139	0.01695	2.547e-74	5359	Inf	0.456	¯
17:26649724	rs11080055	17	26649724	A	C	7638_30_3	LMAN2	0.321	0.01738	6.909e-74	5358	Inf	0.456	¯
17:26649724	rs11080055	17	26649724	A	C	8697_38_3	GPC1	-0.3205	0.01756	3.223e-72	5354	Inf	0.456	¯
17:26649724	rs11080055	17	26649724	A	C	3635_76_4	OCIAD1	0.3109	0.01712	1.609e-71	5353	Inf	0.456	¯
17:26649724	rs11080055	17	26649724	A	C	3736_60_3	BMP6	0.3075	0.01694	1.651e-71	5344	Inf	0.456	¯
17:26649724	rs11080055	17	26649724	A	C	7128_9_3	VWA2	0.3301	0.01823	3.665e-71	5366	Inf	0.456	¯
17:26649724	rs11080055	17	26649724	A	C	9313_27_3	CBLN1	0.3153	0.01756	5.252e-70	5354	Inf	0.456	¯
17:26649724	rs11080055	17	26649724	A	C	5481_16_3	RASA1	-0.3154	0.01764	1.853e-69	5360	Inf	0.456	¯
17:26649724	rs11080055	17	26649724	A	C	8378_3_4	LDOC1	-0.3044	0.0172	3.532e-68	5350	Inf	0.456	¯
17:26649724	rs11080055	17	26649724	A	C	11421_10_3	EHD4	0.3067	0.01736	6.479e-68	5353	Inf	0.456	¯
17:26649724	rs11080055	17	26649724	A	C	14663_44_3	RNF8	-0.3019	0.01711	8.698e-68	5359	Inf	0.456	¯
17:26649724	rs11080055	17	26649724	A	C	12826_5_3	SLC5A5	0.324	0.01849	7.052e-67	5368	Inf	0.456	¯
17:26649724	rs11080055	17	26649724	A	C	12704_26_3	SH2D3C	-0.3057	0.01754	3.339e-66	5352	Inf	0.456	¯
17:26649724	rs11080055	17	26649724	A	C	5424_55_3	TNFRSF11A	0.3012	0.0173	4.289e-66	5350	Inf	0.456	¯
17:26649724	rs11080055	17	26649724	A	C	5618_50_3	FAM3B	0.3074	0.01766	4.843e-66	5359	Inf	0.456	¯
17:26649724	rs11080055	17	26649724	A	C	9251_28_3	MAN2B2	0.2942	0.01691	5.114e-66	5350	Inf	0.456	¯
17:26649724	rs11080055	17	26649724	A	C	13486_9_3	PKD2	0.2862	0.0165	1.268e-65	5339	Inf	0.456	¯
17:26649724	rs11080055	17	26649724	A	C	13432_9_3	ZFYVE27	-0.3152	0.01819	1.741e-65	5360	Inf	0.456	¯
17:26649724	rs11080055	17	26649724	A	C	11330_15_3	CSNK2B	0.3028	0.01749	2.307e-65	5352	Inf	0.456	¯
17:26649724	rs11080055	17	26649724	A	C	5764_4_3	GALNT2	0.2994	0.01734	4.857e-65	5352	Inf	0.456	¯
17:26649724	rs11080055	17	26649724	A	C	11262_39_3	TRABD	-0.3132	0.01816	6.253e-65	5364	Inf	0.456	¯
17:26649724	rs11080055	17	26649724	A	C	3644_5_4	DKKL1	0.298	0.01733	1.498e-64	5360	Inf	0.456	¯
17:26649724	rs11080055	17	26649724	A	C	13933_276_3	NAB1	0.3055	0.01788	8.302e-64	5359	Inf	0.456	¯
17:26649724	rs11080055	17	26649724	A	C	13490_1_3	MPP6	-0.2979	0.01748	1.851e-63	5359	Inf	0.456	¯
17:26649724	rs11080055	17	26649724	A	C	12426_19_3	MOB1A	0.3011	0.01767	1.88e-63	5363	Inf	0.456	¯
17:26649724	rs11080055	17	26649724	A	C	12514_16_3	METTL1	-0.3054	0.018	5.8e-63	5360	Inf	0.456	¯
17:26649724	rs11080055	17	26649724	A	C	8097_77_3	LIPN	-0.2889	0.01708	1.543e-62	5342	Inf	0.456	¯
17:26649724	rs11080055	17	26649724	A	C	4359_87_1	DYRK3	0.2876	0.01706	3.807e-62	5358	Inf	0.456	¯
17:26649724	rs11080055	17	26649724	A	C	12527_50_3	THRA	-0.2716	0.01617	9.58e-62	5336	11568722	0.456	¯
17:26649724	rs11080055	17	26649724	A	C	12945_33_3	RAB18	-0.2404	0.01442	7.362e-61	5332	Inf	0.456	¯
17:26649724	rs11080055	17	26649724	A	C	11275_94_3	LRP1B	-0.2965	0.01781	9.946e-61	5356	Inf	0.456	¯
17:26649724	rs11080055	17	26649724	A	C	8037_53_3	DNAJB14	-0.2822	0.01714	2.1e-59	5345	Inf	0.456	¯
17:26649724	rs11080055	17	26649724	A	C	13628_58_3	GRB14	-0.2812	0.01713	3.74e-59	5351	Inf	0.456	¯
17:26649724	rs11080055	17	26649724	A	C	9951_36_3	FBXL4	-0.2893	0.01763	4.135e-59	5365	Inf	0.456	¯
17:26649724	rs11080055	17	26649724	A	C	6152_111_3	TP53	-0.2795	0.01709	1.084e-58	5342	19058856	0.456	¯
17:26649724	rs11080055	17	26649724	A	C	3612_6_4	EPHB4	0.2715	0.01669	4.527e-58	5350	Inf	0.456	¯
17:26649724	rs11080055	17	26649724	A	C	13236_25_3	WNT3A	0.2778	0.0171	5.983e-58	5353	Inf	0.456	¯
17:26649724	rs11080055	17	26649724	A	C	13932_45_3	ARHGEF7	-0.2658	0.01642	1.454e-57	5339	Inf	0.456	¯
17:26649724	rs11080055	17	26649724	A	C	11654_77_3	NRSN1	-0.2949	0.01822	1.545e-57	5361	Inf	0.456	¯
17:26649724	rs11080055	17	26649724	A	C	6561_77_3	LOC652493	-0.2829	0.01749	1.592e-57	5363	Inf	0.456	¯
17:26649724	rs11080055	17	26649724	A	C	9237_54_3	ACP2	-0.2895	0.01807	1.784e-56	5365	Inf	0.456	¯
17:26649724	rs11080055	17	26649724	A	C	14614_41_3	NCMAP	0.2759	0.01728	4.424e-56	5345	Inf	0.456	¯
17:26649724	rs11080055	17	26649724	A	C	7763_25_3	CDH11	-0.2641	0.01666	2.326e-55	5343	Inf	0.456	¯
17:26649724	rs11080055	17	26649724	A	C	8907_11_3	UGT2A2	-0.2781	0.01758	4.001e-55	5357	Inf	0.456	¯
17:26649724	rs11080055	17	26649724	A	C	10658_28_3	SEC11C	-0.2741	0.01734	4.777e-55	5361	Inf	0.456	¯
17:26649724	rs11080055	17	26649724	A	C	13488_3_3	ARFIP1	0.2587	0.01637	5.08e-55	5339	Inf	0.456	¯
17:26649724	rs11080055	17	26649724	A	C	3471_49_1	STK16	-0.256	0.01623	8.534e-55	5336	Inf	0.456	¯
17:26649724	rs11080055	17	26649724	A	C	12632_14_3	NAT1	-0.2744	0.01741	9.255e-55	5361	Inf	0.456	¯
17:26649724	rs11080055	17	26649724	A	C	5261_13_3	ABL2	0.272	0.01726	1.068e-54	5358	Inf	0.456	¯
17:26649724	rs11080055	17	26649724	A	C	6042_52_3	POFUT2	0.2751	0.01749	1.62e-54	5358	Inf	0.456	¯
17:26649724	rs11080055	17	26649724	A	C	4786_58_3	CMPK1	0.2693	0.01713	1.696e-54	5362	Inf	0.456	¯
17:26649724	rs11080055	17	26649724	A	C	13378_80_3	C5orf63	0.2655	0.01691	2.298e-54	5356	Inf	0.456	¯
17:26649724	rs11080055	17	26649724	A	C	5030_52_1	SIRT2	-0.2779	0.01775	4.385e-54	5353	Inf	0.456	¯
17:26649724	rs11080055	17	26649724	A	C	6256_9_3	LY6G6C	0.2782	0.01782	9.119e-54	5350	Inf	0.456	¯
17:26649724	rs11080055	17	26649724	A	C	12554_10_3	RAD51D	0.2739	0.01755	9.44e-54	5360	6777087	0.456	¯
17:26649724	rs11080055	17	26649724	A	C	11214_40_3	DNAJB9	-0.283	0.01814	1.129e-53	5357	Inf	0.456	¯
17:26649724	rs11080055	17	26649724	A	C	10344_334_3	IL10RA	-0.2786	0.01789	1.497e-53	5353	Inf	0.456	¯
17:26649724	rs11080055	17	26649724	A	C	5249_31_3	STK17B	0.2631	0.01695	3.632e-53	5356	Inf	0.456	¯
17:26649724	rs11080055	17	26649724	A	C	11816_84_3	JAK2	-0.2765	0.01785	5.81e-53	5355	Inf	0.456	¯
17:26649724	rs11080055	17	26649724	A	C	11215_6_3	CDH15	0.2637	0.01714	2.778e-52	5345	Inf	0.456	¯
17:26649724	rs11080055	17	26649724	A	C	4829_43_6	SFN	0.2678	0.01743	3.359e-52	5346	Inf	0.456	¯
17:26649724	rs11080055	17	26649724	A	C	11636_33_3	TAGLN2	-0.2821	0.01836	3.77e-52	5361	Inf	0.456	¯
17:26649724	rs11080055	17	26649724	A	C	9899_28_3	KIF1C	-0.2801	0.01828	6.701e-52	5361	21718030	0.456	¯
17:26649724	rs11080055	17	26649724	A	C	9954_2_3	NPIPB3	-0.2676	0.01748	7.826e-52	5354	Inf	0.456	¯
17:26649724	rs11080055	17	26649724	A	C	14090_23_3	DEF6	0.2694	0.0176	8.615e-52	5352	Inf	0.456	¯
17:26649724	rs11080055	17	26649724	A	C	11162_37_3	EQTN	0.276	0.01805	1.069e-51	5361	Inf	0.456	¯
17:26649724	rs11080055	17	26649724	A	C	10715_5_3	PCDHB14	-0.2675	0.01753	1.659e-51	5352	Inf	0.456	¯
17:26649724	rs11080055	17	26649724	A	C	12871_10_3	TWF1	0.2776	0.01822	2.329e-51	5368	Inf	0.456	¯
17:26649724	rs11080055	17	26649724	A	C	12562_1_3	PKN1	-0.2722	0.01787	2.382e-51	5357	Inf	0.456	¯
17:26649724	rs11080055	17	26649724	A	C	7104_71_3	CABP7	-0.2778	0.01826	3.209e-51	5363	Inf	0.456	¯
17:26649724	rs11080055	17	26649724	A	C	8653_132_3	DNAJC4	-0.2595	0.01708	4.822e-51	5351	Inf	0.456	¯
17:26649724	rs11080055	17	26649724	A	C	10781_19_3	CLEC4G	-0.2699	0.01792	3.168e-50	5360	Inf	0.456	¯
17:26649724	rs11080055	17	26649724	A	C	4967_1_1	C1QBP	-0.2417	0.01606	3.688e-50	5338	21307253	0.456	¯
17:26649724	rs11080055	17	26649724	A	C	12730_3_3	NDC80	-0.2539	0.01699	1.645e-49	5355	Inf	0.456	¯
17:26649724	rs11080055	17	26649724	A	C	10696_217_3	LRPPRC	-0.2691	0.01801	1.781e-49	5357	Inf	0.456	¯
17:26649724	rs11080055	17	26649724	A	C	11228_37_3	RIC3	-0.2648	0.01774	2.269e-49	5362	Inf	0.456	¯
17:26649724	rs11080055	17	26649724	A	C	9748_31_3	GSTM3	0.2733	0.01835	3.521e-49	5359	Inf	0.456	¯
17:26649724	rs11080055	17	26649724	A	C	4708_3_2	HSD17B1	0.2579	0.01737	6.643e-49	5360	14054260	0.456	¯
17:26649724	rs11080055	17	26649724	A	C	3657_74_3	PPP3R1	0.2618	0.01766	9.536e-49	5360	Inf	0.456	¯
17:26649724	rs11080055	17	26649724	A	C	5061_27_3	ICOSLG	-0.2667	0.018	1.025e-48	5361	Inf	0.456	¯
17:26649724	rs11080055	17	26649724	A	C	9735_44_3	CD96	-0.2591	0.01751	1.407e-48	5339	Inf	0.456	¯
17:26649724	rs11080055	17	26649724	A	C	2849_49_1	AIF1	-0.2369	0.01602	1.617e-48	5344	Inf	0.456	¯
17:26649724	rs11080055	17	26649724	A	C	10837_131_3	CLEC12B	-0.2627	0.01783	3.159e-48	5357	Inf	0.456	¯
17:26649724	rs11080055	17	26649724	A	C	12822_34_3	APBB1	-0.2447	0.01662	4.081e-48	5333	Inf	0.456	¯
17:26649724	rs11080055	17	26649724	A	C	5624_66_3	FOLR3	-0.2732	0.01856	4.105e-48	5366	Inf	0.456	¯
17:26649724	rs11080055	17	26649724	A	C	3629_60_4	CDC42BPB	0.2542	0.01727	4.374e-48	5358	Inf	0.456	¯
17:26649724	rs11080055	17	26649724	A	C	9087_8_3	NHLRC3	0.2606	0.01796	7.368e-47	5359	Inf	0.456	¯
17:26649724	rs11080055	17	26649724	A	C	3624_3_4	PRSS27	0.2483	0.01712	8.247e-47	5359	Inf	0.456	¯
17:26649724	rs11080055	17	26649724	A	C	13400_13_3	ROR1	0.2614	0.01803	9.346e-47	5365	Inf	0.456	¯
17:26649724	rs11080055	17	26649724	A	C	7751_121_3	SFRP2	-0.2475	0.01711	1.471e-46	5350	Inf	0.456	¯
17:26649724	rs11080055	17	26649724	A	C	11285_8_3	CD34	-0.2524	0.01747	1.884e-46	5354	Inf	0.456	¯
17:26649724	rs11080055	17	26649724	A	C	4594_22_2	ADCYAP1	0.2315	0.01605	2.641e-46	5333	Inf	0.456	¯
17:26649724	rs11080055	17	26649724	A	C	12960_9_3	GCK	-0.2555	0.01773	3.396e-46	5355	Inf	0.456	¯
17:26649724	rs11080055	17	26649724	A	C	5315_22_3	TNNT2	0.2489	0.01732	6.123e-46	5351	Inf	0.456	¯
17:26649724	rs11080055	17	26649724	A	C	9372_157_3	MPZL2	0.252	0.01759	1.003e-45	5350	Inf	0.456	¯
17:26649724	rs11080055	17	26649724	A	C	10927_65_3	ST14	-0.236	0.01658	3.789e-45	5341	Inf	0.456	¯
17:26649724	rs11080055	17	26649724	A	C	12457_10_3	ADI1	-0.2451	0.01724	4.699e-45	5341	Inf	0.456	¯
17:26649724	rs11080055	17	26649724	A	C	12681_63_3	USP21	-0.2429	0.01716	1.144e-44	5351	Inf	0.456	¯
17:26649724	rs11080055	17	26649724	A	C	5599_88_3	PCYOX1L	-0.2155	0.01525	1.535e-44	5334	Inf	0.456	¯
17:26649724	rs11080055	17	26649724	A	C	9728_4_3	CCNB1IP1	0.2524	0.01792	3.01e-44	5359	Inf	0.456	¯
17:26649724	rs11080055	17	26649724	A	C	8589_13_3	CDCP1	0.2417	0.01727	8.966e-44	5349	Inf	0.456	¯
17:26649724	rs11080055	17	26649724	A	C	14216_35_3	DDX46	-0.2482	0.01773	9e-44	5354	Inf	0.456	¯
17:26649724	rs11080055	17	26649724	A	C	9757_29_3	ENAH	0.2523	0.01802	9.336e-44	5362	Inf	0.456	¯
17:26649724	rs11080055	17	26649724	A	C	10539_30_3	CD99L2	-0.2278	0.01637	2.956e-43	5338	Inf	0.456	¯
17:26649724	rs11080055	17	26649724	A	C	14318_1_3	VPS29	-0.2305	0.01659	3.83e-43	5334	Inf	0.456	¯
17:26649724	rs11080055	17	26649724	A	C	13495_48_3	HCAR2	0.252	0.01814	3.925e-43	5357	Inf	0.456	¯
17:26649724	rs11080055	17	26649724	A	C	9201_13_3	TAGLN2	-0.2417	0.01745	6.83e-43	5345	Inf	0.456	¯
17:26649724	rs11080055	17	26649724	A	C	8390_25_3	COX7A1	0.2512	0.01817	9.184e-43	5358	Inf	0.456	¯
17:26649724	rs11080055	17	26649724	A	C	11226_16_3	UBE3A	-0.2396	0.01737	1.497e-42	5354	Inf	0.456	¯
17:26649724	rs11080055	17	26649724	A	C	10416_79_3	MT1F	-0.2376	0.01723	1.621e-42	5358	Inf	0.456	¯
17:26649724	rs11080055	17	26649724	A	C	11464_9_3	RELB	-0.2282	0.01658	2.248e-42	5338	Inf	0.456	¯
17:26649724	rs11080055	17	26649724	A	C	5410_53_3	CDH15	0.2292	0.01678	8.611e-42	5352	Inf	0.456	¯
17:26649724	rs11080055	17	26649724	A	C	8760_10_3	DCUN1D5	-0.228	0.01671	1.096e-41	5344	Inf	0.456	¯
17:26649724	rs11080055	17	26649724	A	C	3622_33_4	LGMN	0.2323	0.01704	1.29e-41	5351	Inf	0.456	¯
17:26649724	rs11080055	17	26649724	A	C	8085_10_3	FCRL2	0.252	0.01853	1.973e-41	5364	Inf	0.456	¯
17:26649724	rs11080055	17	26649724	A	C	5612_16_3	HINT2	-0.2503	0.01853	6.135e-41	5366	Inf	0.456	¯
17:26649724	rs11080055	17	26649724	A	C	5746_37_3	EFNB1	-0.2392	0.01773	7.718e-41	5359	Inf	0.456	¯
17:26649724	rs11080055	17	26649724	A	C	11294_7_3	TMCC3	-0.2387	0.01775	1.389e-40	5355	Inf	0.456	¯
17:26649724	rs11080055	17	26649724	A	C	5114_65_3	PRLR	-0.2315	0.01727	2.564e-40	5345	Inf	0.456	¯
17:26649724	rs11080055	17	26649724	A	C	5246_64_3	PDE2A	0.2373	0.01778	5.506e-40	5363	Inf	0.456	¯
17:26649724	rs11080055	17	26649724	A	C	6653_58_3	CD47	0.2221	0.01666	6.446e-40	5339	Inf	0.456	¯
17:26649724	rs11080055	17	26649724	A	C	9176_3_3	MUC1	-0.2408	0.0181	8.99e-40	5359	Inf	0.456	¯
17:26649724	rs11080055	17	26649724	A	C	5452_71_3	ASGR1	0.2317	0.01744	1.164e-39	5352	19566841	0.456	¯
17:26649724	rs11080055	17	26649724	A	C	9991_112_3	EMILIN3	0.2398	0.01808	1.566e-39	5361	Inf	0.456	¯
17:26649724	rs11080055	17	26649724	A	C	4719_58_2	PDIA3	0.2286	0.01727	2.374e-39	5359	Inf	0.456	¯
17:26649724	rs11080055	17	26649724	A	C	9536_16_3	EDDM3A	-0.1944	0.01477	6.416e-39	5340	Inf	0.456	¯
17:26649724	rs11080055	17	26649724	A	C	13514_121_3	RAB35	-0.2365	0.01799	7.155e-39	5364	Inf	0.456	¯
17:26649724	rs11080055	17	26649724	A	C	11203_97_3	PKLR	0.2305	0.01764	1.894e-38	5358	Inf	0.456	¯
17:26649724	rs11080055	17	26649724	A	C	7818_101_3	GBP6	-0.2261	0.01731	2.009e-38	5348	Inf	0.456	¯
17:26649724	rs11080055	17	26649724	A	C	13563_259_3	ACBD7	-0.2299	0.01765	3.493e-38	5367	Inf	0.456	¯
17:26649724	rs11080055	17	26649724	A	C	9754_33_3	NQO2	0.2427	0.01868	5.428e-38	5367	Inf	0.456	¯
17:26649724	rs11080055	17	26649724	A	C	3630_27_4	CADM3	0.2256	0.01746	1.27e-37	5353	Inf	0.456	¯
17:26649724	rs11080055	17	26649724	A	C	9906_21_3	SPOCK3	0.2354	0.01826	1.796e-37	5365	Inf	0.456	¯
17:26649724	rs11080055	17	26649724	A	C	11222_62_3	PTPRH	0.2316	0.018	2.595e-37	5360	Inf	0.456	¯
17:26649724	rs11080055	17	26649724	A	C	4718_5_2	PPIB	0.2306	0.01802	6.301e-37	5361	Inf	0.456	¯
17:26649724	rs11080055	17	26649724	A	C	6369_82_3	DEAF1	-0.2153	0.01684	6.94e-37	5350	Inf	0.456	¯
17:26649724	rs11080055	17	26649724	A	C	7867_154_3	ST6GALNAC1	-0.2254	0.01764	7.212e-37	5354	47971114	0.456	¯
17:26649724	rs11080055	17	26649724	A	C	3608_12_5	DPP7	-0.2304	0.01809	1.278e-36	5360	Inf	0.456	¯
17:26649724	rs11080055	17	26649724	A	C	3148_49_1	CXCL2;CXCL3	0.2236	0.01761	2.001e-36	5354	Inf	0.456	¯
17:26649724	rs11080055	17	26649724	A	C	10894_25_3	SCGN	-0.2196	0.01736	3.565e-36	5343	Inf	0.456	¯
17:26649724	rs11080055	17	26649724	A	C	5084_154_3	IL17RB	-0.2303	0.01825	5.597e-36	5361	Inf	0.456	¯
17:26649724	rs11080055	17	26649724	A	C	8950_4_3	CLCA2	-0.2104	0.01669	6.055e-36	5345	Inf	0.456	¯
17:26649724	rs11080055	17	26649724	A	C	2888_49_2	C7	0.2049	0.01627	7.176e-36	5343	Inf	0.456	¯
17:26649724	rs11080055	17	26649724	A	C	12041_33_3	HSPA1L	-0.2185	0.0174	1.119e-35	5352	Inf	0.456	¯
17:26649724	rs11080055	17	26649724	A	C	11160_56_3	RNF122	-0.2097	0.0167	1.17e-35	5348	Inf	0.456	¯
17:26649724	rs11080055	17	26649724	A	C	8780_2_3	PCDH10	-0.2308	0.01839	1.257e-35	5365	Inf	0.456	¯
17:26649724	rs11080055	17	26649724	A	C	7838_27_3	SMR3A	-0.2248	0.01796	1.883e-35	5361	Inf	0.456	¯
17:26649724	rs11080055	17	26649724	A	C	8263_64_3	TYMSOS	-0.2153	0.01721	2.009e-35	5345	Inf	0.456	¯
17:26649724	rs11080055	17	26649724	A	C	14287_6_3	RAB5C	-0.2121	0.01701	3.556e-35	5347	13627270	0.456	¯
17:26649724	rs11080055	17	26649724	A	C	12363_70_3	TRIB2	-0.2286	0.01837	4.47e-35	5361	Inf	0.456	¯
17:26649724	rs11080055	17	26649724	A	C	13672_3_3	HSPA6	-0.2152	0.01734	7.278e-35	5356	Inf	0.456	¯
17:26649724	rs11080055	17	26649724	A	C	5621_64_3	THSD1	0.2107	0.01698	7.61e-35	5341	Inf	0.456	¯
17:26649724	rs11080055	17	26649724	A	C	10575_31_3	PUF60	-0.222	0.0179	7.735e-35	5354	Inf	0.456	¯
17:26649724	rs11080055	17	26649724	A	C	8854_59_3	RRM2B	-0.2246	0.01811	8.023e-35	5361	Inf	0.456	¯
17:26649724	rs11080055	17	26649724	A	C	13573_5_3	ARPC3	-0.2161	0.01745	9.35e-35	5343	Inf	0.456	¯
17:26649724	rs11080055	17	26649724	A	C	4771_10_3	SMPDL3A	0.2124	0.01729	2.983e-34	5348	Inf	0.456	¯
17:26649724	rs11080055	17	26649724	A	C	12604_16_3	SCMH1	-0.2201	0.01794	4.032e-34	5359	Inf	0.456	¯
17:26649724	rs11080055	17	26649724	A	C	9874_28_3	CDKN2B	0.2027	0.01657	5.767e-34	5338	Inf	0.456	¯
17:26649724	rs11080055	17	26649724	A	C	10491_21_3	M6PR	-0.2148	0.0176	7.982e-34	5353	Inf	0.456	¯
17:26649724	rs11080055	17	26649724	A	C	11927_3_3	RBM28	0.2206	0.01808	8.591e-34	5354	Inf	0.456	¯
17:26649724	rs11080055	17	26649724	A	C	11425_31_3	RUFY1	0.2128	0.0175	1.428e-33	5361	Inf	0.456	¯
17:26649724	rs11080055	17	26649724	A	C	13428_52_3	ZNRF3	0.2233	0.01837	1.514e-33	5362	Inf	0.456	¯
17:26649724	rs11080055	17	26649724	A	C	9190_7_3	CD63	0.2134	0.01758	1.808e-33	5352	Inf	0.456	¯
17:26649724	rs11080055	17	26649724	A	C	7768_10_3	CPM	0.2158	0.01783	2.737e-33	5355	Inf	0.456	¯
17:26649724	rs11080055	17	26649724	A	C	12427_8_3	CDC25B	-0.2069	0.01717	4.866e-33	5348	Inf	0.456	¯
17:26649724	rs11080055	17	26649724	A	C	10928_7_3	IL36A	-0.2124	0.01762	4.918e-33	5351	Inf	0.456	¯
17:26649724	rs11080055	17	26649724	A	C	4593_11_1	ADCYAP1	0.2124	0.0177	9.342e-33	5353	Inf	0.456	¯
17:26649724	rs11080055	17	26649724	A	C	14023_84_3	IBSP	0.2227	0.01857	1.003e-32	5365	Inf	0.456	¯
17:26649724	rs11080055	17	26649724	A	C	9835_16_3	ALDH1A3	-0.2172	0.01815	1.347e-32	5358	Inf	0.456	¯
17:26649724	rs11080055	17	26649724	A	C	4995_16_1	HPGD	-0.2054	0.01718	1.552e-32	5353	Inf	0.456	¯
17:26649724	rs11080055	17	26649724	A	C	12503_5_3	GPR68	-0.2006	0.01678	1.555e-32	5338	Inf	0.456	¯
17:26649724	rs11080055	17	26649724	A	C	10522_167_3	PCDHB4	-0.2059	0.01729	2.644e-32	5352	Inf	0.456	¯
17:26649724	rs11080055	17	26649724	A	C	12667_2_3	GDA	0.215	0.01807	2.962e-32	5361	Inf	0.456	¯
17:26649724	rs11080055	17	26649724	A	C	13392_13_3	ATP1B1	0.2029	0.01711	4.652e-32	5361	Inf	0.456	¯
17:26649724	rs11080055	17	26649724	A	C	8271_24_3	VSTM5	0.2145	0.01812	6.179e-32	5359	Inf	0.456	¯
17:26649724	rs11080055	17	26649724	A	C	12934_1_3	HERC5	0.203	0.01715	6.542e-32	5354	Inf	0.456	¯
17:26649724	rs11080055	17	26649724	A	C	13729_26_3	SFXN5	0.2079	0.01757	6.625e-32	5354	Inf	0.456	¯
17:26649724	rs11080055	17	26649724	A	C	10667_78_3	C1orf185	0.2164	0.01839	1.345e-31	5358	Inf	0.456	¯
17:26649724	rs11080055	17	26649724	A	C	14008_22_3	DCP1A	0.2012	0.01711	1.529e-31	5337	Inf	0.456	¯
17:26649724	rs11080055	17	26649724	A	C	9100_32_3	C5orf46	-0.2037	0.01733	1.603e-31	5341	Inf	0.456	¯
17:26649724	rs11080055	17	26649724	A	C	13602_6_3	SNU13	0.2113	0.018	1.931e-31	5364	Inf	0.456	¯
17:26649724	rs11080055	17	26649724	A	C	13422_66_3	ENOX2	0.2004	0.0171	2.466e-31	5347	Inf	0.456	¯
17:26649724	rs11080055	17	26649724	A	C	11567_23_3	ZNF10	0.2002	0.01714	3.776e-31	5347	Inf	0.456	¯
17:26649724	rs11080055	17	26649724	A	C	12908_15_3	APOA5	-0.2111	0.01807	3.828e-31	5362	Inf	0.456	¯
17:26649724	rs11080055	17	26649724	A	C	4707_50_2	YWHAQ;SFN;YWHAB;YWHAE;YWHAG;YWHAH;YWHAZ	0.2135	0.0183	4.491e-31	5363	25346055	0.456	¯
17:26649724	rs11080055	17	26649724	A	C	12451_62_3	BACH1	-0.2034	0.01745	4.815e-31	5346	Inf	0.456	¯
17:26649724	rs11080055	17	26649724	A	C	13992_12_3	NSF	0.198	0.01705	8.119e-31	5340	18018311	0.456	¯
17:26649724	rs11080055	17	26649724	A	C	12476_50_3	TIGAR	0.209	0.018	8.544e-31	5357	Inf	0.456	¯
17:26649724	rs11080055	17	26649724	A	C	13931_22_3	PSMD9	-0.1638	0.01412	9.148e-31	5326	Inf	0.456	¯
17:26649724	rs11080055	17	26649724	A	C	10760_107_3	GRIA4	0.2057	0.01773	9.884e-31	5352	Inf	0.456	¯
17:26649724	rs11080055	17	26649724	A	C	8932_1_3	ENTPD6	-0.203	0.01757	1.622e-30	5345	Inf	0.456	¯
17:26649724	rs11080055	17	26649724	A	C	14283_12_3	RAB14	0.1947	0.01691	2.557e-30	5348	Inf	0.456	¯
17:26649724	rs11080055	17	26649724	A	C	7139_14_3	SLITRK4	0.1991	0.0173	2.676e-30	5363	Inf	0.456	¯
17:26649724	rs11080055	17	26649724	A	C	3796_79_2	ANGPTL4	0.2041	0.01773	2.693e-30	5353	Inf	0.456	¯
17:26649724	rs11080055	17	26649724	A	C	3847_56_2	ETHE1	-0.2052	0.01785	3.088e-30	5354	Inf	0.456	¯
17:26649724	rs11080055	17	26649724	A	C	6633_43_3	UPK3BL	-0.1899	0.01655	4.073e-30	5336	Inf	0.456	¯
17:26649724	rs11080055	17	26649724	A	C	3634_5_4	OPCML	0.1886	0.01644	4.137e-30	5352	Inf	0.456	¯
17:26649724	rs11080055	17	26649724	A	C	11696_7_3	CRABP2	0.1972	0.01734	1.175e-29	5349	Inf	0.456	¯
17:26649724	rs11080055	17	26649724	A	C	9075_121_3	KIAA1024	0.1949	0.01719	1.832e-29	5343	Inf	0.456	¯
17:26649724	rs11080055	17	26649724	A	C	11258_41_3	MADCAM1	-0.1998	0.01773	3.952e-29	5355	Inf	0.456	¯
17:26649724	rs11080055	17	26649724	A	C	12777_11_3	SF1	0.1885	0.01675	4.845e-29	5338	Inf	0.456	¯
17:26649724	rs11080055	17	26649724	A	C	2997_8_1	JAM2	0.1811	0.01615	7.116e-29	5339	Inf	0.456	¯
17:26649724	rs11080055	17	26649724	A	C	14583_49_3	MSTN	0.1914	0.01709	8.596e-29	5353	Inf	0.456	¯
17:26649724	rs11080055	17	26649724	A	C	7790_21_3	LIF	0.2065	0.01852	1.461e-28	5366	Inf	0.456	¯
17:26649724	rs11080055	17	26649724	A	C	11364_18_3	MFN1	-0.2046	0.01835	1.49e-28	5361	Inf	0.456	¯
17:26649724	rs11080055	17	26649724	A	C	13436_54_3	MAZ	0.2021	0.01813	1.518e-28	5356	Inf	0.456	¯
17:26649724	rs11080055	17	26649724	A	C	9312_8_3	AZGP1	-0.201	0.01812	2.777e-28	5362	Inf	0.456	¯
17:26649724	rs11080055	17	26649724	A	C	12750_9_3	ITGB2	-0.1993	0.01799	3.124e-28	5362	Inf	0.456	¯
17:26649724	rs11080055	17	26649724	A	C	6020_52_3	UTS2	-0.1874	0.01694	3.837e-28	5348	Inf	0.456	¯
17:26649724	rs11080055	17	26649724	A	C	5259_2_3	TAB1;MAP3K7	0.1902	0.01721	4.288e-28	5355	Inf	0.456	¯
17:26649724	rs11080055	17	26649724	A	C	11967_23_3	CRABP1	-0.1854	0.0168	5.156e-28	5340	Inf	0.456	¯
17:26649724	rs11080055	17	26649724	A	C	3797_1_1	CDH2	-0.1968	0.01784	5.346e-28	5360	Inf	0.456	¯
17:26649724	rs11080055	17	26649724	A	C	3497_13_2	IFNA2	-0.1678	0.01521	5.467e-28	5324	Inf	0.456	¯
17:26649724	rs11080055	17	26649724	A	C	3477_63_2	NTRK1	0.1985	0.01803	7.203e-28	5364	Inf	0.456	¯
17:26649724	rs11080055	17	26649724	A	C	9400_40_3	LGALS7B	0.1978	0.01806	1.253e-27	5356	Inf	0.456	¯
17:26649724	rs11080055	17	26649724	A	C	13599_15_3	RABEPK	-0.1913	0.01747	1.32e-27	5348	Inf	0.456	¯
17:26649724	rs11080055	17	26649724	A	C	7060_2_3	ERO1A	-0.1966	0.01799	1.616e-27	5349	Inf	0.456	¯
17:26649724	rs11080055	17	26649724	A	C	13465_5_3	RCAN1	-0.1883	0.01725	1.964e-27	5357	Inf	0.456	¯
17:26649724	rs11080055	17	26649724	A	C	12510_3_3	STAP1	0.1985	0.01826	3.058e-27	5364	Inf	0.456	¯
17:26649724	rs11080055	17	26649724	A	C	9025_5_3	AHSP	-0.1688	0.01564	7.287e-27	5333	Inf	0.456	¯
17:26649724	rs11080055	17	26649724	A	C	10035_6_3	DUSP4	-0.1931	0.01793	8.825e-27	5359	Inf	0.456	¯
17:26649724	rs11080055	17	26649724	A	C	5077_28_3	EPHB2	0.1905	0.0177	1.009e-26	5361	Inf	0.456	¯
17:26649724	rs11080055	17	26649724	A	C	3681_87_3	KLK14	0.1906	0.0178	1.728e-26	5360	Inf	0.456	¯
17:26649724	rs11080055	17	26649724	A	C	14019_73_3	EVPL	-0.1933	0.01811	2.484e-26	5357	47353202	0.456	¯
17:26649724	rs11080055	17	26649724	A	C	11281_6_3	GRB7	-0.1803	0.0169	2.51e-26	5339	11244438	0.456	¯
17:26649724	rs11080055	17	26649724	A	C	11433_11_3	TCTN2	0.1953	0.0183	2.538e-26	5363	Inf	0.456	¯
17:26649724	rs11080055	17	26649724	A	C	9117_4_3	IL36G	0.1885	0.01774	4.142e-26	5365	Inf	0.456	¯
17:26649724	rs11080055	17	26649724	A	C	8897_3_3	LRRC37A2	0.1911	0.01808	7.648e-26	5359	17937599	0.456	¯
17:26649724	rs11080055	17	26649724	A	C	10645_72_3	RCN2	-0.177	0.0168	1.01e-25	5348	Inf	0.456	¯
17:26649724	rs11080055	17	26649724	A	C	9068_17_3	JAKMIP3	-0.1803	0.01713	1.176e-25	5342	Inf	0.456	¯
17:26649724	rs11080055	17	26649724	A	C	13498_1_3	MIOX	-0.1869	0.01776	1.184e-25	5349	Inf	0.456	¯
17:26649724	rs11080055	17	26649724	A	C	13464_8_3	C14orf180	0.1801	0.01717	1.813e-25	5350	Inf	0.456	¯
17:26649724	rs11080055	17	26649724	A	C	3152_57_1	TNFRSF1B	0.1914	0.01827	1.964e-25	5366	Inf	0.456	¯
17:26649724	rs11080055	17	26649724	A	C	8028_22_3	SPINK5	0.1802	0.01721	2.011e-25	5351	Inf	0.456	¯
17:26649724	rs11080055	17	26649724	A	C	13926_1_3	RMI1	-0.1911	0.01828	2.409e-25	5360	Inf	0.456	¯
17:26649724	rs11080055	17	26649724	A	C	3835_11_2	TLR2	0.175	0.01676	2.805e-25	5338	Inf	0.456	¯
17:26649724	rs11080055	17	26649724	A	C	14070_56_3	ITSN1	-0.187	0.01797	4.087e-25	5362	Inf	0.456	¯
17:26649724	rs11080055	17	26649724	A	C	13475_10_3	UBE2D4	0.1897	0.01826	4.714e-25	5359	Inf	0.456	¯
17:26649724	rs11080055	17	26649724	A	C	2778_10_2	IL22	0.1892	0.01821	4.81e-25	5359	Inf	0.456	¯
17:26649724	rs11080055	17	26649724	A	C	10451_11_3	NUCB1	-0.1674	0.01614	5.575e-25	5340	Inf	0.456	¯
17:26649724	rs11080055	17	26649724	A	C	10605_22_3	APMAP	0.1803	0.01738	5.621e-25	5353	Inf	0.456	¯
17:26649724	rs11080055	17	26649724	A	C	4957_1_2	RPSA	-0.191	0.01842	5.808e-25	5359	Inf	0.456	¯
17:26649724	rs11080055	17	26649724	A	C	12463_7_3	KLHL13	-0.1818	0.01761	9.286e-25	5349	Inf	0.456	¯
17:26649724	rs11080055	17	26649724	A	C	4355_13_1	DAPK2	0.1775	0.01721	1.03e-24	5343	Inf	0.456	¯
17:26649724	rs11080055	17	26649724	A	C	13948_50_3	GABBR2	0.1803	0.01752	1.291e-24	5341	Inf	0.456	¯
17:26649724	rs11080055	17	26649724	A	C	3640_14_3	LRPAP1	0.1875	0.01828	1.913e-24	5361	Inf	0.456	¯
17:26649724	rs11080055	17	26649724	A	C	6518_85_3	GHRL	0.1859	0.01814	1.995e-24	5357	Inf	0.456	¯
17:26649724	rs11080055	17	26649724	A	C	7880_9_3	PSMA1	-0.1748	0.0171	2.643e-24	5348	Inf	0.456	¯
17:26649724	rs11080055	17	26649724	A	C	6464_40_3	PVRIG	0.1779	0.01741	2.653e-24	5348	Inf	0.456	¯
17:26649724	rs11080055	17	26649724	A	C	13947_371_3	NUDT12	0.1758	0.01722	3.109e-24	5348	Inf	0.456	¯
17:26649724	rs11080055	17	26649724	A	C	6380_23_3	MRPL58	-0.1829	0.01793	3.172e-24	5353	46359036	0.456	¯
17:26649724	rs11080055	17	26649724	A	C	2985_35_1	CXCL1	0.1804	0.01778	5.731e-24	5361	Inf	0.456	¯
17:26649724	rs11080055	17	26649724	A	C	13093_6_3	SECTM1	0.1856	0.01831	6.118e-24	5362	53629176	0.456	¯
17:26649724	rs11080055	17	26649724	A	C	9530_6_3	LMCD1	-0.1863	0.01843	8.226e-24	5362	Inf	0.456	¯
17:26649724	rs11080055	17	26649724	A	C	8843_34_3	MYRF	-0.1753	0.01745	1.529e-23	5347	Inf	0.456	¯
17:26649724	rs11080055	17	26649724	A	C	2654_19_1	TNFRSF1A	0.182	0.01818	2.121e-23	5368	Inf	0.456	¯
17:26649724	rs11080055	17	26649724	A	C	10531_18_3	NRAS	0.1866	0.01872	3.403e-23	5366	Inf	0.456	¯
17:26649724	rs11080055	17	26649724	A	C	12820_1_3	GRAP	-0.1739	0.01747	3.782e-23	5356	7699388	0.456	¯
17:26649724	rs11080055	17	26649724	A	C	9609_25_3	ZNF275	0.1817	0.01825	3.815e-23	5363	Inf	0.456	¯
17:26649724	rs11080055	17	26649724	A	C	3037_62_1	IL1B	0.1804	0.01812	3.821e-23	5363	Inf	0.456	¯
17:26649724	rs11080055	17	26649724	A	C	14593_152_3	FAM210A	-0.1829	0.01853	8.906e-23	5368	Inf	0.456	¯
17:26649724	rs11080055	17	26649724	A	C	12498_12_3	TAX1BP3	0.173	0.01757	1.117e-22	5361	23077751	0.456	¯
17:26649724	rs11080055	17	26649724	A	C	12756_3_3	BACH2	-0.1748	0.0178	1.407e-22	5348	Inf	0.456	¯
17:26649724	rs11080055	17	26649724	A	C	3651_50_5	KDR	0.1786	0.01823	1.831e-22	5361	Inf	0.456	¯
17:26649724	rs11080055	17	26649724	A	C	9057_19_3	ADRM1	-0.1775	0.01815	2.074e-22	5355	Inf	0.456	¯
17:26649724	rs11080055	17	26649724	A	C	10006_25_3	ELK1	0.1744	0.01786	2.421e-22	5361	Inf	0.456	¯
17:26649724	rs11080055	17	26649724	A	C	9890_8_3	TPM3	-0.1813	0.0186	2.765e-22	5362	Inf	0.456	¯
17:26649724	rs11080055	17	26649724	A	C	11124_9_3	FLNA	0.1762	0.01808	2.948e-22	5363	Inf	0.456	¯
17:26649724	rs11080055	17	26649724	A	C	12775_6_3	HMGB3	-0.1648	0.01706	6.746e-22	5342	Inf	0.456	¯
17:26649724	rs11080055	17	26649724	A	C	2441_2_4	FGF10	0.1708	0.0177	7.253e-22	5363	Inf	0.456	¯
17:26649724	rs11080055	17	26649724	A	C	7069_9_4	TSNARE1	-0.1718	0.01782	8.157e-22	5360	Inf	0.456	¯
17:26649724	rs11080055	17	26649724	A	C	9753_17_3	EZR	-0.1674	0.01739	9.317e-22	5352	Inf	0.456	¯
17:26649724	rs11080055	17	26649724	A	C	11556_19_3	ARFGAP1	-0.1713	0.01781	9.999e-22	5356	Inf	0.456	¯
17:26649724	rs11080055	17	26649724	A	C	3737_6_3	CTSH	0.1719	0.01791	1.235e-21	5367	Inf	0.456	¯
17:26649724	rs11080055	17	26649724	A	C	12446_49_3	GSTA1	0.165	0.01721	1.337e-21	5355	Inf	0.456	¯
17:26649724	rs11080055	17	26649724	A	C	6441_62_3	ADAMTS6	0.171	0.01785	1.429e-21	5357	Inf	0.456	¯
17:26649724	rs11080055	17	26649724	A	C	12859_33_3	ECI2	-0.1771	0.01849	1.464e-21	5363	Inf	0.456	¯
17:26649724	rs11080055	17	26649724	A	C	6621_10_3	RLN2	-0.1709	0.01785	1.56e-21	5353	Inf	0.456	¯
17:26649724	rs11080055	17	26649724	A	C	9339_204_3	FKBP2	0.161	0.01683	1.635e-21	5345	Inf	0.456	¯
17:26649724	rs11080055	17	26649724	A	C	8696_15_3	GAL3ST1	-0.1682	0.0176	1.827e-21	5353	Inf	0.456	¯
17:26649724	rs11080055	17	26649724	A	C	8038_41_3	NSDHL	-0.1755	0.01842	2.396e-21	5361	Inf	0.456	¯
17:26649724	rs11080055	17	26649724	A	C	14110_200_3	SPARC	-0.1658	0.01741	2.401e-21	5350	Inf	0.456	¯
17:26649724	rs11080055	17	26649724	A	C	6472_40_3	PMEL	0.1748	0.01837	2.761e-21	5363	Inf	0.456	¯
17:26649724	rs11080055	17	26649724	A	C	10977_55_3	UCMA	0.1666	0.01754	3.197e-21	5352	Inf	0.456	¯
17:26649724	rs11080055	17	26649724	A	C	6054_6_3	NXPH3	0.1737	0.01834	4.019e-21	5362	21003574	0.456	¯
17:26649724	rs11080055	17	26649724	A	C	5412_53_3	CD27	0.1707	0.01803	4.233e-21	5357	Inf	0.456	¯
17:26649724	rs11080055	17	26649724	A	C	11108_16_3	FLNA	-0.1732	0.0183	4.352e-21	5359	Inf	0.456	¯
17:26649724	rs11080055	17	26649724	A	C	11459_81_3	ELL	-0.164	0.01734	4.787e-21	5339	Inf	0.456	¯
17:26649724	rs11080055	17	26649724	A	C	11633_89_3	AHSA1	-0.169	0.01788	4.833e-21	5351	Inf	0.456	¯
17:26649724	rs11080055	17	26649724	A	C	13942_140_3	SPSB1	0.1674	0.01773	5.214e-21	5350	Inf	0.456	¯
17:26649724	rs11080055	17	26649724	A	C	5384_67_3	BRF1	-0.1596	0.01694	6.522e-21	5341	Inf	0.456	¯
17:26649724	rs11080055	17	26649724	A	C	3061_61_2	CTSB	0.1741	0.01856	9.445e-21	5365	Inf	0.456	¯
17:26649724	rs11080055	17	26649724	A	C	3627_71_4	MMEL1	0.1599	0.01714	1.527e-20	5348	Inf	0.456	¯
17:26649724	rs11080055	17	26649724	A	C	14089_41_3	EPHA5	0.1657	0.01784	2.191e-20	5348	Inf	0.456	¯
17:26649724	rs11080055	17	26649724	A	C	3067_67_1	GDF9	-0.1605	0.01728	2.332e-20	5348	Inf	0.456	¯
17:26649724	rs11080055	17	26649724	A	C	12655_30_3	NAPB	-0.163	0.01758	2.616e-20	5344	Inf	0.456	¯
17:26649724	rs11080055	17	26649724	A	C	8906_60_3	LRTM2	-0.1641	0.01773	2.939e-20	5348	Inf	0.456	¯
17:26649724	rs11080055	17	26649724	A	C	5254_69_3	PDE3A	0.1658	0.01804	5.562e-20	5358	Inf	0.456	¯
17:26649724	rs11080055	17	26649724	A	C	10735_12_3	PSMD1	0.1637	0.018	1.292e-19	5360	Inf	0.456	¯
17:26649724	rs11080055	17	26649724	A	C	6584_1_3	HRC	-0.169	0.0186	1.386e-19	5365	Inf	0.456	¯
17:26649724	rs11080055	17	26649724	A	C	4132_27_2	FST	-0.1498	0.01652	1.676e-19	5329	Inf	0.456	¯
17:26649724	rs11080055	17	26649724	A	C	5627_53_3	GNRH1	-0.1647	0.01817	1.732e-19	5357	Inf	0.456	¯
17:26649724	rs11080055	17	26649724	A	C	11242_33_3	TGM1	-0.168	0.01855	1.827e-19	5363	Inf	0.456	¯
17:26649724	rs11080055	17	26649724	A	C	14268_4_3	SRXN1	-0.1521	0.01685	2.46e-19	5339	Inf	0.456	¯
17:26649724	rs11080055	17	26649724	A	C	5104_57_3	NCR1	-0.1612	0.01794	3.504e-19	5351	Inf	0.456	¯
17:26649724	rs11080055	17	26649724	A	C	7046_6_3	C20orf173	-0.1615	0.01803	4.608e-19	5358	Inf	0.456	¯
17:26649724	rs11080055	17	26649724	A	C	3031_66_1	FTH1;FTL	-0.1629	0.0182	4.717e-19	5362	Inf	0.456	¯
17:26649724	rs11080055	17	26649724	A	C	9392_43_3	MGAT4A	0.1536	0.01721	5.85e-19	5349	Inf	0.456	¯
17:26649724	rs11080055	17	26649724	A	C	5765_53_3	DEFB121	0.1603	0.01801	7.666e-19	5362	Inf	0.456	¯
17:26649724	rs11080055	17	26649724	A	C	7054_87_3	CLEC2D	-0.1536	0.01738	1.302e-18	5350	Inf	0.456	¯
17:26649724	rs11080055	17	26649724	A	C	9003_99_3	MARCO	-0.1527	0.01731	1.524e-18	5351	Inf	0.456	¯
17:26649724	rs11080055	17	26649724	A	C	13411_21_3	RNF41	0.1636	0.01865	2.306e-18	5366	Inf	0.456	¯
17:26649724	rs11080055	17	26649724	A	C	13589_10_3	APBB3	-0.1591	0.01818	2.839e-18	5358	Inf	0.456	¯
17:26649724	rs11080055	17	26649724	A	C	10798_4_3	CD300E	-0.1509	0.01732	3.789e-18	5360	45956298	0.456	¯
17:26649724	rs11080055	17	26649724	A	C	12425_104_3	ARF6	-0.1408	0.01624	5.817e-18	5340	Inf	0.456	¯
17:26649724	rs11080055	17	26649724	A	C	9853_3_3	IFIT2	-0.1556	0.01796	5.949e-18	5353	Inf	0.456	¯
17:26649724	rs11080055	17	26649724	A	C	11094_104_3	CLC	-0.151	0.01745	6.457e-18	5350	Inf	0.456	¯
17:26649724	rs11080055	17	26649724	A	C	12634_79_3	BCAR3	-0.1519	0.01762	8.491e-18	5359	Inf	0.456	¯
17:26649724	rs11080055	17	26649724	A	C	8891_7_3	CPVL	-0.1621	0.01887	1.115e-17	5367	Inf	0.456	¯
17:26649724	rs11080055	17	26649724	A	C	13229_20_3	MDM4	0.1564	0.01822	1.203e-17	5361	Inf	0.456	¯
17:26649724	rs11080055	17	26649724	A	C	8017_23_3	FOXRED1	0.1217	0.01424	1.689e-17	5332	Inf	0.456	¯
17:26649724	rs11080055	17	26649724	A	C	8518_55_3	ADM	-0.1564	0.01836	2.065e-17	5363	Inf	0.456	¯
17:26649724	rs11080055	17	26649724	A	C	8952_65_3	CSF3	0.1536	0.0181	2.794e-17	5358	11521890	0.456	¯
17:26649724	rs11080055	17	26649724	A	C	8890_9_3	TMEM132B	0.1488	0.01754	2.841e-17	5350	Inf	0.456	¯
17:26649724	rs11080055	17	26649724	A	C	12420_10_3	GPD1L	-0.1444	0.01706	3.336e-17	5350	Inf	0.456	¯
17:26649724	rs11080055	17	26649724	A	C	12734_112_3	KIF22	0.1413	0.0167	3.344e-17	5336	Inf	0.456	¯
17:26649724	rs11080055	17	26649724	A	C	6966_144_3	STX1B	-0.1527	0.01811	4.162e-17	5363	Inf	0.456	¯
17:26649724	rs11080055	17	26649724	A	C	4832_75_2	TNFRSF10A	0.1408	0.01671	4.633e-17	5338	Inf	0.456	¯
17:26649724	rs11080055	17	26649724	A	C	3600_2_3	CHIT1	0.1566	0.01861	4.891e-17	5359	Inf	0.456	¯
17:26649724	rs11080055	17	26649724	A	C	10496_11_3	CLCA1	0.148	0.01761	5.433e-17	5344	Inf	0.456	¯
17:26649724	rs11080055	17	26649724	A	C	4194_26_3	ANP32B	0.1562	0.01864	6.495e-17	5366	Inf	0.456	¯
17:26649724	rs11080055	17	26649724	A	C	13472_35_3	HDHD2	0.1524	0.01822	7.54e-17	5356	Inf	0.456	¯
17:26649724	rs11080055	17	26649724	A	C	6647_55_3	UBC	-0.1488	0.01789	1.144e-16	5362	Inf	0.456	¯
17:26649724	rs11080055	17	26649724	A	C	3346_72_2	AURKB	-0.1324	0.01593	1.155e-16	5338	18535780	0.456	¯
17:26649724	rs11080055	17	26649724	A	C	3418_12_2	CAMK1D	-0.1368	0.01648	1.354e-16	5340	Inf	0.456	¯
17:26649724	rs11080055	17	26649724	A	C	12343_14_3	ACAP2	-0.1518	0.01831	1.404e-16	5360	Inf	0.456	¯
17:26649724	rs11080055	17	26649724	A	C	9076_25_3	PENK	0.1482	0.01792	1.663e-16	5357	Inf	0.456	¯
17:26649724	rs11080055	17	26649724	A	C	11263_57_3	CASQ1	0.1375	0.01666	1.935e-16	5351	Inf	0.456	¯
17:26649724	rs11080055	17	26649724	A	C	6384_19_3	WFDC3	0.1497	0.01815	2.064e-16	5362	Inf	0.456	¯
17:26649724	rs11080055	17	26649724	A	C	5659_11_3	TRH	0.152	0.01852	2.724e-16	5363	Inf	0.456	¯
17:26649724	rs11080055	17	26649724	A	C	10438_19_3	CSF2RA	0.1517	0.01849	2.899e-16	5362	Inf	0.456	¯
17:26649724	rs11080055	17	26649724	A	C	13941_82_3	FARS2	-0.1433	0.01751	3.44e-16	5343	Inf	0.456	¯
17:26649724	rs11080055	17	26649724	A	C	12818_159_3	SLC14A2	0.1522	0.01861	3.452e-16	5362	Inf	0.456	¯
17:26649724	rs11080055	17	26649724	A	C	10557_6_3	TEX29	-0.1402	0.01714	3.517e-16	5345	Inf	0.456	¯
17:26649724	rs11080055	17	26649724	A	C	13228_75_3	MDM2	0.1379	0.01693	4.531e-16	5342	Inf	0.456	¯
17:26649724	rs11080055	17	26649724	A	C	13610_9_3	MAGEA10	-0.1398	0.01717	4.811e-16	5344	Inf	0.456	¯
17:26649724	rs11080055	17	26649724	A	C	8767_44_3	ECE1	-0.1411	0.01735	5.056e-16	5347	Inf	0.456	¯
17:26649724	rs11080055	17	26649724	A	C	12690_33_3	SEPT10	-0.1447	0.01783	6.016e-16	5352	Inf	0.456	¯
17:26649724	rs11080055	17	26649724	A	C	13042_7_3	KCNA10	0.1442	0.01778	6.135e-16	5356	Inf	0.456	¯
17:26649724	rs11080055	17	26649724	A	C	9081_39_3	SLC30A3	-0.145	0.01792	7.366e-16	5357	Inf	0.456	¯
17:26649724	rs11080055	17	26649724	A	C	9474_22_3	ASGR2	0.1466	0.01815	7.92e-16	5357	19631432	0.456	¯
17:26649724	rs11080055	17	26649724	A	C	12831_21_3	TESC	-0.1489	0.01843	7.944e-16	5355	Inf	0.456	¯
17:26649724	rs11080055	17	26649724	A	C	14309_8_3	HNRNPH1	0.1517	0.01885	1.059e-15	5367	Inf	0.456	¯
17:26649724	rs11080055	17	26649724	A	C	13103_125_3	CSH1;CSH2	-0.1389	0.01728	1.113e-15	5349	35299648	0.456	¯
17:26649724	rs11080055	17	26649724	A	C	10938_13_3	CD58	-0.1307	0.01626	1.125e-15	5335	Inf	0.456	¯
17:26649724	rs11080055	17	26649724	A	C	5676_54_3	ASIP	0.1511	0.01881	1.154e-15	5364	Inf	0.456	¯
17:26649724	rs11080055	17	26649724	A	C	5013_2_1	CLIC1	-0.1432	0.01783	1.162e-15	5351	Inf	0.456	¯
17:26649724	rs11080055	17	26649724	A	C	5023_23_1	ADSL	-0.149	0.01856	1.212e-15	5360	Inf	0.456	¯
17:26649724	rs11080055	17	26649724	A	C	10426_21_3	GOSR2	-0.1339	0.01668	1.231e-15	5339	18350762	0.456	¯
17:26649724	rs11080055	17	26649724	A	C	8380_244_4	DLK1	-0.1475	0.01839	1.277e-15	5362	Inf	0.456	¯
17:26649724	rs11080055	17	26649724	A	C	13683_18_3	CLCNKB	0.1464	0.01827	1.353e-15	5361	Inf	0.456	¯
17:26649724	rs11080055	17	26649724	A	C	5590_11_3	ZPLD1	0.1475	0.01841	1.379e-15	5363	Inf	0.456	¯
17:26649724	rs11080055	17	26649724	A	C	2805_6_2	ACE2	0.1403	0.01753	1.459e-15	5356	Inf	0.456	¯
17:26649724	rs11080055	17	26649724	A	C	8842_16_3	GRAMD1C	0.15	0.01874	1.48e-15	5366	Inf	0.456	¯
17:26649724	rs11080055	17	26649724	A	C	7766_25_3	ZP4	-0.135	0.01689	1.592e-15	5344	Inf	0.456	¯
17:26649724	rs11080055	17	26649724	A	C	11365_17_3	TENM4	0.1458	0.01824	1.64e-15	5362	Inf	0.456	¯
17:26649724	rs11080055	17	26649724	A	C	7993_23_3	ASTL	0.1423	0.01783	1.804e-15	5351	Inf	0.456	¯
17:26649724	rs11080055	17	26649724	A	C	13510_7_3	ATP2A3	0.1485	0.01864	1.913e-15	5364	22781966	0.456	¯
17:26649724	rs11080055	17	26649724	A	C	7186_111_3	STX3	0.1485	0.01864	1.996e-15	5365	Inf	0.456	¯
17:26649724	rs11080055	17	26649724	A	C	3684_78_3	MSR1	0.1321	0.01659	2.056e-15	5337	Inf	0.456	¯
17:26649724	rs11080055	17	26649724	A	C	14129_1_3	IFNA7	-0.1491	0.01873	2.092e-15	5365	Inf	0.456	¯
17:26649724	rs11080055	17	26649724	A	C	13507_51_3	TRADD	-0.1344	0.0169	2.217e-15	5342	Inf	0.456	¯
17:26649724	rs11080055	17	26649724	A	C	5583_62_3	RYK	0.1448	0.01821	2.228e-15	5366	Inf	0.456	¯
17:26649724	rs11080055	17	26649724	A	C	8635_283_3	ZPBP	-0.1301	0.01636	2.272e-15	5340	Inf	0.456	¯
17:26649724	rs11080055	17	26649724	A	C	8424_269_3	CTNNB1	-0.1371	0.01728	2.594e-15	5346	Inf	0.456	¯
17:26649724	rs11080055	17	26649724	A	C	14132_21_3	HHLA2	0.132	0.01668	3.11e-15	5345	Inf	0.456	¯
17:26649724	rs11080055	17	26649724	A	C	5252_33_3	PDE11A	0.135	0.0171	3.46e-15	5344	Inf	0.456	¯
17:26649724	rs11080055	17	26649724	A	C	9173_21_3	PGM1	-0.1415	0.01794	3.678e-15	5364	Inf	0.456	¯
17:26649724	rs11080055	17	26649724	A	C	6372_7_3	YBX2	-0.1347	0.01711	4.178e-15	5349	19451848	0.456	¯
17:26649724	rs11080055	17	26649724	A	C	2429_27_4	C8A;C8B;C8G	0.1266	0.0161	4.432e-15	5343	Inf	0.456	¯
17:26649724	rs11080055	17	26649724	A	C	12659_13_3	OLA1	-0.1448	0.01842	4.458e-15	5365	Inf	0.456	¯
17:26649724	rs11080055	17	26649724	A	C	2783_18_2	CCL3L3	0.1347	0.01718	5.302e-15	5350	7872544	0.456	¯
17:26649724	rs11080055	17	26649724	A	C	10737_96_3	SERPINB1	0.1408	0.01796	5.425e-15	5354	Inf	0.456	¯
17:26649724	rs11080055	17	26649724	A	C	4563_61_2	PLCG1	-0.1272	0.01627	6.499e-15	5337	Inf	0.456	¯
17:26649724	rs11080055	17	26649724	A	C	12970_35_3	STAU2	0.1397	0.01789	6.804e-15	5362	Inf	0.456	¯
17:26649724	rs11080055	17	26649724	A	C	8853_2_3	CLEC4A	-0.1442	0.01849	7.606e-15	5363	Inf	0.456	¯
17:26649724	rs11080055	17	26649724	A	C	9773_15_3	RNF149	-0.1414	0.01832	1.386e-14	5362	Inf	0.456	¯
17:26649724	rs11080055	17	26649724	A	C	11401_181_3	RNF146	-0.1309	0.01697	1.441e-14	5346	Inf	0.456	¯
17:26649724	rs11080055	17	26649724	A	C	11334_7_3	LILRB3	0.1379	0.0179	1.548e-14	5360	Inf	0.456	¯
17:26649724	rs11080055	17	26649724	A	C	2708_54_2	TNFSF18	-0.1247	0.01619	1.593e-14	5339	Inf	0.456	¯
17:26649724	rs11080055	17	26649724	A	C	8828_21_3	ESRP1	0.1385	0.01799	1.611e-14	5357	Inf	0.456	¯
17:26649724	rs11080055	17	26649724	A	C	9507_55_3	FGFBP1	0.1374	0.01786	1.724e-14	5353	Inf	0.456	¯
17:26649724	rs11080055	17	26649724	A	C	10940_25_3	SRL	0.1378	0.01793	1.845e-14	5362	Inf	0.456	¯
17:26649724	rs11080055	17	26649724	A	C	9082_25_3	SEL1L2	-0.1343	0.01751	1.975e-14	5357	Inf	0.456	¯
17:26649724	rs11080055	17	26649724	A	C	8967_6_3	DUSP26	-0.129	0.01685	2.316e-14	5346	Inf	0.456	¯
17:26649724	rs11080055	17	26649724	A	C	11647_6_3	FZD10	-0.1313	0.01721	2.803e-14	5345	Inf	0.456	¯
17:26649724	rs11080055	17	26649724	A	C	10753_31_3	ADAM7	-0.136	0.01784	2.926e-14	5347	Inf	0.456	¯
17:26649724	rs11080055	17	26649724	A	C	8776_10_3	ERLIN1	-0.1325	0.01741	3.182e-14	5347	Inf	0.456	¯
17:26649724	rs11080055	17	26649724	A	C	13054_87_3	PFN2	-0.1326	0.01743	3.214e-14	5350	Inf	0.456	¯
17:26649724	rs11080055	17	26649724	A	C	9581_4_3	PRPF6	0.1387	0.01823	3.281e-14	5361	Inf	0.456	¯
17:26649724	rs11080055	17	26649724	A	C	6368_9_3	CSTL1	0.1307	0.01721	3.642e-14	5349	Inf	0.456	¯
17:26649724	rs11080055	17	26649724	A	C	14045_12_3	NCOA2	-0.1365	0.01799	3.79e-14	5362	Inf	0.456	¯
17:26649724	rs11080055	17	26649724	A	C	11129_66_3	BMP15	-0.1374	0.01812	3.962e-14	5357	Inf	0.456	¯
17:26649724	rs11080055	17	26649724	A	C	8304_50_3	TNFRSF11B	0.1301	0.01717	4.105e-14	5367	Inf	0.456	¯
17:26649724	rs11080055	17	26649724	A	C	8601_167_3	LRP1	-0.141	0.01867	4.977e-14	5362	Inf	0.456	¯
17:26649724	rs11080055	17	26649724	A	C	7117_21_3	SERPINI2	-0.1373	0.01822	5.589e-14	5357	Inf	0.456	¯
17:26649724	rs11080055	17	26649724	A	C	12046_51_3	TARDBP	-0.136	0.01806	5.92e-14	5360	Inf	0.456	¯
17:26649724	rs11080055	17	26649724	A	C	13393_46_3	DERL1	-0.1308	0.01738	6.061e-14	5346	Inf	0.456	¯
17:26649724	rs11080055	17	26649724	A	C	6604_59_3	NDNF	0.1293	0.01723	7.264e-14	5353	Inf	0.456	¯
17:26649724	rs11080055	17	26649724	A	C	12643_4_3	ARRB1	0.1407	0.01879	8.256e-14	5367	Inf	0.456	¯
17:26649724	rs11080055	17	26649724	A	C	12361_102_3	RRAS2	0.1386	0.01853	8.489e-14	5366	Inf	0.456	¯
17:26649724	rs11080055	17	26649724	A	C	11563_51_3	SYTL4	-0.1297	0.01739	9.925e-14	5357	Inf	0.456	¯
17:26649724	rs11080055	17	26649724	A	C	10435_2_3	AGA	0.1275	0.01713	1.142e-13	5345	Inf	0.456	¯
17:26649724	rs11080055	17	26649724	A	C	9816_37_3	ISOC1	0.1365	0.01836	1.199e-13	5363	Inf	0.456	¯
17:26649724	rs11080055	17	26649724	A	C	10011_65_3	OCRL	-0.1294	0.0174	1.21e-13	5342	Inf	0.456	¯
17:26649724	rs11080055	17	26649724	A	C	14704_10_3	DDR1	0.126	0.01698	1.306e-13	5340	Inf	0.456	¯
17:26649724	rs11080055	17	26649724	A	C	4831_4_2	SELL	0.1307	0.01762	1.38e-13	5355	Inf	0.456	¯
17:26649724	rs11080055	17	26649724	A	C	6612_90_3	BRICD5	0.1327	0.01792	1.533e-13	5355	Inf	0.456	¯
17:26649724	rs11080055	17	26649724	A	C	7853_19_3	SCO1	0.1295	0.01759	2.095e-13	5355	16048839	0.456	¯
17:26649724	rs11080055	17	26649724	A	C	10638_1_3	TINF2	0.1303	0.0177	2.098e-13	5352	Inf	0.456	¯
17:26649724	rs11080055	17	26649724	A	C	7093_20_3	NRXN3	0.1279	0.0174	2.244e-13	5344	Inf	0.456	¯
17:26649724	rs11080055	17	26649724	A	C	13375_48_3	SYNGR3	0.1364	0.01857	2.347e-13	5364	Inf	0.456	¯
17:26649724	rs11080055	17	26649724	A	C	6555_58_3	STOML2	-0.1042	0.0142	2.534e-13	5325	Inf	0.456	¯
17:26649724	rs11080055	17	26649724	A	C	5005_4_1	MAPK12	0.1272	0.01736	2.654e-13	5343	Inf	0.456	¯
17:26649724	rs11080055	17	26649724	A	C	11682_7_3	TXNIP	0.1238	0.01691	2.803e-13	5351	Inf	0.456	¯
17:26649724	rs11080055	17	26649724	A	C	6992_67_3	HBD	-0.1267	0.01736	3.408e-13	5346	Inf	0.456	¯
17:26649724	rs11080055	17	26649724	A	C	14687_6_3	PLIN3	0.1183	0.01623	3.513e-13	5329	Inf	0.456	¯
17:26649724	rs11080055	17	26649724	A	C	10372_18_3	STAT6	0.131	0.01803	4.233e-13	5363	Inf	0.456	¯
17:26649724	rs11080055	17	26649724	A	C	9199_6_3	UBE2G2	-0.1343	0.01853	4.858e-13	5359	Inf	0.456	¯
17:26649724	rs11080055	17	26649724	A	C	3581_53_3	AHSG	0.1294	0.01786	4.972e-13	5361	Inf	0.456	¯
17:26649724	rs11080055	17	26649724	A	C	2829_19_2	EBI3;IL27	0.125	0.01729	5.584e-13	5340	Inf	0.456	¯
17:26649724	rs11080055	17	26649724	A	C	13089_6_3	HIF1A	0.1273	0.01762	5.651e-13	5348	Inf	0.456	¯
17:26649724	rs11080055	17	26649724	A	C	4468_21_2	SPHK2	-0.1118	0.01549	6.092e-13	5332	Inf	0.456	¯
17:26649724	rs11080055	17	26649724	A	C	9388_18_3	MCEE	-0.1329	0.01844	6.464e-13	5363	Inf	0.456	¯
17:26649724	rs11080055	17	26649724	A	C	13053_6_3	SLC6A14	0.124	0.01721	6.755e-13	5353	Inf	0.456	¯
17:26649724	rs11080055	17	26649724	A	C	11369_23_3	ADH5	-0.131	0.01819	6.921e-13	5357	Inf	0.456	¯
17:26649724	rs11080055	17	26649724	A	C	8837_8_3	MFAP3L	0.1246	0.01733	7.444e-13	5354	Inf	0.456	¯
17:26649724	rs11080055	17	26649724	A	C	5465_32_3	HS6ST1	0.1328	0.01849	7.847e-13	5363	Inf	0.456	¯
17:26649724	rs11080055	17	26649724	A	C	8700_325_3	GALNT11	-0.1231	0.01715	8.093e-13	5344	Inf	0.456	¯
17:26649724	rs11080055	17	26649724	A	C	10962_46_3	DEFB105B	-0.1247	0.01741	8.858e-13	5348	Inf	0.456	¯
17:26649724	rs11080055	17	26649724	A	C	13423_94_3	FAM213A	-0.1312	0.01834	9.639e-13	5364	Inf	0.456	¯
17:26649724	rs11080055	17	26649724	A	C	10623_19_3	MUC1	0.1231	0.01723	1.042e-12	5354	Inf	0.456	¯
17:26649724	rs11080055	17	26649724	A	C	8357_43_3	SULT4A1	0.1339	0.01879	1.156e-12	5365	Inf	0.456	¯
17:26649724	rs11080055	17	26649724	A	C	5690_49_3	TUFT1	-0.1203	0.01695	1.422e-12	5343	Inf	0.456	¯
17:26649724	rs11080055	17	26649724	A	C	9229_9_3	CTRL	0.1212	0.01708	1.458e-12	5337	Inf	0.456	¯
17:26649724	rs11080055	17	26649724	A	C	6405_74_3	PSG2	-0.1307	0.01843	1.508e-12	5360	Inf	0.456	¯
17:26649724	rs11080055	17	26649724	A	C	3845_51_2	DYNLRB1	0.1254	0.01769	1.523e-12	5353	Inf	0.456	¯
17:26649724	rs11080055	17	26649724	A	C	12553_5_3	VRK1	0.1291	0.01822	1.547e-12	5354	Inf	0.456	¯
17:26649724	rs11080055	17	26649724	A	C	3359_11_2	CDK8;CCNC	-0.1218	0.01719	1.552e-12	5352	Inf	0.456	¯
17:26649724	rs11080055	17	26649724	A	C	3643_90_2	SLITRK1	0.1234	0.01742	1.601e-12	5347	Inf	0.456	¯
17:26649724	rs11080055	17	26649724	A	C	6064_4_3	ERP44	0.129	0.01822	1.652e-12	5355	Inf	0.456	¯
17:26649724	rs11080055	17	26649724	A	C	9778_45_3	TMEM52B	0.131	0.01852	1.681e-12	5359	Inf	0.456	¯
17:26649724	rs11080055	17	26649724	A	C	10801_11_3	EFNA2	0.1296	0.01835	1.837e-12	5365	Inf	0.456	¯
17:26649724	rs11080055	17	26649724	A	C	9092_33_3	ANGPTL1	-0.1213	0.01723	2.156e-12	5343	Inf	0.456	¯
17:26649724	rs11080055	17	26649724	A	C	10618_190_3	LRP2	0.1136	0.01629	3.447e-12	5334	Inf	0.456	¯
17:26649724	rs11080055	17	26649724	A	C	9819_110_3	NUP210	0.1144	0.01643	3.67e-12	5334	Inf	0.456	¯
17:26649724	rs11080055	17	26649724	A	C	9310_2_3	CD8B	-0.11	0.0158	3.809e-12	5327	Inf	0.456	¯
17:26649724	rs11080055	17	26649724	A	C	8040_9_3	LEMD1	-0.1279	0.01841	4.232e-12	5359	Inf	0.456	¯
17:26649724	rs11080055	17	26649724	A	C	9823_2_3	DHFR	-0.1244	0.01797	5.062e-12	5353	Inf	0.456	¯
17:26649724	rs11080055	17	26649724	A	C	6961_14_3	IGFL3	-0.1229	0.01777	5.303e-12	5350	Inf	0.456	¯
17:26649724	rs11080055	17	26649724	A	C	8824_2_3	PSMD1	0.1257	0.01821	5.815e-12	5364	Inf	0.456	¯
17:26649724	rs11080055	17	26649724	A	C	5262_57_3	BCAR3	0.1205	0.01756	7.37e-12	5352	Inf	0.456	¯
17:26649724	rs11080055	17	26649724	A	C	5265_12_3	GRAP2	0.1201	0.01752	8.011e-12	5358	Inf	0.456	¯
17:26649724	rs11080055	17	26649724	A	C	5280_68_5	SLC25A18	0.1127	0.01649	8.893e-12	5337	Inf	0.456	¯
17:26649724	rs11080055	17	26649724	A	C	7839_99_3	FAM19A3	-0.1255	0.01838	9.518e-12	5356	Inf	0.456	¯
17:26649724	rs11080055	17	26649724	A	C	6371_50_3	ANGPTL7	0.1243	0.01824	1.072e-11	5364	Inf	0.456	¯
17:26649724	rs11080055	17	26649724	A	C	13650_11_3	KCNIP1	-0.1218	0.01792	1.188e-11	5357	Inf	0.456	¯
17:26649724	rs11080055	17	26649724	A	C	13496_19_3	HMGCS1	0.1204	0.01774	1.238e-11	5364	Inf	0.456	¯
17:26649724	rs11080055	17	26649724	A	C	12347_29_3	CCM2	-0.1152	0.01698	1.282e-11	5341	Inf	0.456	¯
17:26649724	rs11080055	17	26649724	A	C	9723_105_3	MMRN2	-0.1242	0.01833	1.37e-11	5360	Inf	0.456	¯
17:26649724	rs11080055	17	26649724	A	C	13547_5_3	HTR7	0.1259	0.01862	1.51e-11	5366	Inf	0.456	¯
17:26649724	rs11080055	17	26649724	A	C	3646_7_4	TEC	0.1178	0.01744	1.565e-11	5346	Inf	0.456	¯
17:26649724	rs11080055	17	26649724	A	C	6551_94_3	SERPINA12	0.1266	0.01876	1.654e-11	5364	Inf	0.456	¯
17:26649724	rs11080055	17	26649724	A	C	8633_18_3	RNF128	-0.1213	0.01803	1.927e-11	5357	Inf	0.456	¯
17:26649724	rs11080055	17	26649724	A	C	5345_51_3	CKAP2	-0.1187	0.01768	2.091e-11	5351	Inf	0.456	¯
17:26649724	rs11080055	17	26649724	A	C	13481_24_3	TCEA2	0.1157	0.01725	2.178e-11	5343	Inf	0.456	¯
17:26649724	rs11080055	17	26649724	A	C	7897_75_3	DLG3	0.1227	0.0183	2.213e-11	5359	Inf	0.456	¯
17:26649724	rs11080055	17	26649724	A	C	11382_5_3	BLVRA	-0.1234	0.01842	2.323e-11	5366	Inf	0.456	¯
17:26649724	rs11080055	17	26649724	A	C	7696_3_3	NBR1	-0.1212	0.01811	2.456e-11	5365	14672774	0.456	¯
17:26649724	rs11080055	17	26649724	A	C	2597_8_3	VEGFA	0.1259	0.01882	2.481e-11	5366	Inf	0.456	¯
17:26649724	rs11080055	17	26649724	A	C	8418_30_3	CTNNB1	-0.1148	0.01718	2.596e-11	5344	Inf	0.456	¯
17:26649724	rs11080055	17	26649724	A	C	12623_84_3	JARID2	0.1124	0.01684	2.672e-11	5341	Inf	0.456	¯
17:26649724	rs11080055	17	26649724	A	C	12576_21_3	MAGEA3	0.1174	0.0176	2.789e-11	5359	Inf	0.456	¯
17:26649724	rs11080055	17	26649724	A	C	13500_9_3	TEX29	0.1132	0.01704	3.423e-11	5346	Inf	0.456	¯
17:26649724	rs11080055	17	26649724	A	C	7106_37_3	OOSP2	0.1207	0.01819	3.475e-11	5363	Inf	0.456	¯
17:26649724	rs11080055	17	26649724	A	C	14314_6_3	PPIL2	-0.1132	0.01718	4.897e-11	5344	Inf	0.456	¯
17:26649724	rs11080055	17	26649724	A	C	3200_49_2	KLK13	-0.1145	0.01739	4.954e-11	5349	Inf	0.456	¯
17:26649724	rs11080055	17	26649724	A	C	12534_10_3	CALCOCO2	0.118	0.01794	5.174e-11	5363	20258626	0.456	¯
17:26649724	rs11080055	17	26649724	A	C	9490_3_3	C4orf32	-0.1152	0.01751	5.254e-11	5352	Inf	0.456	¯
17:26649724	rs11080055	17	26649724	A	C	9895_77_3	ERCC4	-0.1246	0.01897	5.512e-11	5367	Inf	0.456	¯
17:26649724	rs11080055	17	26649724	A	C	14633_26_3	TMEM185A	-0.1149	0.01752	6.032e-11	5342	Inf	0.456	¯
17:26649724	rs11080055	17	26649724	A	C	6237_11_3	FGFRL1	-0.123	0.01876	6.055e-11	5364	Inf	0.456	¯
17:26649724	rs11080055	17	26649724	A	C	9590_10_3	COX7A2L	0.1243	0.01897	6.189e-11	5368	Inf	0.456	¯
17:26649724	rs11080055	17	26649724	A	C	9456_34_3	IL22RA2	-0.1188	0.01814	6.441e-11	5362	Inf	0.456	¯
17:26649724	rs11080055	17	26649724	A	C	8748_45_3	CD74	0.1223	0.01874	7.255e-11	5364	Inf	0.456	¯
17:26649724	rs11080055	17	26649724	A	C	4569_52_2	SORCS2	-0.1226	0.01879	7.499e-11	5366	Inf	0.456	¯
17:26649724	rs11080055	17	26649724	A	C	7146_16_3	PDIA4	-0.04478	0.006868	7.669e-11	5346	Inf	0.456	¯
17:26649724	rs11080055	17	26649724	A	C	10710_23_3	ZPBP2	0.116	0.0178	7.795e-11	5359	11374693	0.456	¯
17:26649724	rs11080055	17	26649724	A	C	5927_4_3	WISP3	-0.1199	0.0184	8.015e-11	5362	Inf	0.456	¯
17:26649724	rs11080055	17	26649724	A	C	4695_49_2	CSN1S1	0.119	0.01832	9.095e-11	5362	Inf	0.456	¯
17:26649724	rs11080055	17	26649724	A	C	8888_33_3	SMIM9	-0.1142	0.01759	9.25e-11	5349	Inf	0.456	¯
17:26649724	rs11080055	17	26649724	A	C	14229_5_3	MOCS3	-0.1139	0.01758	1.011e-10	5351	Inf	0.456	¯
17:26649724	rs11080055	17	26649724	A	C	12532_28_3	CDC34	-0.1092	0.01691	1.171e-10	5342	Inf	0.456	¯
17:26649724	rs11080055	17	26649724	A	C	7071_23_4	MAN1B1	-0.1177	0.01824	1.218e-10	5358	Inf	0.456	¯
17:26649724	rs11080055	17	26649724	A	C	7116_31_3	OSCAR	0.1159	0.01799	1.268e-10	5353	Inf	0.456	¯
17:26649724	rs11080055	17	26649724	A	C	10528_2_3	DPEP1	0.1149	0.0179	1.529e-10	5361	Inf	0.456	¯
17:26649724	rs11080055	17	26649724	A	C	6601_1_3	UBE2J2	-0.102	0.01591	1.542e-10	5328	Inf	0.456	¯
17:26649724	rs11080055	17	26649724	A	C	13739_3_3	FLRT1	0.1087	0.01695	1.565e-10	5346	Inf	0.456	¯
17:26649724	rs11080055	17	26649724	A	C	11247_20_3	NAGS	0.1182	0.01846	1.655e-10	5360	15432308	0.456	¯
17:26649724	rs11080055	17	26649724	A	C	10064_12_3	RBBP9	-0.1132	0.01769	1.682e-10	5347	Inf	0.456	¯
17:26649724	rs11080055	17	26649724	A	C	14078_69_3	XCL1	-0.1174	0.01838	1.84e-10	5357	Inf	0.456	¯
17:26649724	rs11080055	17	26649724	A	C	13934_3_3	MCF2L	0.1165	0.01824	1.841e-10	5363	Inf	0.456	¯
17:26649724	rs11080055	17	26649724	A	C	3642_4_1	CD84	0.1185	0.01856	1.854e-10	5363	Inf	0.456	¯
17:26649724	rs11080055	17	26649724	A	C	5247_17_4	PPIA	0.1177	0.01847	2.048e-10	5363	Inf	0.456	¯
17:26649724	rs11080055	17	26649724	A	C	10576_7_3	PLXDC2	0.1154	0.01813	2.153e-10	5360	Inf	0.456	¯
17:26649724	rs11080055	17	26649724	A	C	8021_59_3	MRPL14	0.1196	0.01895	2.952e-10	5367	Inf	0.456	¯
17:26649724	rs11080055	17	26649724	A	C	8991_115_3	FCRL4	0.1159	0.01839	3.168e-10	5363	Inf	0.456	¯
17:26649724	rs11080055	17	26649724	A	C	11325_8_3	BTG2	-0.1128	0.01792	3.332e-10	5354	Inf	0.456	¯
17:26649724	rs11080055	17	26649724	A	C	13118_5_3	SMOC1	-0.1035	0.01645	3.364e-10	5366	Inf	0.456	¯
17:26649724	rs11080055	17	26649724	A	C	9234_8_3	TWSG1	0.1169	0.01858	3.447e-10	5364	Inf	0.456	¯
17:26649724	rs11080055	17	26649724	A	C	5879_51_3	DCTN2	0.1136	0.01806	3.465e-10	5361	Inf	0.456	¯
17:26649724	rs11080055	17	26649724	A	C	6285_71_3	MLEC	0.1065	0.01699	4e-10	5348	Inf	0.456	¯
17:26649724	rs11080055	17	26649724	A	C	11180_17_3	SMARCC1	-0.1139	0.0182	4.178e-10	5358	Inf	0.456	¯
17:26649724	rs11080055	17	26649724	A	C	10851_77_3	EBI3	0.1139	0.01826	4.723e-10	5361	Inf	0.456	¯
17:26649724	rs11080055	17	26649724	A	C	10721_76_3	PCDHGB4	-0.1129	0.01809	4.729e-10	5352	Inf	0.456	¯
17:26649724	rs11080055	17	26649724	A	C	11244_63_3	LTBP4	-0.1119	0.01794	4.788e-10	5355	Inf	0.456	¯
17:26649724	rs11080055	17	26649724	A	C	13960_15_3	AGAP3	-0.1148	0.01842	4.868e-10	5361	Inf	0.456	¯
17:26649724	rs11080055	17	26649724	A	C	13723_6_3	IL10	0.1113	0.01785	4.9e-10	5361	Inf	0.456	¯
17:26649724	rs11080055	17	26649724	A	C	8535_102_3	DMKN	0.1115	0.0179	5.05e-10	5353	Inf	0.456	¯
17:26649724	rs11080055	17	26649724	A	C	2704_74_1	TNFRSF13B	-0.09434	0.01517	5.378e-10	5332	9774292	0.456	¯
17:26649724	rs11080055	17	26649724	A	C	5930_54_3	TNNI3	-0.1126	0.01814	5.816e-10	5358	Inf	0.456	¯
17:26649724	rs11080055	17	26649724	A	C	3827_22_1	PAK6	0.1146	0.01851	6.566e-10	5362	Inf	0.456	¯
17:26649724	rs11080055	17	26649724	A	C	10630_5_3	HTATIP2	0.1075	0.01737	6.668e-10	5362	Inf	0.456	¯
17:26649724	rs11080055	17	26649724	A	C	9927_96_3	TNS4	0.1127	0.01823	6.806e-10	5362	11982356	0.456	¯
17:26649724	rs11080055	17	26649724	A	C	13556_28_3	HTR2A	-0.1119	0.01816	7.687e-10	5357	Inf	0.456	¯
17:26649724	rs11080055	17	26649724	A	C	12385_4_3	CAPN3	-0.1061	0.01722	7.81e-10	5338	Inf	0.456	¯
17:26649724	rs11080055	17	26649724	A	C	13021_12_3	EMID1	0.1066	0.0173	7.825e-10	5345	Inf	0.456	¯
17:26649724	rs11080055	17	26649724	A	C	2917_3_2	TNFSF11	0.1024	0.01663	8.049e-10	5335	Inf	0.456	¯
17:26649724	rs11080055	17	26649724	A	C	10480_33_3	CD59	-0.1073	0.01744	8.145e-10	5345	Inf	0.456	¯
17:26649724	rs11080055	17	26649724	A	C	7200_4_3	LRFN2	0.1129	0.01835	8.158e-10	5363	Inf	0.456	¯
17:26649724	rs11080055	17	26649724	A	C	14144_3_3	HIST3H2A	-0.1089	0.01774	9.009e-10	5348	Inf	0.456	¯
17:26649724	rs11080055	17	26649724	A	C	3837_6_2	ZAP70	-0.1113	0.01821	1.047e-09	5359	Inf	0.456	¯
17:26649724	rs11080055	17	26649724	A	C	13973_62_3	TTL	0.1143	0.0187	1.068e-09	5363	Inf	0.456	¯
17:26649724	rs11080055	17	26649724	A	C	13545_97_3	EIF1AD	-0.1135	0.01863	1.182e-09	5367	Inf	0.456	¯
17:26649724	rs11080055	17	26649724	A	C	14308_192_3	CLECL1	-0.1116	0.01836	1.302e-09	5360	Inf	0.456	¯
17:26649724	rs11080055	17	26649724	A	C	9800_20_3	NDUFB8	-0.1132	0.01866	1.405e-09	5362	Inf	0.456	¯
17:26649724	rs11080055	17	26649724	A	C	8280_238_3	VTN	0.1062	0.01751	1.406e-09	5351	44574	0.456	¯
17:26649724	rs11080055	17	26649724	A	C	12345_4_3	ANAPC10	-0.1098	0.01812	1.478e-09	5363	Inf	0.456	¯
17:26649724	rs11080055	17	26649724	A	C	6510_56_3	RNF128	-0.111	0.01832	1.487e-09	5358	Inf	0.456	¯
17:26649724	rs11080055	17	26649724	A	C	6362_6_3	C2orf40	-0.1099	0.0182	1.681e-09	5353	Inf	0.456	¯
17:26649724	rs11080055	17	26649724	A	C	10624_45_3	SPINK13	0.1052	0.0175	1.945e-09	5359	Inf	0.456	¯
17:26649724	rs11080055	17	26649724	A	C	11851_21_3	TREM2	-0.1086	0.01816	2.355e-09	5361	Inf	0.456	¯
17:26649724	rs11080055	17	26649724	A	C	12581_39_3	IMPA2	0.1103	0.01854	2.846e-09	5363	Inf	0.456	¯
17:26649724	rs11080055	17	26649724	A	C	10945_11_3	STX6	-0.1027	0.01729	3.008e-09	5346	Inf	0.456	¯
17:26649724	rs11080055	17	26649724	A	C	7785_1_3	EFNB3	-0.09991	0.01685	3.262e-09	5342	19035031	0.456	¯
17:26649724	rs11080055	17	26649724	A	C	4237_70_3	LCMT1	-0.1048	0.01768	3.263e-09	5352	Inf	0.456	¯
17:26649724	rs11080055	17	26649724	A	C	8942_2_3	MRPL21	-0.1039	0.01754	3.33e-09	5353	Inf	0.456	¯
17:26649724	rs11080055	17	26649724	A	C	3281_19_1	ANGPTL3	0.09209	0.01557	3.567e-09	5327	Inf	0.456	¯
17:26649724	rs11080055	17	26649724	A	C	10665_30_3	HBG1	-0.09517	0.01612	3.808e-09	5334	Inf	0.456	¯
17:26649724	rs11080055	17	26649724	A	C	12439_67_3	IRF9	0.1096	0.01858	3.886e-09	5364	Inf	0.456	¯
17:26649724	rs11080055	17	26649724	A	C	13056_18_3	SLC6A16	0.1044	0.01771	3.972e-09	5360	Inf	0.456	¯
17:26649724	rs11080055	17	26649724	A	C	11202_70_3	TBX5	0.1058	0.01798	4.143e-09	5364	Inf	0.456	¯
17:26649724	rs11080055	17	26649724	A	C	13502_2_3	SLC26A11	0.1073	0.01827	4.587e-09	5359	51544476	0.456	¯
17:26649724	rs11080055	17	26649724	A	C	8397_147_3	QSOX2	0.1041	0.01775	4.757e-09	5354	Inf	0.456	¯
17:26649724	rs11080055	17	26649724	A	C	10854_15_3	GCNT4	-0.1018	0.01738	4.913e-09	5342	Inf	0.456	¯
17:26649724	rs11080055	17	26649724	A	C	7625_27_3	YWHAQ	0.1079	0.01844	5.149e-09	5360	Inf	0.456	¯
17:26649724	rs11080055	17	26649724	A	C	9959_60_3	TMEM59L	-0.1057	0.01811	5.514e-09	5352	Inf	0.456	¯
17:26649724	rs11080055	17	26649724	A	C	10034_16_3	FRK	0.102	0.01747	5.535e-09	5348	Inf	0.456	¯
17:26649724	rs11080055	17	26649724	A	C	10695_12_3	WFDC10B	-0.108	0.01851	5.646e-09	5359	Inf	0.456	¯
17:26649724	rs11080055	17	26649724	A	C	11542_11_3	TMEM230	-0.1032	0.01768	5.712e-09	5341	Inf	0.456	¯
17:26649724	rs11080055	17	26649724	A	C	13713_164_3	SEC22A	0.1046	0.01793	5.766e-09	5362	Inf	0.456	¯
17:26649724	rs11080055	17	26649724	A	C	3197_70_2	IDE	-0.1023	0.01755	6.031e-09	5358	Inf	0.456	¯
17:26649724	rs11080055	17	26649724	A	C	8257_71_3	OXT	-0.1091	0.01874	6.066e-09	5365	Inf	0.456	¯
17:26649724	rs11080055	17	26649724	A	C	11377_19_3	ADH7	-0.1089	0.01873	6.417e-09	5361	Inf	0.456	¯
17:26649724	rs11080055	17	26649724	A	C	11361_73_3	TYMP	-0.1049	0.01805	6.578e-09	5357	Inf	0.456	¯
17:26649724	rs11080055	17	26649724	A	C	12518_289_3	PBRM1	0.1077	0.01855	6.7e-09	5362	Inf	0.456	¯
17:26649724	rs11080055	17	26649724	A	C	13668_44_3	TYRO3	0.1096	0.01888	6.733e-09	5365	Inf	0.456	¯
17:26649724	rs11080055	17	26649724	A	C	14085_28_3	IL13	0.1054	0.0182	7.532e-09	5358	Inf	0.456	¯
17:26649724	rs11080055	17	26649724	A	C	10552_88_3	KLRC4	-0.106	0.01832	7.61e-09	5359	Inf	0.456	¯
17:26649724	rs11080055	17	26649724	A	C	5694_57_3	SMOC1	0.1076	0.01864	8.31e-09	5366	Inf	0.456	¯
17:26649724	rs11080055	17	26649724	A	C	13525_17_3	KCNG4	0.09769	0.01693	8.403e-09	5346	Inf	0.456	¯
17:26649724	rs11080055	17	26649724	A	C	11510_51_3	APOL1	0.1022	0.01776	9.093e-09	5361	Inf	0.456	¯
17:26649724	rs11080055	17	26649724	A	C	12431_13_3	PELO	-0.1028	0.01787	9.268e-09	5346	Inf	0.456	¯
17:26649724	rs11080055	17	26649724	A	C	13744_37_3	IL3RA	0.1019	0.01773	9.597e-09	5365	Inf	0.456	¯
17:26649724	rs11080055	17	26649724	A	C	10572_65_3	CST8	0.1037	0.01806	9.918e-09	5353	Inf	0.456	¯
17:26649724	rs11080055	17	26649724	A	C	8484_8_3	LEP	0.09948	0.01735	1.038e-08	5362	Inf	0.456	¯
17:26649724	rs11080055	17	26649724	A	C	7934_11_3	NDRG4	0.09636	0.01682	1.061e-08	5343	Inf	0.456	¯
17:26649724	rs11080055	17	26649724	A	C	7131_8_3	CETP	-0.1031	0.01808	1.247e-08	5366	Inf	0.456	¯
17:26649724	rs11080055	17	26649724	A	C	7884_15_3	DDR2	0.1036	0.01817	1.276e-08	5358	Inf	0.456	¯
17:26649724	rs11080055	17	26649724	A	C	11138_16_3	RUNX3	0.1055	0.01852	1.288e-08	5362	Inf	0.456	¯
17:26649724	rs11080055	17	26649724	A	C	10640_9_3	TOR1AIP2	0.1009	0.01776	1.404e-08	5359	Inf	0.456	¯
17:26649724	rs11080055	17	26649724	A	C	8219_14_3	ZG16	0.1067	0.01881	1.469e-08	5366	Inf	0.456	¯
17:26649724	rs11080055	17	26649724	A	C	12060_28_3	GDF11	-0.1022	0.01802	1.517e-08	5356	Inf	0.456	¯
17:26649724	rs11080055	17	26649724	A	C	4472_5_2	TPM2	-0.1019	0.01798	1.522e-08	5353	Inf	0.456	¯
17:26649724	rs11080055	17	26649724	A	C	10356_21_3	JUN	0.09745	0.01724	1.646e-08	5346	Inf	0.456	¯
17:26649724	rs11080055	17	26649724	A	C	9365_91_3	EYS	0.1053	0.01863	1.667e-08	5364	Inf	0.456	¯
17:26649724	rs11080055	17	26649724	A	C	11167_6_3	MTMR1	-0.1032	0.01826	1.68e-08	5364	Inf	0.456	¯
17:26649724	rs11080055	17	26649724	A	C	6571_75_3	C17orf78	0.09768	0.0173	1.722e-08	5340	9083204	0.456	¯
17:26649724	rs11080055	17	26649724	A	C	12473_48_3	KCTD5	-0.1027	0.01823	1.857e-08	5358	Inf	0.456	¯
17:26649724	rs11080055	17	26649724	A	C	10036_201_3	ZHX3	-0.1028	0.01825	1.879e-08	5359	Inf	0.456	¯
17:26649724	rs11080055	17	26649724	A	C	7195_119_3	EPHA7	0.1014	0.01802	1.926e-08	5363	Inf	0.456	¯
17:26649724	rs11080055	17	26649724	A	C	2616_23_18	ERBB2	0.1018	0.01809	1.927e-08	5365	11194443	0.456	¯
17:26649724	rs11080055	17	26649724	A	C	2611_72_2	TYRO3	-0.09789	0.01741	1.992e-08	5349	Inf	0.456	¯
17:26649724	rs11080055	17	26649724	A	C	9900_36_3	NEFH	0.1025	0.01826	2.11e-08	5355	Inf	0.456	¯
17:26649724	rs11080055	17	26649724	A	C	14036_116_3	MPDZ	0.0996	0.01775	2.113e-08	5346	Inf	0.456	¯
17:26649724	rs11080055	17	26649724	A	C	7939_1_3	PQLC2L	-0.09938	0.01776	2.293e-08	5362	Inf	0.456	¯
17:26649724	rs11080055	17	26649724	A	C	8876_51_3	NRXN2	-0.09989	0.01786	2.34e-08	5358	Inf	0.456	¯
17:26649724	rs11080055	17	26649724	A	C	7765_15_3	ITM2A	-0.0947	0.01693	2.354e-08	5340	Inf	0.456	¯
17:26649724	rs11080055	17	26649724	A	C	7860_9_3	HERC4	-0.09769	0.01748	2.398e-08	5355	Inf	0.456	¯
17:26649724	rs11080055	17	26649724	A	C	7753_21_3	HTATIP2	0.1044	0.01868	2.422e-08	5364	Inf	0.456	¯
17:26649724	rs11080055	17	26649724	A	C	5638_23_3	COLGALT1	0.1015	0.01821	2.566e-08	5358	Inf	0.456	¯
17:26649724	rs11080055	17	26649724	A	C	10390_21_3	ZNRF3	0.1018	0.01828	2.65e-08	5358	Inf	0.456	¯
17:26649724	rs11080055	17	26649724	A	C	3902_21_2	SKP1	0.1043	0.01873	2.664e-08	5364	Inf	0.456	¯
17:26649724	rs11080055	17	26649724	A	C	10346_5_3	STAT3	0.1013	0.01819	2.725e-08	5359	13815618	0.456	¯
17:26649724	rs11080055	17	26649724	A	C	2841_13_2	FRZB	0.09387	0.01688	2.834e-08	5350	Inf	0.456	¯
17:26649724	rs11080055	17	26649724	A	C	3758_68_3	PROC	0.09471	0.01704	2.861e-08	5341	Inf	0.456	¯
17:26649724	rs11080055	17	26649724	A	C	6290_3_3	UTS2B	0.1021	0.01837	2.874e-08	5363	Inf	0.456	¯
17:26649724	rs11080055	17	26649724	A	C	11396_39_3	DNAI1	-0.09584	0.01728	3.07e-08	5349	Inf	0.456	¯
17:26649724	rs11080055	17	26649724	A	C	13698_28_3	KIAA0319L	0.1022	0.01847	3.298e-08	5360	Inf	0.456	¯
17:26649724	rs11080055	17	26649724	A	C	8387_33_3	YWHAE	-0.1036	0.0188	3.747e-08	5363	25346055	0.456	¯
17:26649724	rs11080055	17	26649724	A	C	10902_53_3	ASPRV1	0.09769	0.01777	4.033e-08	5349	Inf	0.456	¯
17:26649724	rs11080055	17	26649724	A	C	5988_49_3	TNFSF14	0.09276	0.01691	4.31e-08	5352	Inf	0.456	¯
17:26649724	rs11080055	17	26649724	A	C	2585_2_5	PRL	0.1015	0.01851	4.329e-08	5361	Inf	0.456	¯
17:26649724	rs11080055	17	26649724	A	C	8249_124_3	ALK	-0.09709	0.01774	4.656e-08	5353	Inf	0.456	¯
17:26649724	rs11080055	17	26649724	A	C	9116_28_3	HEPACAM2	-0.09927	0.01818	4.991e-08	5363	Inf	0.456	¯
17:26649724	rs11080055	17	26649724	A	C	12807_89_3	ARHGAP30	-0.1016	0.01861	5.007e-08	5366	Inf	0.456	¯
17:26649724	rs11080055	17	26649724	A	C	3893_55_2	MSLN	-0.09632	0.01766	5.134e-08	5359	Inf	0.456	¯
17:26649724	rs11080055	17	26649724	A	C	7745_3_3	CISD1	0.09732	0.01785	5.198e-08	5361	Inf	0.456	¯
17:26649724	rs11080055	17	26649724	A	C	11860_3_3	CLPB	0.09859	0.01811	5.431e-08	5364	Inf	0.456	¯
17:26649724	rs11080055	17	26649724	A	C	12706_2_3	CDC42BPA	0.097	0.01787	5.927e-08	5350	Inf	0.456	¯
17:26649724	rs11080055	17	26649724	A	C	12548_75_3	RRAGC	0.1017	0.01873	5.962e-08	5366	Inf	0.456	¯
17:26649724	rs11080055	17	26649724	A	C	7746_230_3	NCAM1	0.0988	0.01821	5.992e-08	5360	Inf	0.456	¯
17:26649724	rs11080055	17	26649724	A	C	7953_20_3	SLAMF1	-0.09889	0.01824	6.168e-08	5366	Inf	0.456	¯
17:26649724	rs11080055	17	26649724	A	C	9332_6_3	DEFB136	0.09594	0.01774	6.647e-08	5361	Inf	0.456	¯
17:26649724	rs11080055	17	26649724	A	C	7817_36_3	CCNC	0.1012	0.01872	6.649e-08	5367	Inf	0.456	¯
17:26649724	rs11080055	17	26649724	A	C	9747_48_3	MARK3	0.09595	0.01775	6.797e-08	5354	Inf	0.456	¯
17:26649724	rs11080055	17	26649724	A	C	10510_62_3	SCIMP	0.09549	0.01771	7.24e-08	5357	21510727	0.456	¯
17:26649724	rs11080055	17	26649724	A	C	9518_95_3	PLA1A	0.1015	0.01892	8.533e-08	5367	Inf	0.456	¯
17:26649724	rs11080055	17	26649724	A	C	3045_72_2	PTN	0.07987	0.0149	8.601e-08	5368	Inf	0.456	¯
17:26649724	rs11080055	17	26649724	A	C	13131_5_3	HK1	0.09248	0.01726	8.777e-08	5353	Inf	0.456	¯
17:26649724	rs11080055	17	26649724	A	C	10631_9_3	PGRMC2	0.08829	0.0165	9.154e-08	5335	Inf	0.456	¯
17:26649724	rs11080055	17	26649724	A	C	6528_95_3	EXTL2	-0.09072	0.01697	9.376e-08	5340	Inf	0.456	¯
17:26649724	rs11080055	17	26649724	A	C	14228_1_3	PCDH15	-0.09085	0.01709	1.108e-07	5342	Inf	0.456	¯
17:26649724	rs11080055	17	26649724	A	C	13090_17_3	S100A6	0.09652	0.01819	1.158e-07	5357	Inf	0.456	¯
17:26649724	rs11080055	17	26649724	A	C	10914_4_3	CHIC2	-0.09349	0.01764	1.202e-07	5348	Inf	0.456	¯
17:26649724	rs11080055	17	26649724	A	C	8233_2_3	ITIH5	0.09898	0.01873	1.315e-07	5364	Inf	0.456	¯
17:26649724	rs11080055	17	26649724	A	C	10366_11_3	PDGFRA	0.09757	0.01857	1.541e-07	5365	Inf	0.456	¯
17:26649724	rs11080055	17	26649724	A	C	12436_84_3	GSTO1	-0.09588	0.01826	1.563e-07	5352	Inf	0.456	¯
17:26649724	rs11080055	17	26649724	A	C	3888_8_1	ING1	0.09839	0.01874	1.571e-07	5366	Inf	0.456	¯
17:26649724	rs11080055	17	26649724	A	C	13622_16_3	PPP2R5A	-0.09759	0.01859	1.592e-07	5365	Inf	0.456	¯
17:26649724	rs11080055	17	26649724	A	C	5250_53_3	IMPDH2	0.09213	0.01756	1.606e-07	5355	Inf	0.456	¯
17:26649724	rs11080055	17	26649724	A	C	14245_195_3	SNX7	-0.09145	0.01744	1.646e-07	5341	Inf	0.456	¯
17:26649724	rs11080055	17	26649724	A	C	8243_55_3	SPINK1	0.09747	0.01861	1.69e-07	5366	Inf	0.456	¯
17:26649724	rs11080055	17	26649724	A	C	6377_54_3	LYZL2	-0.09223	0.01762	1.726e-07	5357	Inf	0.456	¯
17:26649724	rs11080055	17	26649724	A	C	12627_97_3	ATG7	0.0969	0.01852	1.744e-07	5364	Inf	0.456	¯
17:26649724	rs11080055	17	26649724	A	C	8903_1_3	COX6C	-0.09662	0.01851	1.853e-07	5362	Inf	0.456	¯
17:26649724	rs11080055	17	26649724	A	C	8386_11_3	PATE1	-0.09561	0.01831	1.854e-07	5358	Inf	0.456	¯
17:26649724	rs11080055	17	26649724	A	C	12686_15_3	MPST	-0.08868	0.01699	1.873e-07	5340	Inf	0.456	¯
17:26649724	rs11080055	17	26649724	A	C	13623_4_3	KMT2D	-0.08719	0.01671	1.883e-07	5333	Inf	0.456	¯
17:26649724	rs11080055	17	26649724	A	C	2682_68_1	HSPD1	0.09535	0.01828	1.898e-07	5359	Inf	0.456	¯
17:26649724	rs11080055	17	26649724	A	C	5009_11_1	MSN	-0.09555	0.01836	2.021e-07	5364	Inf	0.456	¯
17:26649724	rs11080055	17	26649724	A	C	9964_10_3	MYZAP	-0.09228	0.01773	2.023e-07	5358	Inf	0.456	¯
17:26649724	rs11080055	17	26649724	A	C	9789_52_3	SYNE2	-0.08792	0.0169	2.037e-07	5339	Inf	0.456	¯
17:26649724	rs11080055	17	26649724	A	C	10637_50_3	KIAA1324	0.09728	0.01871	2.063e-07	5364	Inf	0.456	¯
17:26649724	rs11080055	17	26649724	A	C	11429_80_3	HNRNPC	-0.09574	0.01845	2.182e-07	5363	Inf	0.456	¯
17:26649724	rs11080055	17	26649724	A	C	7864_3_3	SIGLEC8	-0.09484	0.01828	2.214e-07	5359	Inf	0.456	¯
17:26649724	rs11080055	17	26649724	A	C	3024_18_2	SERPINF2	-0.07909	0.01525	2.239e-07	5336	24991162	0.456	¯
17:26649724	rs11080055	17	26649724	A	C	8264_43_3	DLL1	0.09416	0.01816	2.254e-07	5367	Inf	0.456	¯
17:26649724	rs11080055	17	26649724	A	C	10772_21_3	CSGALNACT2	0.08884	0.01717	2.357e-07	5347	Inf	0.456	¯
17:26649724	rs11080055	17	26649724	A	C	12864_9_3	NIPAL4	-0.09495	0.01838	2.469e-07	5361	Inf	0.456	¯
17:26649724	rs11080055	17	26649724	A	C	11457_53_3	GALE	-0.09131	0.01767	2.471e-07	5363	Inf	0.456	¯
17:26649724	rs11080055	17	26649724	A	C	14104_1_3	TRIL	-0.09356	0.01812	2.498e-07	5357	Inf	0.456	¯
17:26649724	rs11080055	17	26649724	A	C	5264_65_3	CALR	0.09125	0.01767	2.505e-07	5348	Inf	0.456	¯
17:26649724	rs11080055	17	26649724	A	C	7761_125_3	CHKB	0.09326	0.01809	2.608e-07	5360	Inf	0.456	¯
17:26649724	rs11080055	17	26649724	A	C	2719_3_4	CSF3R	0.09189	0.01782	2.615e-07	5357	Inf	0.456	¯
17:26649724	rs11080055	17	26649724	A	C	7038_45_3	ST8SIA4	0.09637	0.01877	2.915e-07	5365	Inf	0.456	¯
17:26649724	rs11080055	17	26649724	A	C	11208_15_3	NAGPA	0.09524	0.01859	3.095e-07	5361	Inf	0.456	¯
17:26649724	rs11080055	17	26649724	A	C	5613_75_3	LAT2	0.09188	0.01794	3.125e-07	5350	Inf	0.456	¯
17:26649724	rs11080055	17	26649724	A	C	9765_4_3	NDE1	0.09395	0.01835	3.147e-07	5363	Inf	0.456	¯
17:26649724	rs11080055	17	26649724	A	C	8336_267_3	GRAMD1C	0.01466	0.002867	3.276e-07	5360	Inf	0.456	¯
17:26649724	rs11080055	17	26649724	A	C	11458_30_3	PCBP1	0.09391	0.01841	3.501e-07	5362	Inf	0.456	¯
17:26649724	rs11080055	17	26649724	A	C	12700_9_3	ACLY	0.09257	0.01816	3.551e-07	5358	13373445	0.456	¯
17:26649724	rs11080055	17	26649724	A	C	10847_1_3	SIGLEC15	-0.08459	0.01661	3.625e-07	5335	Inf	0.456	¯
17:26649724	rs11080055	17	26649724	A	C	9514_46_3	EFCAB14	0.09289	0.01824	3.645e-07	5360	Inf	0.456	¯
17:26649724	rs11080055	17	26649724	A	C	12957_62_3	UQCRB	-0.08229	0.01619	3.854e-07	5329	Inf	0.456	¯
17:26649724	rs11080055	17	26649724	A	C	9956_7_3	ADAM15	-0.02155	0.004241	3.871e-07	5351	Inf	0.456	¯
17:26649724	rs11080055	17	26649724	A	C	6117_4_3	PCSK2	0.09501	0.01871	3.956e-07	5367	Inf	0.456	¯
17:26649724	rs11080055	17	26649724	A	C	5004_69_1	MAPK11	-0.09402	0.01852	4.001e-07	5368	Inf	0.456	¯
17:26649724	rs11080055	17	26649724	A	C	8305_18_3	SULF2	-0.09457	0.01863	4.002e-07	5368	Inf	0.456	¯
17:26649724	rs11080055	17	26649724	A	C	11355_10_3	EIF5A2	-0.09166	0.01807	4.036e-07	5355	Inf	0.456	¯
17:26649724	rs11080055	17	26649724	A	C	8372_29_3	CDHR1	-0.09381	0.0185	4.08e-07	5361	Inf	0.456	¯
17:26649724	rs11080055	17	26649724	A	C	5825_49_3	IFNGR1	-0.09203	0.01817	4.227e-07	5366	Inf	0.456	¯
17:26649724	rs11080055	17	26649724	A	C	8273_84_3	IL31RA	-0.08548	0.01694	4.64e-07	5339	Inf	0.456	¯
17:26649724	rs11080055	17	26649724	A	C	10626_116_3	ST6GALNAC3	-0.08885	0.01763	4.831e-07	5346	Inf	0.456	¯
17:26649724	rs11080055	17	26649724	A	C	12034_28_3	CAP1	-0.09477	0.01881	4.842e-07	5364	Inf	0.456	¯
17:26649724	rs11080055	17	26649724	A	C	11230_12_3	CCBE1	0.0916	0.01822	5.111e-07	5359	Inf	0.456	¯
17:26649724	rs11080055	17	26649724	A	C	10569_28_3	SCGB1A1	0.08603	0.01713	5.241e-07	5344	Inf	0.456	¯
17:26649724	rs11080055	17	26649724	A	C	13129_40_3	LDLR	0.09159	0.01824	5.26e-07	5363	Inf	0.456	¯
17:26649724	rs11080055	17	26649724	A	C	5094_62_3	JAML	-0.09124	0.01817	5.312e-07	5360	Inf	0.456	¯
17:26649724	rs11080055	17	26649724	A	C	9383_24_3	CHI3L2	-0.08256	0.01645	5.371e-07	5335	Inf	0.456	¯
17:26649724	rs11080055	17	26649724	A	C	7175_4_3	PCDHGA2	0.08897	0.01776	5.644e-07	5355	Inf	0.456	¯
17:26649724	rs11080055	17	26649724	A	C	6232_54_3	CD86	-0.09252	0.01847	5.656e-07	5361	Inf	0.456	¯
17:26649724	rs11080055	17	26649724	A	C	7928_183_3	TPST1	0.09132	0.01824	5.686e-07	5357	Inf	0.456	¯
17:26649724	rs11080055	17	26649724	A	C	10453_7_3	CEACAM20	0.09099	0.01819	5.861e-07	5360	Inf	0.456	¯
17:26649724	rs11080055	17	26649724	A	C	10892_8_3	OSMR	-0.08592	0.01718	5.872e-07	5339	Inf	0.456	¯
17:26649724	rs11080055	17	26649724	A	C	11276_1_3	CEP57	-0.09021	0.01805	5.963e-07	5355	Inf	0.456	¯
17:26649724	rs11080055	17	26649724	A	C	9008_6_3	PRRG1	-0.09307	0.01862	5.974e-07	5364	Inf	0.456	¯
17:26649724	rs11080055	17	26649724	A	C	12692_56_3	DOT1L	0.0875	0.01752	6.04e-07	5356	Inf	0.456	¯
17:26649724	rs11080055	17	26649724	A	C	7843_152_3	CEND1	0.0915	0.01834	6.269e-07	5362	Inf	0.456	¯
17:26649724	rs11080055	17	26649724	A	C	10553_8_3	TOR1AIP2	0.08608	0.01725	6.274e-07	5341	Inf	0.456	¯
17:26649724	rs11080055	17	26649724	A	C	9607_39_3	PRR27	0.08527	0.01713	6.654e-07	5345	Inf	0.456	¯
17:26649724	rs11080055	17	26649724	A	C	2505_49_3	GFRA3	-0.07659	0.0154	6.806e-07	5325	Inf	0.456	¯
17:26649724	rs11080055	17	26649724	A	C	8057_78_3	USE1	0.08902	0.01792	6.961e-07	5366	Inf	0.456	¯
17:26649724	rs11080055	17	26649724	A	C	4144_13_1	CCL13	0.09047	0.01822	7.107e-07	5363	6033747	0.456	¯
17:26649724	rs11080055	17	26649724	A	C	5605_77_3	MFNG	-0.08394	0.01695	7.626e-07	5337	Inf	0.456	¯
17:26649724	rs11080055	17	26649724	A	C	5350_14_2	GPC6	-0.08816	0.01781	7.685e-07	5345	Inf	0.456	¯
17:26649724	rs11080055	17	26649724	A	C	12821_6_3	NLRP10	-0.09236	0.01867	7.75e-07	5364	Inf	0.456	¯
17:26649724	rs11080055	17	26649724	A	C	14056_4_3	CGA	-0.09049	0.0183	7.809e-07	5366	Inf	0.456	¯
17:26649724	rs11080055	17	26649724	A	C	3404_51_2	TPSG1	0.08748	0.01769	7.85e-07	5357	Inf	0.456	¯
17:26649724	rs11080055	17	26649724	A	C	3423_59_2	CMA1	-0.08185	0.01656	7.966e-07	5336	Inf	0.456	¯
17:26649724	rs11080055	17	26649724	A	C	10351_51_3	IRF1	0.08872	0.01799	8.415e-07	5358	Inf	0.456	¯
17:26649724	rs11080055	17	26649724	A	C	3199_54_2	KLK12	0.09007	0.01829	8.703e-07	5359	Inf	0.456	¯
17:26649724	rs11080055	17	26649724	A	C	10514_5_3	PTGDS	-0.08082	0.01642	8.834e-07	5344	Inf	0.456	¯
17:26649724	rs11080055	17	26649724	A	C	2774_10_3	IL16	0.08747	0.01778	8.969e-07	5355	Inf	0.456	¯
17:26649724	rs11080055	17	26649724	A	C	3078_1_2	PGF	0.08956	0.01827	9.744e-07	5361	Inf	0.456	¯
17:26649724	rs11080055	17	26649724	A	C	3178_5_2	CTSC	-0.07859	0.01604	9.903e-07	5330	Inf	0.456	¯
17:26649724	rs11080055	17	26649724	A	C	11177_16_3	KRT5	-0.09011	0.0184	9.938e-07	5363	Inf	0.456	¯
