# Supplementary material for: A proteogenomic signature of age-related macular degeneration in blood
Source: Nat Commun. 2022 Jun 13;13:3401. doi: 10.1038/s41467-022-31085-x (PMC9192739; doi:10.1038/s41467-022-31085-x)
Supplement: Supplementary file 13 — Supplementary Data 10 [file 41467_2022_31085_MOESM13_ESM.xlsx]

## Sheet: Supplementary Data 10
Supplementary Data 10. Enrichment of pathways among serum proteins regulated by AMD-linked variants using g:Profiler (PMID: 31066453). The trans hotspot locus at rs11080055 was omitted from the analysis. The hypergeometric test was used to assess significance of enriched categories, adjusting for multiple testing. The reported P-values are two-sided.
Variant	Source	Term_name	Term_id	Adjusted P-value	Term_size	Query_size	Intersection_size	Effective_domain_size	Intersections
rs10922109	GO:BP	regulation of humoral immune response	GO:0002920	0.00001264339367885708	130	36	7	18017	CFHR1,HPX,CFHR4,CFP,CFH,CFB,C3
rs10922109	GO:BP	complement activation, alternative pathway	GO:0006957	0.00005002613309694208	16	36	4	18017	CFP,CFH,CFB,C3
rs10922109	GO:BP	regulation of complement activation	GO:0030449	0.00014940344325272312	109	36	6	18017	CFHR1,CFHR4,CFP,CFH,CFB,C3
rs10922109	GO:BP	positive regulation of response to stimulus	GO:0048584	0.0027842339681395504	2476	36	17	18017	CFHR1,HPX,CFHR4,LRRC19,CFP,CFH,CFB,GSKIP,PDGFRA,KMT2D,PRLR,TNFRSF18,GSK3A,MMP8,CTSC,IL10RA,C3
rs10922109	GO:BP	complement activation	GO:0006956	0.0028940339982414494	180	36	6	18017	CFHR1,CFHR4,CFP,CFH,CFB,C3
rs10922109	GO:BP	humoral immune response	GO:0006959	0.018025740136748555	380	36	7	18017	CFHR1,HPX,CFHR4,CFP,CFH,CFB,C3
rs10922109	GO:CC	blood microparticle	GO:0072562	0.0000888295185443639	140	39	6	18956	CFHR1,HPX,CFH,CFB,PON1,C3
rs10922109	KEGG	Complement and coagulation cascades	KEGG:04610	0.0005215011179701064	85	27	5	7963	CFHR1,CFHR4,CFH,CFB,C3
rs10922109	REAC	Alternative complement activation	REAC:R-HSA-173736	0.00006281377008132169	5	30	3	10627	CFP,CFB,C3
rs10922109	REAC	Regulation of Complement cascade	REAC:R-HSA-977606	0.00009727394420705762	101	30	6	10627	CFHR1,CFHR4,CFP,CFH,CFB,C3
rs10922109	REAC	Complement cascade	REAC:R-HSA-166658	0.0001704402858827775	111	30	6	10627	CFHR1,CFHR4,CFP,CFH,CFB,C3
rs10922109	REAC	Activation of C3 and C5	REAC:R-HSA-174577	0.00021901101454419196	7	30	3	10627	CFP,CFB,C3
rs10922109	WP	Human Complement System	WP:WP2806	0.002159365404425918	99	26	5	7474	CFHR4,CFP,CFH,CFB,C3
rs10922109	WP	Complement Activation	WP:WP545	0.0061214141517864406	22	26	3	7474	CFP,CFB,C3
rs10922109	HP	Abnormality of complement system	HP:0005339	0.00020332564073886455	29	21	5	4322	CFHR1,CFP,CFH,CFB,C3
rs10922109	HP	Increased blood urea nitrogen	HP:0003138	0.00022609943634650407	12	21	4	4322	CFHR1,CFH,CFB,C3
rs10922109	HP	Abnormal blood urea nitrogen concentration	HP:0031970	0.00022609943634650407	12	21	4	4322	CFHR1,CFH,CFB,C3
rs10922109	HP	Anuria	HP:0100519	0.00022609943634650407	12	21	4	4322	CFHR1,CFH,CFB,C3
rs10922109	HP	Microangiopathic hemolytic anemia	HP:0001937	0.00022609943634650407	12	21	4	4322	CFHR1,CFH,CFB,C3
rs10922109	HP	Hemolytic-uremic syndrome	HP:0005575	0.0003255589511139197	13	21	4	4322	CFHR1,CFH,CFB,C3
rs10922109	HP	Decreased serum complement factor B	HP:0005416	0.0011169873512293668	5	21	3	4322	CFHR1,CFH,CFB
rs10922109	HP	Decreased urine output	HP:0011037	0.0017317354656174583	19	21	4	4322	CFHR1,CFH,CFB,C3
rs10922109	HP	Acute kidney injury	HP:0001919	0.005545740809447695	25	21	4	4322	CFHR1,CFH,CFB,C3
rs10922109	HP	Complement deficiency	HP:0004431	0.006533388704435933	26	21	4	4322	CFHR1,CFH,CFB,C3
rs10922109	HP	Recurrent bacterial infections	HP:0002718	0.0073033800213288145	103	21	6	4322	CFH,CFB,NCF2,CTSC,IL10RA,C3
rs10922109	HP	Elevated serum creatinine	HP:0003259	0.008891550510883962	28	21	4	4322	CFHR1,CFH,CFB,C3
rs10922109	HP	Abnormal circulating creatinine level	HP:0012100	0.011826040532713165	30	21	4	4322	CFHR1,CFH,CFB,C3
rs10922109	HP	Decreased serum complement C3	HP:0005421	0.013195690297371955	10	21	3	4322	CFHR1,CFH,C3
rs10922109	HP	Abnormality of the alternative complement pathway	HP:0005482	0.025556277156647756	2	21	2	4322	CFP,CFH
rs429608	GO:BP	positive regulation of apoptotic cell clearance	GO:2000427	0.00039012659647123625	8	28	3	18017	C4B,C2,C4A
rs429608	GO:BP	regulation of apoptotic cell clearance	GO:2000425	0.0011458950914390456	11	28	3	18017	C4B,C2,C4A
rs429608	GO:BP	defense response to other organism	GO:0098542	0.016320790507241084	1212	28	10	18017	ISG15,C4B,C2,C4A,SPAG11B,IL18RAP,IL21,DEFB119,TYK2,IL17F
rs429608	GO:BP	response to other organism	GO:0051707	0.028196441693677136	1600	28	11	18017	ISG15,C4B,C2,C4A,SPAG11B,IL18RAP,IL21,DEFB119,TYK2,GZMA,IL17F
rs429608	GO:BP	response to external biotic stimulus	GO:0043207	0.028534622260115543	1602	28	11	18017	ISG15,C4B,C2,C4A,SPAG11B,IL18RAP,IL21,DEFB119,TYK2,GZMA,IL17F
rs429608	GO:BP	response to biotic stimulus	GO:0009607	0.034450914418582265	1634	28	11	18017	ISG15,C4B,C2,C4A,SPAG11B,IL18RAP,IL21,DEFB119,TYK2,GZMA,IL17F
rs429608	GO:CC	extracellular region	GO:0005576	0.04355672611606923	4588	28	16	18956	ISG15,C4B,C2,C4A,TNXB,SPAG11B,IL21,TMEM52B,CMPK1,DEFB119,TYK2,LRPAP1,VNN2,GZMA,NTF4,IL17F
rs429608	KEGG	Inflammatory bowel disease	KEGG:05321	0.036600162031051556	62	22	3	7963	IL18RAP,IL21,IL17F
rs429608	REAC	Activation of C3 and C5	REAC:R-HSA-174577	0.00005425597636627847	7	20	3	10627	C4B,C2,C4A
rs429608	REAC	Immune System	REAC:R-HSA-168256	0.03015010236696731	2146	20	12	10627	ISG15,C4B,C2,C4A,IL18RAP,IL21,DEFB119,TYK2,UBE2G2,IL17F,FCER1A,SIGLEC8
rs429608	WP	Allograft Rejection	WP:WP2328	0.0001053935226490099	88	17	5	7474	C4B,C2,C4A,MICA,IL21
rs429608	WP	Complement Activation	WP:WP545	0.0013828768263122314	22	17	3	7474	C4B,C2,C4A
rs429608	CORUM	NTF4 homodimer complex	CORUM:1899	0.04970487729109389	1	4	1	3625	NTF4
rs429358	GO:CC	cytosol	GO:0005829	0.001244309697090765	5223	64	35	18956	TBCA,S100A13,ARL2,IRF6,NEFL,MSN,BIRC2,NDE1,HBQ1,SNRPF,AKT2,YWHAE,AIMP1,YWHAQ,IFIT2,PSME1,GSTM1,CKAP2,APOB,CRYZL1,TOM1L1,ARFGAP1,POLR1C,VARS,SULT1E1,NIP7,RPS10,VPS29,STX6,TP53,RAB14,CSNK1D,PPP2R5A,DES,COTL1
rs429358	KEGG	Platinum drug resistance	KEGG:01524	0.011086431988560689	72	31	4	7963	BIRC2,AKT2,GSTM1,TP53
rs429358	REAC	Activation of BH3-only proteins	REAC:R-HSA-114452	0.001998925921178516	30	44	4	10627	AKT2,YWHAE,YWHAQ,TP53
rs429358	REAC	Translocation of SLC2A4 (GLUT4) to the plasma membrane	REAC:R-HSA-1445148	0.0033849290103798997	72	44	5	10627	AKT2,YWHAE,YWHAQ,RALA,RAB14
rs429358	REAC	Activation of BAD and translocation to mitochondria	REAC:R-HSA-111447	0.008983202459649791	15	44	3	10627	AKT2,YWHAE,YWHAQ
rs429358	REAC	Intrinsic Pathway for Apoptosis	REAC:R-HSA-109606	0.018480892518665876	52	44	4	10627	AKT2,YWHAE,YWHAQ,TP53
rs429358	REAC	Apoptosis	REAC:R-HSA-109581	0.022983926064941086	174	44	6	10627	BIRC2,AKT2,YWHAE,YWHAQ,PSME1,TP53
rs429358	REAC	Programmed Cell Death	REAC:R-HSA-5357801	0.0252700142056041	177	44	6	10627	BIRC2,AKT2,YWHAE,YWHAQ,PSME1,TP53
rs429358	REAC	Cytokine Signaling in Immune system	REAC:R-HSA-1280215	0.0298508412062701	830	44	12	10627	IRF6,CTF1,NEFL,MSN,BIRC2,AKT2,IFIT2,PSME1,RALA,DUSP4,TP53,PPP2R5A
rs429358	WP	Head and Neck Squamous Cell Carcinoma	WP:WP4674	0.043586119573284135	76	35	4	7474	IRF6,BIRC2,AKT2,TP53
rs72802342	GO:MF	peptidase activity	GO:0008233	0.0012629399680323282	641	5	4	18602	CTRB1,CTRB2,CPB1,PRSS2
rs72802342	GO:MF	serine-type endopeptidase activity	GO:0004252	0.001399708097834628	171	5	3	18602	CTRB1,CTRB2,PRSS2
rs72802342	GO:MF	serine-type peptidase activity	GO:0008236	0.0018903068056719083	189	5	3	18602	CTRB1,CTRB2,PRSS2
rs72802342	GO:MF	serine hydrolase activity	GO:0017171	0.0020443484581748805	194	5	3	18602	CTRB1,CTRB2,PRSS2
rs72802342	GO:MF	hydrolase activity	GO:0016787	0.00912654327742667	2559	5	5	18602	CTRB1,PNLIPRP1,CTRB2,CPB1,PRSS2
rs72802342	GO:MF	endopeptidase activity	GO:0004175	0.025711373575877734	453	5	3	18602	CTRB1,CTRB2,PRSS2
rs72802342	GO:BP	extracellular matrix disassembly	GO:0022617	0.0007765758676715894	81	5	3	18017	CTRB1,CTRB2,PRSS2
rs72802342	GO:BP	digestion	GO:0007586	0.004320893798897699	143	5	3	18017	CTRB1,CTRB2,PRSS2
rs72802342	GO:BP	cobalamin metabolic process	GO:0009235	0.012679977942426313	22	5	2	18017	CTRB1,CTRB2
rs72802342	KEGG	Pancreatic secretion	KEGG:04972	1.4E-08	102	5	5	7963	CTRB1,PNLIPRP1,CTRB2,CPB1,PRSS2
rs72802342	KEGG	Protein digestion and absorption	KEGG:04974	0.00000588915397670035	103	5	4	7963	CTRB1,CTRB2,CPB1,PRSS2
rs72802342	REAC	Activation of Matrix Metalloproteinases	REAC:R-HSA-1592389	0.00004528178133110193	33	5	3	10627	CTRB1,CTRB2,PRSS2
rs72802342	REAC	Degradation of the extracellular matrix	REAC:R-HSA-1474228	0.0036586615845190405	140	5	3	10627	CTRB1,CTRB2,PRSS2
rs72802342	REAC	Cobalamin (Cbl, vitamin B12) transport and metabolism	REAC:R-HSA-196741	0.006176799469826446	21	5	2	10627	CTRB1,CTRB2
rs72802342	REAC	Extracellular matrix organization	REAC:R-HSA-1474244	0.03489284234880692	298	5	3	10627	CTRB1,CTRB2,PRSS2
rs570618	GO:MF	signaling receptor binding	GO:0005102	0.009851153873744186	1674	202	37	18602	CCL1,ZAP70,PIK3CG,PTPN1,DLL3,IGFL3,TNFRSF11B,IL34,OSM,BAMBI,CDK5,UTS2,NRXN3,TNFSF11,GSK3A,WIF1,SFRP2,IL36A,C1QTNF9,IL37,IGF1,C3,FLNA,TNFSF8,CLU,TYMP,CEBPB,CX3CL1,RNF43,PLCG1,VTN,EDN3,CD22,ICAM3,PRLR,EDA,EFNB1
rs570618	GO:MF	receptor regulator activity	GO:0030545	0.011261976948810542	541	202	18	18602	CCL1,CLEC12B,TNFRSF11B,IL34,OSM,CDK5,UTS2,TNFSF11,SFRP2,IL36A,C1QTNF9,IL37,IGF1,TNFSF8,TYMP,CX3CL1,EDN3,EDA
rs570618	GO:MF	signaling receptor activator activity	GO:0030546	0.014490000744713093	500	202	17	18602	CCL1,TNFRSF11B,IL34,OSM,CDK5,UTS2,TNFSF11,SFRP2,IL36A,C1QTNF9,IL37,IGF1,TNFSF8,TYMP,CX3CL1,EDN3,EDA
rs570618	GO:MF	cytokine receptor binding	GO:0005126	0.020112059461011477	274	202	12	18602	CCL1,IL34,OSM,BAMBI,TNFSF11,IL36A,IL37,TNFSF8,CX3CL1,PLCG1,PRLR,EDA
rs570618	GO:MF	receptor ligand activity	GO:0048018	0.04369330543321623	494	202	16	18602	CCL1,TNFRSF11B,IL34,OSM,UTS2,TNFSF11,SFRP2,IL36A,C1QTNF9,IL37,IGF1,TNFSF8,TYMP,CX3CL1,EDN3,EDA
rs570618	GO:MF	calcium ion binding	GO:0005509	0.04878833390922665	719	202	20	18602	MAN1B1,PPP2R3A,EFCAB14,PON1,PCDHB14,ADGRE5,DSG1,DLL3,LRP1B,PCDHB4,C1S,MATN3,ANXA10,PCDHGB4,AIF1,KCNIP1,STAB2,PLCG1,CDHR5,PCDH15
rs570618	GO:BP	immune system process	GO:0002376	0.00001694035789437392	3287	195	69	18017	CFHR1,CFP,KMT2D,CFHR5,CCL1,CLEC12B,ZAP70,SYNCRIP,RAB17,PIK3CG,ADGRE5,DSG1,BCL2L1,PTPN1,RAB5C,TNFRSF18,DEFB132,AZGP1,GBP6,IL34,OSM,HPX,FCER1A,IFNAR1,CFHR4,NCF2,PAK3,CFB,C1S,TNFSF11,CTSC,TMOD3,TNFRSF14,SFRP2,TRIL,MCEMP1,IL36A,LTBR,KLRF1,C8A,IL37,GRB7,IGF1,C3,FLNA,IL18R1,RAB35,CAMK1D,PSMA1,ATP1B3,TNFSF8,PPIL2,AIF1,CLU,MST1R,KAT6A,SNAP25,CEBPB,CX3CL1,PLCG1,VTN,EDN3,CD22,ICAM3,MUC1,SKIL,EDA,EFNB1,DYNL…
rs570618	GO:BP	positive regulation of response to stimulus	GO:0048584	0.00016677564457520409	2476	195	55	18017	CFHR1,GSKIP,CFP,KMT2D,CFHR5,IL10RA,CCL1,ZAP70,PIK3CG,BCL2L1,PTPN1,TNFRSF18,LRRC19,AKT3,IL34,FMR1,OSM,HPX,BAMBI,CFHR4,UBC,YWHAQ,PAK3,CFB,C1S,TNFSF11,CTSC,GSK3A,TNFRSF14,SFRP2,KLK6,LTBR,C8A,MAP2K3,IGF1,C3,FLNA,IL18R1,CAMK1D,PSMA1,AIF1,FZD10,CLU,MST1R,CEBPB,CX3CL1,PLCG1,VTN,EDN3,CD22,ICAM3,MUC1,PRLR,SKIL,EDA
rs570618	GO:BP	defense response to other organism	GO:0098542	0.00017184229397186366	1212	195	35	18017	CFHR1,CFP,CFHR5,CCL1,CLEC12B,ZAP70,SYNCRIP,PIK3CG,BCL2L1,PTPN1,DEFB132,GBP6,IL34,HPX,IFNAR1,NCF2,PAK3,CFB,C1S,TNFRSF14,TRIL,IL36A,C8A,C3,FLNA,PSMA1,TNFSF8,AIF1,CLU,MST1R,CEBPB,CX3CL1,STAB2,ICAM3,MUC1
rs570618	GO:BP	defense response	GO:0006952	0.00018647282470603298	1823	195	45	18017	CFHR1,CFP,CFHR5,CCL1,CLEC12B,ZAP70,SYNCRIP,PIK3CG,ADGRE5,BCL2L1,PTPN1,DEFB132,GBP6,LRRC19,IL34,OSM,HPX,IFNAR1,NCF2,PAK3,CFB,C1S,TNFSF11,CTSC,TNFRSF14,TRIL,IL36A,C8A,IL37,MAP2K3,IGF1,C3,FLNA,IL18R1,CAMK1D,PSMA1,TNFSF8,AIF1,CLU,MST1R,CEBPB,CX3CL1,STAB2,ICAM3,MUC1
rs570618	GO:BP	immune response	GO:0006955	0.00023458853795127623	2297	195	52	18017	CFHR1,CFP,CFHR5,CCL1,CLEC12B,ZAP70,SYNCRIP,RAB17,PIK3CG,ADGRE5,DSG1,PTPN1,RAB5C,DEFB132,GBP6,IL34,OSM,HPX,FCER1A,IFNAR1,CFHR4,NCF2,PAK3,CFB,C1S,TNFSF11,CTSC,TNFRSF14,TRIL,MCEMP1,IL36A,LTBR,KLRF1,C8A,IL37,C3,IL18R1,PSMA1,TNFSF8,AIF1,CLU,MST1R,SNAP25,CEBPB,CX3CL1,PLCG1,VTN,CD22,ICAM3,MUC1,EDA,DYNLL1
rs570618	GO:BP	regulation of humoral immune response	GO:0002920	0.0003411557097354887	130	195	11	18017	CFHR1,CFP,CFHR5,HPX,CFHR4,CFB,C1S,C8A,C3,CLU,VTN
rs570618	GO:BP	response to organic substance	GO:0010033	0.0005663719680903378	3433	195	67	18017	NDUFS4,MAN1B1,KMT2D,PON1,IL10RA,CCL1,RGS8,SYNCRIP,PIK3CG,DSG1,BCL2L1,PTPN1,TNFRSF18,RAD51,GBP6,CLK2,TNFRSF11B,IL34,FMR1,OSM,MYNN,HPX,BAMBI,SEL1L2,IFNAR1,CDK5,UBC,PAK3,TNFRSF8,STIP1,PMVK,TNFSF11,CTSC,GSK3A,ERO1A,TNFRSF14,SFRP2,IL36A,LTBR,HSPA1L,IL37,MAP2K3,IGF1,FLNA,IL18R1,RAB35,ACACB,PIK3C2A,PSMA1,TNFSF8,AIF1,FZD10,CLU,SHISA2,MST1R,CEBPB,CX3CL1,PLCG1,VTN,SMARCC1,TJP1,MUC1,PRLR,SKIL,EDA,BTG2,ARF6
rs570618	GO:BP	response to external stimulus	GO:0009605	0.0005769453929594683	2995	195	61	18017	CFHR1,CFP,CFHR5,PON1,IL10RA,CCL1,CLEC12B,ZAP70,SYNCRIP,PIK3CG,BCL2L1,PTPN1,DEFB132,GBP6,LRRC19,TNFRSF11B,IL34,FMR1,OSM,HPX,IFNAR1,CDK5,NCF2,PAK3,CFB,TNFRSF8,NRXN3,C1S,TNFSF11,CTSC,TNFRSF14,SFRP2,TRIL,IL36A,LTBR,C8A,IL37,GRB7,IGF1,C3,FLNA,ACACB,CAMK1D,PSMA1,TNFSF8,AIF1,CLU,TYMP,MST1R,CEBPB,CX3CL1,STAB2,PLCG1,VTN,EDN3,TJP1,ICAM3,MUC1,BTG2,EFNB1,PCDH15
rs570618	GO:BP	regulation of complement activation	GO:0030449	0.0005897686757594033	109	195	10	18017	CFHR1,CFP,CFHR5,CFHR4,CFB,C1S,C8A,C3,CLU,VTN
rs570618	GO:BP	regulation of response to stimulus	GO:0048583	0.0009102357270866397	4399	195	79	18017	CFHR1,GSKIP,CFP,KMT2D,CFHR5,IL10RA,CCL1,CLEC12B,RGS8,ZAP70,PIK3CG,BCL2L1,PTPN1,TNFRSF18,RAD51,LRRC19,AKT3,IL34,FMR1,OSM,HPX,FCER1A,BAMBI,CFHR4,CDK5,UBC,YWHAQ,PAK3,CFB,C1S,TNFSF11,CTSC,GSK3A,GPD1L,AURKB,FRZB,TNFRSF14,WIF1,SFRP2,TRIL,KLK6,LTBR,KLRF1,BCL2L10,C8A,HSPA1L,IL37,MAP2K3,IGF1,C3,FLNA,IL18R1,CAMK1D,PSMA1,PSD,AIF1,FZD10,CLU,SHISA2,MST1R,PAK5,KAT6A,CEBPB,CX3CL1,RNF43,PLCG1,VTN,ROS1,EDN3,CD22,…
rs570618	GO:BP	cellular response to chemical stimulus	GO:0070887	0.0011037932882541632	3419	195	66	18017	GSKIP,KMT2D,IL10RA,CCL1,RGS8,SYNCRIP,PIK3CG,BCL2L1,PTPN1,TNFRSF18,RAD51,GBP6,TNFRSF11B,IL34,FMR1,OSM,MYNN,HPX,BAMBI,IFNAR1,CDK5,UBC,NCF2,PAK3,TNFRSF8,STIP1,TNFSF11,GSK3A,ERO1A,TNFRSF14,BACH1,SFRP2,IL36A,LTBR,HSPA1L,IL37,MAP2K3,GSTA4,IGF1,HBD,FLNA,IL18R1,RAB35,PIK3C2A,CAMK1D,PSMA1,TNFSF8,AIF1,FZD10,CLU,SHISA2,MST1R,CEBPB,CX3CL1,PLCG1,VTN,HBG1,EDN3,SMARCC1,TJP1,MUC1,PRLR,SKIL,EDA,CHCHD2,ARF6
rs570618	GO:BP	complement activation, alternative pathway	GO:0006957	0.001118751942992114	16	195	5	18017	CFP,CFHR5,CFB,C8A,C3
rs570618	GO:BP	cellular response to cytokine stimulus	GO:0071345	0.0013312894311215094	1143	195	32	18017	IL10RA,CCL1,SYNCRIP,BCL2L1,PTPN1,TNFRSF18,GBP6,TNFRSF11B,IL34,OSM,MYNN,HPX,IFNAR1,UBC,TNFRSF8,STIP1,TNFSF11,GSK3A,TNFRSF14,IL36A,LTBR,IL37,IL18R1,PSMA1,TNFSF8,AIF1,MST1R,CEBPB,CX3CL1,MUC1,PRLR,EDA
rs570618	GO:BP	regulation of immune system process	GO:0002682	0.001773086291284886	1648	195	40	18017	CFHR1,CFP,KMT2D,CFHR5,CCL1,CLEC12B,ZAP70,PTPN1,TNFRSF18,IL34,OSM,HPX,FCER1A,CFHR4,PAK3,CFB,C1S,TNFSF11,CTSC,TNFRSF14,TRIL,KLRF1,C8A,IGF1,C3,IL18R1,CAMK1D,PSMA1,TNFSF8,AIF1,CLU,CEBPB,CX3CL1,PLCG1,VTN,EDN3,CD22,ICAM3,MUC1,EFNB1
rs570618	GO:BP	innate immune response	GO:0045087	0.0018565645668364827	988	195	29	18017	CFP,CFHR5,CCL1,CLEC12B,ZAP70,SYNCRIP,PIK3CG,PTPN1,DEFB132,GBP6,IL34,HPX,IFNAR1,NCF2,PAK3,CFB,C1S,TNFRSF14,TRIL,IL36A,C8A,C3,PSMA1,AIF1,CLU,MST1R,CX3CL1,ICAM3,MUC1
rs570618	GO:BP	response to chemical	GO:0042221	0.002121760318905535	4808	195	83	18017	NDUFS4,MAN1B1,GSKIP,KMT2D,PON1,IL10RA,CCL1,RGS8,SYNCRIP,PIK3CG,DSG1,BCL2L1,PTPN1,TNFRSF18,AZGP1,RAD51,GBP6,CLK2,TNFRSF11B,IL34,FMR1,OSM,MYNN,HPX,BAMBI,SEL1L2,IFNAR1,CDK5,UBC,NCF2,PAK3,TNFRSF8,NRXN3,STIP1,PMVK,TNFSF11,CTSC,GSK3A,ERO1A,TNFRSF14,BACH1,SFRP2,IL36A,LTBR,HSPA1L,IL37,GRB7,MAP2K3,GSTA4,IGF1,HBD,FLNA,IL18R1,RAB35,ACACB,PIK3C2A,CAMK1D,PSMA1,TNFSF8,AIF1,FZD10,CLU,SLC30A3,TYMP,SHISA2,MST1R,C…
rs570618	GO:BP	response to other organism	GO:0051707	0.0022557411379809746	1600	195	39	18017	CFHR1,CFP,CFHR5,IL10RA,CCL1,CLEC12B,ZAP70,SYNCRIP,PIK3CG,BCL2L1,PTPN1,DEFB132,GBP6,IL34,FMR1,HPX,IFNAR1,NCF2,PAK3,CFB,C1S,TNFRSF14,TRIL,IL36A,C8A,IL37,C3,FLNA,PSMA1,TNFSF8,AIF1,CLU,MST1R,CEBPB,CX3CL1,STAB2,TJP1,ICAM3,MUC1
rs570618	GO:BP	positive regulation of immune system process	GO:0002684	0.00227702078668824	1113	195	31	18017	CFHR1,CFP,CFHR5,CCL1,ZAP70,TNFRSF18,IL34,HPX,CFHR4,PAK3,CFB,C1S,TNFSF11,CTSC,TNFRSF14,C8A,IGF1,C3,IL18R1,CAMK1D,PSMA1,AIF1,CLU,CX3CL1,PLCG1,VTN,EDN3,CD22,ICAM3,MUC1,EFNB1
rs570618	GO:BP	response to external biotic stimulus	GO:0043207	0.0023267826149750174	1602	195	39	18017	CFHR1,CFP,CFHR5,IL10RA,CCL1,CLEC12B,ZAP70,SYNCRIP,PIK3CG,BCL2L1,PTPN1,DEFB132,GBP6,IL34,FMR1,HPX,IFNAR1,NCF2,PAK3,CFB,C1S,TNFRSF14,TRIL,IL36A,C8A,IL37,C3,FLNA,PSMA1,TNFSF8,AIF1,CLU,MST1R,CEBPB,CX3CL1,STAB2,TJP1,ICAM3,MUC1
rs570618	GO:BP	response to stress	GO:0006950	0.002543226811728105	4190	195	75	18017	CFHR1,MAN1B1,GSKIP,CFP,CFHR5,CCL1,CLEC12B,ZAP70,SYNCRIP,PIK3CG,ADGRE5,BCL2L1,PTPN1,DEFB132,NDUFB4,RAD51,GBP6,LRRC19,AKT3,IL34,FMR1,OSM,HPX,SEL1L2,ENTPD1,IFNAR1,CDK5,UBC,NCF2,PAK3,CFB,C1S,TNFSF11,CTSC,GSK3A,RBM24,ERO1A,TNFRSF14,BACH1,SFRP2,TRIL,KLK6,IL36A,LTBR,BCL2L10,C8A,HSPA1L,IL37,MAP2K3,IGF1,C3,HBD,FLNA,IL18R1,CAMK1D,PSMA1,TNFSF8,CBX5,AIF1,FZD10,CLU,MST1R,PAK5,KAT6A,CEBPB,CX3CL1,STAB2,VTN,HBG1…
rs570618	GO:BP	response to cytokine	GO:0034097	0.002583427716725941	1238	195	33	18017	IL10RA,CCL1,SYNCRIP,BCL2L1,PTPN1,TNFRSF18,GBP6,TNFRSF11B,IL34,OSM,MYNN,HPX,IFNAR1,UBC,TNFRSF8,STIP1,TNFSF11,GSK3A,TNFRSF14,IL36A,LTBR,IL37,IL18R1,PSMA1,TNFSF8,AIF1,MST1R,CEBPB,CX3CL1,MUC1,PRLR,SKIL,EDA
rs570618	GO:BP	response to biotic stimulus	GO:0009607	0.0037887429524592893	1634	195	39	18017	CFHR1,CFP,CFHR5,IL10RA,CCL1,CLEC12B,ZAP70,SYNCRIP,PIK3CG,BCL2L1,PTPN1,DEFB132,GBP6,IL34,FMR1,HPX,IFNAR1,NCF2,PAK3,CFB,C1S,TNFRSF14,TRIL,IL36A,C8A,IL37,C3,FLNA,PSMA1,TNFSF8,AIF1,CLU,MST1R,CEBPB,CX3CL1,STAB2,TJP1,ICAM3,MUC1
rs570618	GO:BP	cellular response to organic substance	GO:0071310	0.003824627486290296	2797	195	56	18017	KMT2D,IL10RA,CCL1,RGS8,SYNCRIP,PIK3CG,BCL2L1,PTPN1,TNFRSF18,RAD51,GBP6,TNFRSF11B,IL34,OSM,MYNN,HPX,BAMBI,IFNAR1,CDK5,UBC,PAK3,TNFRSF8,STIP1,TNFSF11,GSK3A,ERO1A,TNFRSF14,SFRP2,IL36A,LTBR,HSPA1L,IL37,MAP2K3,IGF1,FLNA,IL18R1,RAB35,PIK3C2A,PSMA1,TNFSF8,AIF1,FZD10,CLU,SHISA2,MST1R,CEBPB,CX3CL1,PLCG1,VTN,SMARCC1,TJP1,MUC1,PRLR,SKIL,EDA,ARF6
rs570618	GO:BP	cell surface receptor signaling pathway	GO:0007166	0.004406365386704571	3250	195	62	18017	GSKIP,IL10RA,CCL1,CLEC12B,ZAP70,ADGRE5,BCL2L1,PTPN1,DLL3,TNFRSF18,TNFRSF11B,IL34,FMR1,OSM,HPX,FCER1A,BAMBI,IFNAR1,CDK5,UBC,NCF2,PAK3,TNFRSF8,TNFSF11,GSK3A,FRZB,TNFRSF14,WIF1,SFRP2,IL36A,LTBR,KLRF1,BCL2L10,IL37,GRB7,IGF1,C3,FLNA,IL18R1,PIK3C2A,PSMA1,TNFSF8,FZD10,SHISA2,MST1R,PAK5,CX3CL1,RNF43,PLCG1,VTN,ROS1,EDN3,CD22,SMARCC1,PFDN5,ICAM3,MUC1,PRLR,SKIL,KREMEN2,EDA,EFNB1
rs570618	GO:BP	cytokine-mediated signaling pathway	GO:0019221	0.004686750753753235	810	195	25	18017	IL10RA,CCL1,BCL2L1,PTPN1,TNFRSF18,TNFRSF11B,IL34,OSM,HPX,IFNAR1,UBC,TNFRSF8,TNFSF11,TNFRSF14,IL36A,LTBR,IL37,IL18R1,PSMA1,TNFSF8,MST1R,CX3CL1,MUC1,PRLR,EDA
rs570618	GO:BP	positive regulation of signaling	GO:0023056	0.005337556858447023	1920	195	43	18017	GSKIP,KMT2D,IL10RA,CCL1,ZAP70,PIK3CG,BCL2L1,PTPN1,TNFRSF18,LRRC19,AKT3,IL34,FMR1,OSM,HPX,BAMBI,CDK5,UBC,YWHAQ,ECE1,PAK3,TNFSF11,CTSC,GSK3A,SFRP2,KLK6,LTBR,MAP2K3,IGF1,C3,FLNA,IL18R1,PSMA1,AIF1,FZD10,MST1R,SNAP25,CX3CL1,VTN,EDN3,PRLR,SKIL,EDA
rs570618	GO:BP	positive regulation of phosphorylation	GO:0042327	0.006858891649712473	1114	195	30	18017	CCL1,PIK3CG,PTPN1,TNFRSF18,PFKFB3,IL34,FMR1,OSM,HPX,CDK5,UBC,PAK3,TNFSF11,GSK3A,TNFRSF14,SFRP2,LTBR,MAP2K3,IGF1,C3,AIF1,FZD10,CLU,MST1R,PAK5,CX3CL1,VTN,ROS1,EDN3,PRLR
rs570618	GO:BP	peptidyl-tyrosine phosphorylation	GO:0018108	0.008315169829014764	381	195	16	18017	ZAP70,PTPN1,TNFRSF18,CLK2,IL34,OSM,HPX,TNFRSF14,SFRP2,PKDCC,MAP2K3,IGF1,MST1R,VTN,ROS1,PRLR
rs570618	GO:BP	peptidyl-tyrosine modification	GO:0018212	0.00918682310606765	384	195	16	18017	ZAP70,PTPN1,TNFRSF18,CLK2,IL34,OSM,HPX,TNFRSF14,SFRP2,PKDCC,MAP2K3,IGF1,MST1R,VTN,ROS1,PRLR
rs570618	GO:BP	positive regulation of biological process	GO:0048518	0.009670326695118792	6416	195	100	18017	NDUFS4,CFHR1,ANAPC7,GSKIP,CFP,KMT2D,CFHR5,PON1,IL10RA,CCL1,ZAP70,SYNCRIP,PIK3CG,BCL2L1,PTPN1,TNFRSF18,RAD51,LRRC19,AKT3,PFKFB3,IL34,FMR1,OSM,HPX,BAMBI,CFHR4,CDK5,UBC,YWHAQ,ECE1,PAK3,CFB,TNFRSF8,C1S,TNFSF11,POLR1C,CTSC,GSK3A,HNRNPAB,RBM24,GPD1L,AURKB,TMOD3,FRZB,TNFRSF14,DCUN1D5,WIF1,BACH1,SFRP2,KLK6,IL36A,LTBR,ZHX3,BCL2L10,C8A,HSPA1L,IL37,PKDCC,GRB7,MAP2K3,TFAM,IGF1,C3,FLNA,CKAP2,IL18R1,ACACB,PIK3…
rs570618	GO:BP	interspecies interaction between organisms	GO:0044419	0.011613717826204604	2254	195	47	18017	CFHR1,CFP,CFHR5,IL10RA,CCL1,CLEC12B,ZAP70,SYNCRIP,PIK3CG,BCL2L1,PTPN1,DEFB132,GBP6,LRRC19,IL34,FMR1,HPX,AHSA1,IFNAR1,UBC,NCF2,PAK3,CFB,C1S,RPS10,TNFRSF14,TRIL,IL36A,LTBR,C8A,IL37,C3,FLNA,PSMA1,TNFSF8,CBX5,AIF1,CLU,MST1R,CEBPB,CX3CL1,STAB2,PLCG1,TJP1,ICAM3,MUC1,DYNLL1
rs570618	GO:BP	positive regulation of cell communication	GO:0010647	0.012015396963757616	1914	195	42	18017	GSKIP,KMT2D,IL10RA,CCL1,ZAP70,PIK3CG,BCL2L1,PTPN1,TNFRSF18,LRRC19,AKT3,IL34,FMR1,OSM,HPX,BAMBI,CDK5,UBC,YWHAQ,PAK3,TNFSF11,CTSC,GSK3A,SFRP2,KLK6,LTBR,MAP2K3,IGF1,C3,FLNA,IL18R1,PSMA1,AIF1,FZD10,MST1R,SNAP25,CX3CL1,VTN,EDN3,PRLR,SKIL,EDA
rs570618	GO:BP	multicellular organismal process	GO:0032501	0.014702334152604928	7992	195	117	18017	NDUFS4,PPP2R3A,KMT2D,CCL1,TPM2,PCDHB14,ZAP70,SYNCRIP,RAB17,PIK3CG,KLK12,DSG1,BCL2L1,DLL3,TNFRSF18,AZGP1,LRRC19,AKT3,TNFRSF11B,PFKFB3,IL34,FMR1,OSM,BAMBI,PCDHB4,ENTPD1,CDK5,YWHAQ,GAL3ST1,ECE1,UTS2,PAK3,TNFRSF8,NRXN3,TNFSF11,POLR1C,CTSC,PSG2,SUN5,MYOM3,GSK3A,HNRNPAB,RBM24,GPD1L,DES,AURKB,TMOD3,ERO1A,FRZB,TNFRSF14,WIF1,SFRP2,TRIL,MATN3,KLK6,IL36A,LTBR,ZHX3,BCL2L10,IL37,PKDCC,GRB7,MAP2K3,IGF1,C3,CA10…
rs570618	GO:BP	positive regulation of protein phosphorylation	GO:0001934	0.014934194487141802	1039	195	28	18017	CCL1,PIK3CG,PTPN1,TNFRSF18,IL34,FMR1,OSM,HPX,CDK5,UBC,PAK3,TNFSF11,GSK3A,TNFRSF14,SFRP2,LTBR,MAP2K3,IGF1,C3,AIF1,FZD10,CLU,MST1R,PAK5,CX3CL1,VTN,EDN3,PRLR
rs570618	GO:BP	response to stimulus	GO:0050896	0.017467317985774923	9430	195	132	18017	NDUFS4,CFHR1,MAN1B1,GSKIP,CFP,KMT2D,CFHR5,PON1,IL10RA,CCL1,CLEC12B,RGS8,ZAP70,SYNCRIP,RAB17,PIK3CG,ADGRE5,DSG1,BCL2L1,PTPN1,RAB5C,DLL3,TNFRSF18,DEFB132,NDUFB4,AZGP1,RAD51,GBP6,LRRC19,CLK2,AKT3,TNFRSF11B,IL34,FMR1,OSM,MYNN,HPX,FCER1A,BAMBI,SEL1L2,ENTPD1,IFNAR1,CFHR4,CDK5,UBC,YWHAQ,NCF2,UTS2,PAK3,CFB,TNFRSF8,NRXN3,C1S,STIP1,PMVK,TNFSF11,CTSC,GSK3A,RBM24,GPD1L,AURKB,ERO1A,FRZB,TNFRSF14,WIF1,BACH1,SF…
rs570618	GO:BP	regulation of signaling	GO:0023051	0.018450241029003472	3699	195	66	18017	GSKIP,KMT2D,IL10RA,CCL1,CLEC12B,RGS8,ZAP70,PIK3CG,BCL2L1,PTPN1,TNFRSF18,LRRC19,AKT3,IL34,FMR1,OSM,HPX,BAMBI,CDK5,UBC,YWHAQ,ECE1,PAK3,NRXN3,TNFSF11,CTSC,GSK3A,GPD1L,AURKB,FRZB,WIF1,SFRP2,KLK6,LTBR,BCL2L10,IL37,MAP2K3,IGF1,C3,FLNA,IL18R1,PSMA1,PSD,ATP1B3,AIF1,FZD10,CLU,TYMP,SHISA2,MST1R,PAK5,KAT6A,SNAP25,CX3CL1,RNF43,VTN,ROS1,EDN3,CD22,PFDN5,MUC1,PRLR,SKIL,KREMEN2,EDA,ARF6
rs570618	GO:BP	positive regulation of phosphorus metabolic process	GO:0010562	0.022739632810822842	1184	195	30	18017	CCL1,PIK3CG,PTPN1,TNFRSF18,PFKFB3,IL34,FMR1,OSM,HPX,CDK5,UBC,PAK3,TNFSF11,GSK3A,TNFRSF14,SFRP2,LTBR,MAP2K3,IGF1,C3,AIF1,FZD10,CLU,MST1R,PAK5,CX3CL1,VTN,ROS1,EDN3,PRLR
rs570618	GO:BP	positive regulation of phosphate metabolic process	GO:0045937	0.022739632810822842	1184	195	30	18017	CCL1,PIK3CG,PTPN1,TNFRSF18,PFKFB3,IL34,FMR1,OSM,HPX,CDK5,UBC,PAK3,TNFSF11,GSK3A,TNFRSF14,SFRP2,LTBR,MAP2K3,IGF1,C3,AIF1,FZD10,CLU,MST1R,PAK5,CX3CL1,VTN,ROS1,EDN3,PRLR
rs570618	GO:BP	positive regulation of signal transduction	GO:0009967	0.026340968229960238	1706	195	38	18017	GSKIP,KMT2D,IL10RA,CCL1,ZAP70,PIK3CG,BCL2L1,PTPN1,TNFRSF18,LRRC19,AKT3,IL34,OSM,HPX,BAMBI,UBC,YWHAQ,PAK3,TNFSF11,CTSC,GSK3A,SFRP2,KLK6,LTBR,MAP2K3,IGF1,C3,FLNA,IL18R1,PSMA1,FZD10,MST1R,CX3CL1,VTN,EDN3,PRLR,SKIL,EDA
rs570618	GO:BP	positive regulation of cell migration	GO:0030335	0.02817704570963422	569	195	19	18017	CCL1,TNFRSF18,AKT3,IL34,PAK3,TNFRSF14,GRB7,MAP2K3,IGF1,FLNA,PIK3C2A,CAMK1D,AIF1,CX3CL1,PLCG1,VTN,EDN3,TJP1,ARF6
rs570618	GO:BP	endocytosis	GO:0006897	0.02843325752006895	675	195	21	18017	IL10RA,RAB17,PIK3CG,BCL2L1,PTPN1,RAB5C,M6PR,LRP1B,FMR1,HPX,CDK5,C3,PIK3C2A,AIF1,CLU,SNAP25,STAB2,VTN,RABEPK,CD22,ARF6
rs570618	GO:BP	cell adhesion	GO:0007155	0.04060654944102654	1475	195	34	18017	MPZL2,PCDHB14,ZAP70,PIK3CG,ADGRE5,DSG1,TNFRSF18,AZGP1,PCDHB4,ENTPD1,CDK5,PAK3,NRXN3,TNFSF11,TMOD3,TNFRSF14,SFRP2,IGF1,FLNA,PCDHGB4,AIF1,CEBPB,CX3CL1,STAB2,VTN,CD22,TJP1,ICAM3,MUC1,EDA,EFNB1,CDHR5,PCDH15,ARF6
rs570618	GO:BP	biological adhesion	GO:0022610	0.04477332505033888	1482	195	34	18017	MPZL2,PCDHB14,ZAP70,PIK3CG,ADGRE5,DSG1,TNFRSF18,AZGP1,PCDHB4,ENTPD1,CDK5,PAK3,NRXN3,TNFSF11,TMOD3,TNFRSF14,SFRP2,IGF1,FLNA,PCDHGB4,AIF1,CEBPB,CX3CL1,STAB2,VTN,CD22,TJP1,ICAM3,MUC1,EDA,EFNB1,CDHR5,PCDH15,ARF6
rs570618	GO:BP	positive regulation of cell motility	GO:2000147	0.047603080376136135	591	195	19	18017	CCL1,TNFRSF18,AKT3,IL34,PAK3,TNFRSF14,GRB7,MAP2K3,IGF1,FLNA,PIK3C2A,CAMK1D,AIF1,CX3CL1,PLCG1,VTN,EDN3,TJP1,ARF6
rs570618	GO:BP	microglial cell proliferation	GO:0061518	0.048755867103992385	6	195	3	18017	IL34,CLU,CX3CL1
rs570618	GO:CC	extracellular region	GO:0005576	0.0000787004787832586	4588	209	84	18956	TST,CFHR1,MAN1B1,CFP,CFHR5,PON1,CCL1,RAB17,KLK12,ADGRE5,RAB5C,TNFRSF18,DEFB132,AZGP1,GBP6,CA4,IGFL3,CEACAM7,TNFRSF11B,IL34,OSM,HPX,AHSA1,ENTPD1,CFHR4,UBC,YWHAQ,ECE1,UTS2,CNDP2,CFB,TNFRSF8,C1S,FOLH1,PMVK,TNFSF11,CTSC,PSG2,GPD1L,DES,FRZB,WIF1,SFRP2,TRIL,MATN3,KLK6,IL36A,C1QTNF9,C8A,HSPA1L,IL37,PKDCC,IGF1,C3,GALNT7,ENOX1,HBD,FLNA,RAB35,PIK3C2A,PLTP,ZPBP,PSMA1,ATP1B3,TNFSF8,CLU,NPHS2,CX3CL1,CTRL,VTN,…
rs570618	GO:CC	blood microparticle	GO:0072562	0.00017079782420433267	140	209	11	18956	CFHR1,PON1,HPX,CFB,C1S,C8A,HSPA1L,C3,HBD,CLU,VTN
rs570618	GO:CC	extracellular space	GO:0005615	0.00020918319346534682	3551	209	69	18956	TST,CFHR1,CFP,PON1,CCL1,RAB17,KLK12,ADGRE5,RAB5C,DEFB132,AZGP1,GBP6,CA4,IGFL3,TNFRSF11B,IL34,OSM,HPX,AHSA1,ENTPD1,UBC,YWHAQ,ECE1,UTS2,CNDP2,CFB,TNFRSF8,C1S,FOLH1,PMVK,TNFSF11,CTSC,GPD1L,DES,FRZB,SFRP2,TRIL,KLK6,IL36A,C8A,HSPA1L,IL37,IGF1,C3,GALNT7,ENOX1,HBD,FLNA,RAB35,PIK3C2A,PLTP,PSMA1,ATP1B3,TNFSF8,CLU,NPHS2,CX3CL1,CTRL,VTN,EDN3,CD22,ICAM3,MUC1,KLK13,CPM,BTG2,EFNB1,CDHR5,ARF6
rs570618	GO:CC	integral component of plasma membrane	GO:0005887	0.03253355994494108	1615	209	35	18956	PCDHB14,ADGRE5,TNFRSF18,M6PR,FCER1A,PCDHB4,ENTPD1,IFNAR1,GAL3ST1,NCF2,NRXN3,FOLH1,TNFSF11,KLRF1,C8A,IL18R1,PCDHGB4,ATP1B3,TNFSF8,FZD10,SLC30A3,NPHS2,MST1R,SNAP25,KCNIP1,STAB2,RNF43,ROS1,CD22,ICAM3,MUC1,EDA,EFNB1,CDHR5,PCDH15
rs570618	GO:CC	intrinsic component of plasma membrane	GO:0031226	0.03686472312772774	1692	209	36	18956	PCDHB14,ADGRE5,TNFRSF18,M6PR,CA4,FCER1A,PCDHB4,ENTPD1,IFNAR1,GAL3ST1,NCF2,NRXN3,FOLH1,TNFSF11,KLRF1,C8A,IL18R1,PCDHGB4,ATP1B3,TNFSF8,FZD10,SLC30A3,NPHS2,MST1R,SNAP25,KCNIP1,STAB2,RNF43,ROS1,CD22,ICAM3,MUC1,EDA,EFNB1,CDHR5,PCDH15
rs570618	KEGG	Cytokine-cytokine receptor interaction	KEGG:04060	0.000021440859343706303	292	118	18	7963	IL10RA,CCL1,TNFRSF18,TNFRSF11B,IL34,OSM,IFNAR1,TNFRSF8,TNFSF11,TNFRSF14,IL36A,LTBR,IL37,IL18R1,TNFSF8,CX3CL1,PRLR,EDA
rs570618	KEGG	Complement and coagulation cascades	KEGG:04610	0.0003594497753417251	85	118	9	7963	CFHR1,CFHR5,CFHR4,CFB,C1S,C8A,C3,CLU,VTN
rs570618	KEGG	Viral protein interaction with cytokine and cytokine receptor	KEGG:04061	0.008399813019076318	98	118	8	7963	IL10RA,CCL1,IL34,TNFRSF14,LTBR,IL37,IL18R1,CX3CL1
rs570618	REAC	TNFs bind their physiological receptors	REAC:R-HSA-5669034	0.000037743452349267765	29	148	7	10627	TNFRSF18,TNFRSF11B,TNFRSF8,TNFSF11,TNFRSF14,TNFSF8,EDA
rs570618	REAC	TNFR2 non-canonical NF-kB pathway	REAC:R-HSA-5668541	0.0004258257245296953	100	148	10	10627	TNFRSF18,TNFRSF11B,UBC,TNFRSF8,TNFSF11,TNFRSF14,LTBR,PSMA1,TNFSF8,EDA
rs570618	REAC	Regulation of Complement cascade	REAC:R-HSA-977606	0.00046704660519624136	101	148	10	10627	CFHR1,CFP,CFHR5,CFHR4,CFB,C1S,C8A,C3,CLU,VTN
rs570618	REAC	Complement cascade	REAC:R-HSA-166658	0.001112810310879435	111	148	10	10627	CFHR1,CFP,CFHR5,CFHR4,CFB,C1S,C8A,C3,CLU,VTN
rs570618	REAC	Immune System	REAC:R-HSA-168256	0.0023037621792274567	2146	148	53	10627	CFHR1,ANAPC7,CFP,CFHR5,IL10RA,ZAP70,ADGRE5,DSG1,BCL2L1,PTPN1,RAB5C,TNFRSF18,DEFB132,GBP6,AKT3,TNFRSF11B,IL34,OSM,FCER1A,IFNAR1,CFHR4,UBC,NCF2,PAK3,CFB,TNFRSF8,C1S,TNFSF11,POLR1C,CTSC,TNFRSF14,MCEMP1,IL36A,LTBR,KLRF1,C8A,IL37,MAP2K3,C3,FLNA,IL18R1,PSMA1,TNFSF8,CLU,SNAP25,PLCG1,VTN,CD22,ICAM3,MUC1,PRLR,EDA,DYNLL1
rs570618	REAC	Alternative complement activation	REAC:R-HSA-173736	0.009196852205452827	5	148	3	10627	CFP,CFB,C3
rs570618	REAC	Cytokine Signaling in Immune system	REAC:R-HSA-1280215	0.02524763996555218	830	148	26	10627	IL10RA,BCL2L1,PTPN1,TNFRSF18,GBP6,TNFRSF11B,IL34,OSM,IFNAR1,UBC,TNFRSF8,TNFSF11,TNFRSF14,IL36A,LTBR,IL37,MAP2K3,FLNA,IL18R1,PSMA1,TNFSF8,SNAP25,PLCG1,MUC1,PRLR,EDA
rs570618	REAC	Activation of C3 and C5	REAC:R-HSA-174577	0.03153437035492892	7	148	3	10627	CFP,CFB,C3
rs570618	WP	Complement Activation	WP:WP545	0.003217906190523002	22	121	5	7474	CFP,CFB,C1S,C8A,C3
rs570618	WP	Mammary gland development pathway - Pregnancy and lactation (Stage 3 of 4)	WP:WP2817	0.02515150544646133	33	121	5	7474	BCL2L1,PTPN1,TNFSF11,CEBPB,PRLR
rs570618	TF	Factor: Smad4
rs570618	HP	Abnormality of complement system	HP:0005339	0.0021137810945863625	29	59	6	4322	CFHR1,CFP,CFB,C1S,C8A,C3
rs1864163	GO:MF	propionate transmembrane transporter activity	GO:0015552	0.04990764234301721	1	7	1	18602	SLC5A8
rs1864163	GO:BP	high-density lipoprotein particle assembly	GO:0034380	0.017207664295726285	16	7	2	18017	APOA5,APOM
rs1864163	GO:CC	very-low-density lipoprotein particle	GO:0034361	0.0038532278076733348	21	8	2	18956	APOA5,APOM
rs1864163	GO:CC	triglyceride-rich plasma lipoprotein particle	GO:0034385	0.0038532278076733348	21	8	2	18956	APOA5,APOM
rs1864163	GO:CC	high-density lipoprotein particle	GO:0034364	0.007437002230768043	29	8	2	18956	APOA5,APOM
rs1864163	GO:CC	plasma lipoprotein particle	GO:0034358	0.0128529231038757	38	8	2	18956	APOA5,APOM
rs1864163	GO:CC	lipoprotein particle	GO:1990777	0.0128529231038757	38	8	2	18956	APOA5,APOM
rs1864163	GO:CC	protein-lipid complex	GO:0032994	0.014982535556981869	41	8	2	18956	APOA5,APOM
rs1864163	CORUM	DNMT1-EHMT2 complex	CORUM:862	0.04997501249374277	2	1	1	3625	EHMT2
rs17231506	GO:MF	lipoprotein particle receptor binding	GO:0070325	0.0052095101364922755	26	7	2	18602	APOA5,APOC3
rs17231506	GO:MF	cholesterol binding	GO:0015485	0.01877281776078098	49	7	2	18602	APOA5,APOC3
rs17231506	GO:MF	sterol binding	GO:0032934	0.027264218914258807	59	7	2	18602	APOA5,APOC3
rs17231506	GO:BP	plasma lipoprotein particle assembly	GO:0034377	0.0001785275113694664	31	7	3	18017	APOA5,APOM,APOC3
rs17231506	GO:BP	plasma lipoprotein particle remodeling	GO:0034369	0.00021662322386875604	33	7	3	18017	APOA5,APOM,APOC3
rs17231506	GO:BP	protein-lipid complex remodeling	GO:0034368	0.00021662322386875604	33	7	3	18017	APOA5,APOM,APOC3
rs17231506	GO:BP	protein-lipid complex assembly	GO:0065005	0.00025977388696546313	35	7	3	18017	APOA5,APOM,APOC3
rs17231506	GO:BP	protein-containing complex remodeling	GO:0034367	0.00025977388696546313	35	7	3	18017	APOA5,APOM,APOC3
rs17231506	GO:BP	plasma lipoprotein particle organization	GO:0071827	0.0008746752320456347	52	7	3	18017	APOA5,APOM,APOC3
rs17231506	GO:BP	protein-lipid complex subunit organization	GO:0071825	0.0010963720748264792	56	7	3	18017	APOA5,APOM,APOC3
rs17231506	GO:BP	cholesterol efflux	GO:0033344	0.0016456821340093352	64	7	3	18017	APOA5,APOM,APOC3
rs17231506	GO:BP	regulation of very-low-density lipoprotein particle remodeling	GO:0010901	0.0021549426560121283	6	7	2	18017	APOA5,APOC3
rs17231506	GO:BP	cholesterol homeostasis	GO:0042632	0.006940072836619111	103	7	3	18017	APOA5,APOM,APOC3
rs17231506	GO:BP	sterol homeostasis	GO:0055092	0.007145019533023082	104	7	3	18017	APOA5,APOM,APOC3
rs17231506	GO:BP	cholesterol transport	GO:0030301	0.007566865838091348	106	7	3	18017	APOA5,APOM,APOC3
rs17231506	GO:BP	regulation of plasma lipoprotein particle levels	GO:0097006	0.008004897304540565	108	7	3	18017	APOA5,APOM,APOC3
rs17231506	GO:BP	phospholipid efflux	GO:0033700	0.00947122478736173	12	7	2	18017	APOA5,APOC3
rs17231506	GO:BP	very-low-density lipoprotein particle remodeling	GO:0034372	0.00947122478736173	12	7	2	18017	APOA5,APOC3
rs17231506	GO:BP	sterol transport	GO:0015918	0.010716639500257141	119	7	3	18017	APOA5,APOM,APOC3
rs17231506	GO:BP	triglyceride-rich lipoprotein particle remodeling	GO:0034370	0.013053976874062576	14	7	2	18017	APOA5,APOC3
rs17231506	GO:BP	regulation of triglyceride catabolic process	GO:0010896	0.013053976874062576	14	7	2	18017	APOA5,APOC3
rs17231506	GO:BP	lipoprotein metabolic process	GO:0042157	0.016002451847127272	136	7	3	18017	APOA5,APOM,APOC3
rs17231506	GO:BP	high-density lipoprotein particle assembly	GO:0034380	0.017207664295726285	16	7	2	18017	APOA5,APOM
rs17231506	GO:BP	high-density lipoprotein particle clearance	GO:0034384	0.019498410123250202	17	7	2	18017	APOM,APOC3
rs17231506	GO:BP	high-density lipoprotein particle remodeling	GO:0034375	0.021931651476816093	18	7	2	18017	APOM,APOC3
rs17231506	GO:BP	lipid homeostasis	GO:0055088	0.028550684099829422	165	7	3	18017	APOA5,APOM,APOC3
rs17231506	GO:BP	reverse cholesterol transport	GO:0043691	0.033087984934819986	22	7	2	18017	APOM,APOC3
rs17231506	GO:BP	regulation of lipoprotein lipase activity	GO:0051004	0.039519062179788525	24	7	2	18017	APOA5,APOC3
rs17231506	GO:CC	very-low-density lipoprotein particle	GO:0034361	0.00001031645559614676	21	9	3	18956	APOA5,APOM,APOC3
rs17231506	GO:CC	triglyceride-rich plasma lipoprotein particle	GO:0034385	0.00001031645559614676	21	9	3	18956	APOA5,APOM,APOC3
rs17231506	GO:CC	high-density lipoprotein particle	GO:0034364	0.00002828928266827966	29	9	3	18956	APOA5,APOM,APOC3
rs17231506	GO:CC	plasma lipoprotein particle	GO:0034358	0.00006517200619248802	38	9	3	18956	APOA5,APOM,APOC3
rs17231506	GO:CC	lipoprotein particle	GO:1990777	0.00006517200619248802	38	9	3	18956	APOA5,APOM,APOC3
rs17231506	GO:CC	protein-lipid complex	GO:0032994	0.00008229473487245441	41	9	3	18956	APOA5,APOM,APOC3
rs17231506	GO:CC	spherical high-density lipoprotein particle	GO:0034366	0.0005897321091177728	8	9	2	18956	APOM,APOC3
rs17231506	GO:CC	chylomicron	GO:0042627	0.0019137995248096566	14	9	2	18956	APOA5,APOC3
rs17231506	KEGG	PPAR signaling pathway	KEGG:03320	0.027776734358152515	76	4	2	7963	APOA5,APOC3
rs17231506	REAC	Chylomicron remodeling	REAC:R-HSA-8963901	0.0013263452952291914	10	5	2	10627	APOA5,APOC3
rs17231506	REAC	Plasma lipoprotein remodeling	REAC:R-HSA-8963899	0.012773115887461314	30	5	2	10627	APOA5,APOC3
rs17231506	REAC	Retinoid metabolism and transport	REAC:R-HSA-975634	0.027704624675520113	44	5	2	10627	APOM,APOC3
rs17231506	REAC	Metabolism of fat-soluble vitamins	REAC:R-HSA-6806667	0.0330097728080822	48	5	2	10627	APOM,APOC3
rs17231506	WP	PPAR Alpha Pathway	WP:WP2878	0.0014888114984838196	26	3	2	7474	APOA5,APOC3
rs17231506	WP	Statin Pathway	WP:WP430	0.002417232186254081	33	3	2	7474	APOA5,APOC3
rs17231506	WP	PPAR signaling pathway	WP:WP3942	0.010091368562929233	67	3	2	7474	APOA5,APOC3
rs17231506	CORUM	DNMT1-EHMT2 complex	CORUM:862	0.04997501249374277	2	1	1	3625	EHMT2
rs17231506	HP	Decreased LDL cholesterol concentration	HP:0003563	0.00839517572598777	10	3	2	4322	APOA5,APOC3
rs17231506	HP	Abnormal HDL cholesterol concentration	HP:0031888	0.019573609906249505	15	3	2	4322	APOA5,APOC3
rs17231506	HP	Hypolipoproteinemia	HP:0010981	0.03911089952196628	21	3	2	4322	APOA5,APOC3
rs12019136	GO:MF	3-galactosyl-N-acetylglucosaminide 4-alpha-L-fucosyltransferase activity	GO:0017060	0.00001609837396151155	2	7	2	18602	FUT5,FUT3
rs12019136	GO:MF	4-galactosyl-N-acetylglucosaminide 3-alpha-L-fucosyltransferase activity	GO:0017083	0.00024130255050526113	6	7	2	18602	FUT5,FUT3
rs12019136	GO:MF	alpha-(1->3)-fucosyltransferase activity	GO:0046920	0.000450269984108788	8	7	2	18602	FUT5,FUT3
rs12019136	GO:MF	fucosyltransferase activity	GO:0008417	0.0012531998232029687	13	7	2	18602	FUT5,FUT3
rs12019136	GO:MF	thiocyanate peroxidase activity	GO:0036393	0.04990764234301721	1	7	1	18602	LPO
rs12019136	GO:BP	fucosylation	GO:0036065	0.027225303265771567	20	7	2	18017	FUT5,FUT3
rs12019136	KEGG	Glycosphingolipid biosynthesis - lacto and neolacto series	KEGG:00601	0.004956272902241917	27	5	2	7963	FUT5,FUT3
rs12019136	REAC	Lewis blood group biosynthesis	REAC:R-HSA-9037629	0.007755627970810537	18	6	2	10627	FUT5,FUT3
rs12019136	REAC	Blood group systems biosynthesis	REAC:R-HSA-9033658	0.010636961198222437	21	6	2	10627	FUT5,FUT3
rs12019136	CORUM	PlexinC1-SEMA7A complex	CORUM:5660	0.04997501249374277	2	1	1	3625	SEMA7A
rs12019136	HP	Abnormal biotinidase level	HP:0410144	0.04986516459492437	1	1	1	4322	BTD
rs12019136	HP	Decreased biotinidase level	HP:0410145	0.04986516459492437	1	1	1	4322	BTD
All variants (except rs11080055)	GO:MF	signaling receptor binding	GO:0005102	"4.431767557124006e-7"	1674	313	63	18602	PDGFRA,PRLR,DLL3,C3,ISG15,TNXB,HNF4A,IL21,TYK2,LRPAP1,NTF4,IL17F,MFGE8,S100A13,CTF1,MSN,AIMP1,APOB,CRP,CPE,RALA,ADAM11,TP53,IGFBP2,PILRA,VEGFA,CCL1,ZAP70,PIK3CG,PTPN1,IGFL3,TNFRSF11B,IL34,OSM,BAMBI,CDK5,UTS2,NRXN3,TNFSF11,WIF1,SFRP2,IL36A,C1QTNF9,IL37,IGF1,FLNA,TNFSF8,CLU,TYMP,CEBPB,CX3CL1,RNF43,PLCG1,VTN,EDN3,CD22,ICAM3,EDA,EFNB1,NXPH2,APOA5,APOC3,SEMA7A
All variants (except rs11080055)	GO:MF	serine-type endopeptidase activity	GO:0004252	"0.00011197830523050751"	171	313	15	18602	CFB,MMP8,CTSC,CFI,C2,GZMA,CTRB1,CTRB2,PRSS2,KLK12,C1S,KLK6,CTRL,SEC11C,KLK13
All variants (except rs11080055)	GO:MF	serine-type peptidase activity	GO:0008236	"0.0004073415664198061"	189	313	15	18602	CFB,MMP8,CTSC,CFI,C2,GZMA,CTRB1,CTRB2,PRSS2,KLK12,C1S,KLK6,CTRL,SEC11C,KLK13
All variants (except rs11080055)	GO:MF	cytokine receptor binding	GO:0005126	"0.0005259647410078599"	274	313	18	18602	PRLR,IL21,TYK2,NTF4,IL17F,CTF1,VEGFA,CCL1,IL34,OSM,BAMBI,TNFSF11,IL36A,IL37,TNFSF8,CX3CL1,PLCG1,EDA
All variants (except rs11080055)	GO:MF	serine hydrolase activity	GO:0017171	"0.0005673346401580705"	194	313	15	18602	CFB,MMP8,CTSC,CFI,C2,GZMA,CTRB1,CTRB2,PRSS2,KLK12,C1S,KLK6,CTRL,SEC11C,KLK13
All variants (except rs11080055)	GO:MF	signaling receptor activator activity	GO:0030546	"0.0007198592291540294"	500	313	25	18602	IL21,LRPAP1,NTF4,IL17F,CTF1,AIMP1,VEGFA,CCL1,TNFRSF11B,IL34,OSM,CDK5,UTS2,TNFSF11,SFRP2,IL36A,C1QTNF9,IL37,IGF1,TNFSF8,TYMP,CX3CL1,EDN3,EDA,SEMA7A
All variants (except rs11080055)	GO:MF	receptor regulator activity	GO:0030545	"0.0009168847528246845"	541	313	26	18602	IL21,LRPAP1,NTF4,IL17F,CTF1,AIMP1,VEGFA,CCL1,CLEC12B,TNFRSF11B,IL34,OSM,CDK5,UTS2,TNFSF11,SFRP2,IL36A,C1QTNF9,IL37,IGF1,TNFSF8,TYMP,CX3CL1,EDN3,EDA,SEMA7A
All variants (except rs11080055)	GO:MF	receptor ligand activity	GO:0048018	"0.0019323432922335327"	494	313	24	18602	IL21,LRPAP1,NTF4,IL17F,CTF1,AIMP1,VEGFA,CCL1,TNFRSF11B,IL34,OSM,UTS2,TNFSF11,SFRP2,IL36A,C1QTNF9,IL37,IGF1,TNFSF8,TYMP,CX3CL1,EDN3,EDA,SEMA7A
All variants (except rs11080055)	GO:MF	lipoprotein particle receptor binding	GO:0070325	"0.0019945447409179117"	26	313	6	18602	LRPAP1,APOB,CRP,CLU,APOA5,APOC3
All variants (except rs11080055)	GO:MF	low-density lipoprotein particle receptor binding	GO:0050750	"0.011331608920769688"	21	313	5	18602	LRPAP1,APOB,CRP,CLU,APOA5
All variants (except rs11080055)	GO:MF	cytokine activity	GO:0005125	"0.023944526803409336"	234	313	14	18602	IL21,IL17F,CTF1,AIMP1,VEGFA,CCL1,TNFRSF11B,IL34,OSM,TNFSF11,IL36A,IL37,TNFSF8,CX3CL1
All variants (except rs11080055)	GO:MF	cell adhesion molecule binding	GO:0050839	"0.024193341061094942"	539	313	23	18602	EIF5,ISG15,TNXB,MFGE8,MSN,YWHAE,CPE,ADAM11,CSNK1D,PTPN1,AHSA1,NRXN3,TMOD3,SFRP2,IGF1,FLNA,CX3CL1,PUF60,VTN,TJP1,ICAM3,CDHR5,SEMA7A
All variants (except rs11080055)	GO:MF	peptidase activity	GO:0008233	"0.04830769106589646"	641	313	25	18602	CFB,MMP8,CTSC,CFI,C2,GZMA,GGT2,CPE,ADAM11,CTRB1,CTRB2,CPB1,PRSS2,KLK12,ECE1,CNDP2,C1S,FOLH1,KLK6,PSMA1,CTRL,STAMBPL1,SEC11C,KLK13,CPM
All variants (except rs11080055)	GO:MF	lipase binding	GO:0035473	"0.04834440755803768"	6	313	3	18602	LRPAP1,APOB,APOA5
All variants (except rs11080055)	GO:BP	defense response to other organism	GO:0098542	"9.095186393811038e-11"	1212	305	60	18017	CFHR1,HPX,CFP,CFH,CFB,NCF2,C3,CFI,ISG15,C4A,C2,SPAG11B,IL18RAP,IL21,DEFB119,TYK2,IL17F,TNFRSF14,IRF6,BIRC2,AIMP1,IFIT2,PSME1,CRP,TP53,RAB14,COTL1,CREBBP,C9,HTN1,CFHR5,CCL1,CLEC12B,ZAP70,SYNCRIP,PIK3CG,BCL2L1,PTPN1,DEFB132,GBP6,IL34,IFNAR1,PAK3,C1S,TRIL,IL36A,C8A,FLNA,PSMA1,TNFSF8,AIF1,CLU,MST1R,CEBPB,CX3CL1,STAB2,ICAM3,MUC1,BPIFA2,LPO
All variants (except rs11080055)	GO:BP	defense response	GO:0006952	"4.709945628130556e-10"	1823	305	75	18017	CFHR1,HPX,LRRC19,CFP,CFH,CFB,NCF2,MMP8,CTSC,C3,CFI,ISG15,C4A,KLRC3,C2,SPAG11B,IL18RAP,IL21,DEFB119,TYK2,IL17F,TNFRSF14,IRF6,BIRC2,GGT2,AIMP1,IFIT2,PSME1,CRP,PLA2G7,TP53,RAB14,COTL1,CREBBP,C9,HTN1,CFHR5,CCL1,CLEC12B,ZAP70,SYNCRIP,PIK3CG,ADGRE5,BCL2L1,PTPN1,DEFB132,GBP6,IL34,OSM,IFNAR1,PAK3,C1S,TNFSF11,TRIL,IL36A,C8A,IL37,MAP2K3,IGF1,FLNA,IL18R1,CAMK1D,PSMA1,TNFSF8,AIF1,CLU,MST1R,CEBPB,CX3CL1,STAB2…
All variants (except rs11080055)	GO:BP	response to other organism	GO:0051707	"1.942751078250904e-9"	1600	305	68	18017	CFHR1,HPX,CFP,CFH,CFB,NCF2,IL10RA,C3,CFI,ISG15,C4A,C2,SPAG11B,IL18RAP,IL21,DEFB119,TYK2,GZMA,IL17F,TNFRSF14,IRF6,BIRC2,GGT2,AIMP1,IFIT2,PSME1,APOB,CRP,TP53,RAB14,COTL1,CREBBP,C9,PRSS2,HTN1,CFHR5,CCL1,CLEC12B,ZAP70,SYNCRIP,PIK3CG,BCL2L1,PTPN1,DEFB132,GBP6,IL34,FMR1,IFNAR1,PAK3,C1S,TRIL,IL36A,C8A,IL37,FLNA,PSMA1,TNFSF8,AIF1,CLU,MST1R,CEBPB,CX3CL1,STAB2,TJP1,ICAM3,MUC1,BPIFA2,LPO
All variants (except rs11080055)	GO:BP	response to external biotic stimulus	GO:0043207	"2.059511326800218e-9"	1602	305	68	18017	CFHR1,HPX,CFP,CFH,CFB,NCF2,IL10RA,C3,CFI,ISG15,C4A,C2,SPAG11B,IL18RAP,IL21,DEFB119,TYK2,GZMA,IL17F,TNFRSF14,IRF6,BIRC2,GGT2,AIMP1,IFIT2,PSME1,APOB,CRP,TP53,RAB14,COTL1,CREBBP,C9,PRSS2,HTN1,CFHR5,CCL1,CLEC12B,ZAP70,SYNCRIP,PIK3CG,BCL2L1,PTPN1,DEFB132,GBP6,IL34,FMR1,IFNAR1,PAK3,C1S,TRIL,IL36A,C8A,IL37,FLNA,PSMA1,TNFSF8,AIF1,CLU,MST1R,CEBPB,CX3CL1,STAB2,TJP1,ICAM3,MUC1,BPIFA2,LPO
All variants (except rs11080055)	GO:BP	interspecies interaction between organisms	GO:0044419	"2.4965212481107625e-9"	2254	305	84	18017	CFHR1,HPX,LRRC19,CFP,CFH,CFB,PDGFRA,NCF2,XRCC4,IL10RA,C3,CFI,ISG15,C4A,C2,SPAG11B,IL18RAP,IL21,DEFB119,TYK2,GZMA,MCTS1,IL17F,TNFRSF14,IRF6,MSN,BIRC2,GGT2,YWHAE,AIMP1,IFIT2,PSME1,APOB,CRP,RPS10,VPS29,TP53,RAB14,COTL1,CREBBP,C9,PRSS2,PILRA,HTN1,CFHR5,CCL1,CLEC12B,ZAP70,SYNCRIP,PIK3CG,BCL2L1,PTPN1,DEFB132,GBP6,IL34,FMR1,AHSA1,IFNAR1,UBC,PAK3,C1S,TRIL,IL36A,LTBR,C8A,IL37,FLNA,PSMA1,TNFSF8,CBX5,AIF1,C…
All variants (except rs11080055)	GO:BP	immune system process	GO:0002376	"3.5874814554754254e-9"	3287	305	107	18017	CFHR1,HPX,CFHR4,CFP,CFH,CFB,PDGFRA,KMT2D,TNFRSF18,NCF2,MMP8,XRCC4,CTSC,C3,CFI,ISG15,C4A,C2,SPAG11B,IL18RAP,IL21,DEFB119,TYK2,GZMA,IL17F,FCER1A,TNFRSF14,S100A13,IRF6,MSN,BIRC2,GGT2,AIMP1,IFIT2,PSME1,APOB,CRP,PLA2G7,TP53,RAB14,IGFBP2,COTL1,CREBBP,C9,PRSS2,PILRA,HTN1,VEGFA,CFHR5,CCL1,CLEC12B,ZAP70,SYNCRIP,RAB17,PIK3CG,ADGRE5,DSG1,BCL2L1,PTPN1,RAB5C,DEFB132,AZGP1,GBP6,IL34,OSM,IFNAR1,PAK3,C1S,TNFSF11…
All variants (except rs11080055)	GO:BP	response to biotic stimulus	GO:0009607	"5.160467986624014e-9"	1634	305	68	18017	CFHR1,HPX,CFP,CFH,CFB,NCF2,IL10RA,C3,CFI,ISG15,C4A,C2,SPAG11B,IL18RAP,IL21,DEFB119,TYK2,GZMA,IL17F,TNFRSF14,IRF6,BIRC2,GGT2,AIMP1,IFIT2,PSME1,APOB,CRP,TP53,RAB14,COTL1,CREBBP,C9,PRSS2,HTN1,CFHR5,CCL1,CLEC12B,ZAP70,SYNCRIP,PIK3CG,BCL2L1,PTPN1,DEFB132,GBP6,IL34,FMR1,IFNAR1,PAK3,C1S,TRIL,IL36A,C8A,IL37,FLNA,PSMA1,TNFSF8,AIF1,CLU,MST1R,CEBPB,CX3CL1,STAB2,TJP1,ICAM3,MUC1,BPIFA2,LPO
All variants (except rs11080055)	GO:BP	response to external stimulus	GO:0009605	"3.927676117480828e-8"	2995	305	98	18017	CFHR1,HPX,LRRC19,CFP,CFH,CFB,PON1,PDGFRA,NCF2,MMP8,CTSC,IL10RA,C3,CFI,ISG15,C4A,C2,SPAG11B,IL18RAP,IL21,DEFB119,TYK2,GZMA,IL17F,TNFRSF14,IRF6,BIRC2,GGT2,AIMP1,IFIT2,PSME1,APOB,CRP,PLA2G7,RALA,TP53,RAB14,IGFBP2,COTL1,CREBBP,C9,PRSS2,HTN1,VEGFA,CFHR5,CCL1,CLEC12B,ZAP70,SYNCRIP,PIK3CG,BCL2L1,PTPN1,DEFB132,GBP6,TNFRSF11B,IL34,FMR1,OSM,IFNAR1,CDK5,PAK3,TNFRSF8,NRXN3,C1S,TNFSF11,SFRP2,TRIL,IL36A,LTBR,C…
All variants (except rs11080055)	GO:BP	immune response	GO:0006955	"1.2623708174625836e-7"	2297	305	81	18017	CFHR1,HPX,CFHR4,CFP,CFH,CFB,NCF2,MMP8,CTSC,C3,CFI,ISG15,C4A,C2,SPAG11B,IL18RAP,IL21,DEFB119,TYK2,GZMA,IL17F,FCER1A,TNFRSF14,S100A13,IRF6,BIRC2,IFIT2,PSME1,CRP,TP53,RAB14,COTL1,CREBBP,C9,PRSS2,PILRA,HTN1,CFHR5,CCL1,CLEC12B,ZAP70,SYNCRIP,RAB17,PIK3CG,ADGRE5,DSG1,PTPN1,RAB5C,DEFB132,GBP6,IL34,OSM,IFNAR1,PAK3,C1S,TNFSF11,TRIL,MCEMP1,IL36A,LTBR,KLRF1,C8A,IL37,IL18R1,PSMA1,TNFSF8,AIF1,CLU,MST1R,SNAP25,…
All variants (except rs11080055)	GO:BP	regulation of humoral immune response	GO:0002920	"1.8902015765069618e-7"	130	305	17	18017	CFHR1,HPX,CFHR4,CFP,CFH,CFB,C3,CFI,C4A,C2,IL17F,C9,CFHR5,C1S,C8A,CLU,VTN
All variants (except rs11080055)	GO:BP	innate immune response	GO:0045087	"0.0000010521285080089512"	988	305	46	18017	HPX,CFP,CFH,CFB,NCF2,C3,CFI,ISG15,C4A,C2,IL18RAP,IL21,DEFB119,TYK2,TNFRSF14,IRF6,BIRC2,IFIT2,PSME1,CRP,TP53,CREBBP,C9,CFHR5,CCL1,CLEC12B,ZAP70,SYNCRIP,PIK3CG,PTPN1,DEFB132,GBP6,IL34,IFNAR1,PAK3,C1S,TRIL,IL36A,C8A,PSMA1,AIF1,CLU,MST1R,CX3CL1,ICAM3,MUC1
All variants (except rs11080055)	GO:BP	regulation of complement activation	GO:0030449	"0.000001218454421244897"	109	305	15	18017	CFHR1,CFHR4,CFP,CFH,CFB,C3,CFI,C4A,C2,C9,CFHR5,C1S,C8A,CLU,VTN
All variants (except rs11080055)	GO:BP	positive regulation of immune system process	GO:0002684	"0.00000525580240216406"	1113	305	48	18017	CFHR1,HPX,CFHR4,CFP,CFH,CFB,TNFRSF18,MMP8,CTSC,C3,CFI,ISG15,C4A,C2,IL18RAP,IL21,IL17F,TNFRSF14,PSME1,CRP,PLA2G7,IGFBP2,CREBBP,C9,VEGFA,CFHR5,CCL1,ZAP70,IL34,PAK3,C1S,TNFSF11,C8A,IGF1,IL18R1,CAMK1D,PSMA1,AIF1,CLU,CX3CL1,PLCG1,VTN,EDN3,CD22,ICAM3,MUC1,EFNB1,SEMA7A
All variants (except rs11080055)	GO:BP	regulation of immune system process	GO:0002682	"0.000009696808066469767"	1648	305	61	18017	CFHR1,HPX,CFHR4,CFP,CFH,CFB,KMT2D,TNFRSF18,MMP8,CTSC,C3,CFI,ISG15,C4A,C2,IL18RAP,IL21,IL17F,FCER1A,TNFRSF14,MSN,BIRC2,GGT2,PSME1,CRP,PLA2G7,IGFBP2,CREBBP,C9,PILRA,VEGFA,CFHR5,CCL1,CLEC12B,ZAP70,PTPN1,IL34,OSM,PAK3,C1S,TNFSF11,TRIL,KLRF1,C8A,IGF1,IL18R1,CAMK1D,PSMA1,TNFSF8,AIF1,CLU,CEBPB,CX3CL1,PLCG1,VTN,EDN3,CD22,ICAM3,MUC1,EFNB1,SEMA7A
All variants (except rs11080055)	GO:BP	complement activation, alternative pathway	GO:0006957	"0.000009826356279579983"	16	305	7	18017	CFP,CFH,CFB,C3,C9,CFHR5,C8A
All variants (except rs11080055)	GO:BP	response to stress	GO:0006950	"0.000010312485575101126"	4190	305	116	18017	CFHR1,HPX,LRRC19,MAN1B1,CFP,CFH,CFB,GSKIP,PDGFRA,NCF2,MMP8,XRCC4,CTSC,C3,CFI,ISG15,C4A,KLRC3,C2,HNF4A,SPAG11B,IL18RAP,IL21,DEFB119,TYK2,ERP29,UBE2G2,MCTS1,IL17F,TNFRSF14,IRF6,NEFL,BIRC2,GGT2,YWHAE,AIMP1,IFIT2,PSME1,GSTM1,CRP,ARFGAP1,PLA2G7,TP53,RAB14,COTL1,CREBBP,C9,HTN1,VEGFA,CFHR5,CCL1,CLEC12B,ZAP70,SYNCRIP,PIK3CG,ADGRE5,BCL2L1,PTPN1,DEFB132,NDUFB4,RAD51,GBP6,AKT3,IL34,FMR1,OSM,SEL1L2,ENTPD1,IF…
All variants (except rs11080055)	GO:BP	cytokine-mediated signaling pathway	GO:0019221	"0.00001050246475379779"	810	305	39	18017	HPX,PRLR,TNFRSF18,IL10RA,ISG15,IL18RAP,IL21,TYK2,IL17F,TNFRSF14,IRF6,CTF1,MSN,BIRC2,IFIT2,PSME1,RALA,TP53,VEGFA,CCL1,BCL2L1,PTPN1,TNFRSF11B,IL34,OSM,IFNAR1,UBC,TNFRSF8,TNFSF11,IL36A,LTBR,IL37,IL18R1,PSMA1,TNFSF8,MST1R,CX3CL1,MUC1,EDA
All variants (except rs11080055)	GO:BP	response to cytokine	GO:0034097	"0.00002038635612877698"	1238	305	50	18017	HPX,PRLR,TNFRSF18,IL10RA,ISG15,IL18RAP,IL21,TYK2,UBE2G2,IL17F,TNFRSF14,IRF6,CTF1,MSN,BIRC2,GGT2,IFIT2,PSME1,APOB,RALA,TP53,TIMP3,VEGFA,CCL1,SYNCRIP,BCL2L1,PTPN1,GBP6,TNFRSF11B,IL34,OSM,MYNN,IFNAR1,UBC,TNFRSF8,STIP1,TNFSF11,IL36A,LTBR,IL37,IL18R1,PSMA1,TNFSF8,AIF1,MST1R,CEBPB,CX3CL1,MUC1,SKIL,EDA
All variants (except rs11080055)	GO:BP	cellular response to chemical stimulus	GO:0070887	"0.000028693877780686327"	3419	305	99	18017	HPX,GSKIP,PDGFRA,KMT2D,PRLR,TNFRSF18,NCF2,XRCC4,IL10RA,ISG15,LDLRAD4,HNF4A,IL18RAP,IL21,TYK2,UBE2G2,NTF4,IL17F,TNFRSF14,IRF6,CTF1,MSN,BIRC2,HBQ1,AKT2,IFIT2,PSME1,GSTM1,APOB,ARFGAP1,PLA2G7,RALA,TP53,RAB14,CSNK1D,IGFBP2,TIMP3,CREBBP,VEGFA,CCL1,RGS8,SYNCRIP,PIK3CG,BCL2L1,PTPN1,RAD51,GBP6,TNFRSF11B,IL34,FMR1,OSM,MYNN,BAMBI,IFNAR1,CDK5,UBC,PAK3,TNFRSF8,STIP1,TNFSF11,ERO1A,BACH1,SFRP2,IL36A,LTBR,HSPA1L…
All variants (except rs11080055)	GO:BP	cellular response to cytokine stimulus	GO:0071345	"0.000035453376604862503"	1143	305	47	18017	HPX,PRLR,TNFRSF18,IL10RA,ISG15,IL18RAP,IL21,TYK2,UBE2G2,IL17F,TNFRSF14,IRF6,CTF1,MSN,BIRC2,IFIT2,PSME1,APOB,RALA,TP53,VEGFA,CCL1,SYNCRIP,BCL2L1,PTPN1,GBP6,TNFRSF11B,IL34,OSM,MYNN,IFNAR1,UBC,TNFRSF8,STIP1,TNFSF11,IL36A,LTBR,IL37,IL18R1,PSMA1,TNFSF8,AIF1,MST1R,CEBPB,CX3CL1,MUC1,EDA
All variants (except rs11080055)	GO:BP	positive regulation of response to stimulus	GO:0048584	"0.00005889980440988913"	2476	305	78	18017	CFHR1,HPX,CFHR4,LRRC19,CFP,CFH,CFB,GSKIP,PDGFRA,KMT2D,PRLR,TNFRSF18,MMP8,CTSC,IL10RA,C3,CFI,C4A,C2,IL18RAP,IL21,ERP29,IL17F,TNFRSF14,S100A13,CTF1,BIRC2,YWHAE,YWHAQ,PSME1,CRP,PLA2G7,TP53,CSNK1D,TIMP3,CREBBP,C9,VEGFA,CFHR5,CCL1,ZAP70,PIK3CG,BCL2L1,PTPN1,AKT3,IL34,FMR1,OSM,BAMBI,UBC,PAK3,C1S,TNFSF11,SFRP2,KLK6,LTBR,C8A,MAP2K3,IGF1,FLNA,IL18R1,CAMK1D,PSMA1,AIF1,FZD10,CLU,MST1R,CEBPB,CX3CL1,PLCG1,VTN,…
All variants (except rs11080055)	GO:BP	response to organic substance	GO:0010033	"0.00015320645257928348"	3433	305	97	18017	NDUFS4,HPX,MAN1B1,PON1,PDGFRA,KMT2D,PRLR,TNFRSF18,PMVK,CTSC,IL10RA,ISG15,LDLRAD4,HNF4A,IL18RAP,IL21,TYK2,UBE2G2,NTF4,IL17F,TNFRSF14,IRF6,CTF1,NEFL,MSN,BIRC2,GGT2,AKT2,IFIT2,PSME1,APOB,ARFGAP1,RALA,CLK2,TP53,RAB14,CSNK1D,IGFBP2,TIMP3,CREBBP,VEGFA,CCL1,RGS8,SYNCRIP,PIK3CG,DSG1,BCL2L1,PTPN1,RAD51,GBP6,TNFRSF11B,IL34,FMR1,OSM,MYNN,BAMBI,SEL1L2,IFNAR1,CDK5,UBC,PAK3,TNFRSF8,STIP1,TNFSF11,ERO1A,SFRP2,IL…
All variants (except rs11080055)	GO:BP	complement activation	GO:0006956	"0.00019444488662157932"	180	305	16	18017	CFHR1,CFHR4,CFP,CFH,CFB,C3,CFI,C4A,C2,CRP,C9,CFHR5,C1S,C8A,CLU,VTN
All variants (except rs11080055)	GO:BP	regulation of immune effector process	GO:0002697	"0.000345969060264232"	470	305	26	18017	CFHR1,HPX,CFHR4,CFP,CFH,CFB,C3,CFI,C4A,C2,IL18RAP,IL21,IL17F,TNFRSF14,BIRC2,C9,CFHR5,CLEC12B,C1S,TRIL,C8A,IL18R1,CLU,VTN,CD22,SEMA7A
All variants (except rs11080055)	GO:BP	cellular response to organic substance	GO:0071310	"0.0005485461661887871"	2797	305	82	18017	HPX,PDGFRA,KMT2D,PRLR,TNFRSF18,IL10RA,ISG15,LDLRAD4,IL18RAP,IL21,TYK2,UBE2G2,NTF4,IL17F,TNFRSF14,IRF6,CTF1,MSN,BIRC2,AKT2,IFIT2,PSME1,APOB,ARFGAP1,RALA,TP53,RAB14,CSNK1D,IGFBP2,TIMP3,CREBBP,VEGFA,CCL1,RGS8,SYNCRIP,PIK3CG,BCL2L1,PTPN1,RAD51,GBP6,TNFRSF11B,IL34,OSM,MYNN,BAMBI,IFNAR1,CDK5,UBC,PAK3,TNFRSF8,STIP1,TNFSF11,ERO1A,SFRP2,IL36A,LTBR,HSPA1L,IL37,MAP2K3,IGF1,FLNA,IL18R1,RAB35,PIK3C2A,PSMA1,TN…
All variants (except rs11080055)	GO:BP	positive regulation of biological process	GO:0048518	"0.0009652709196137756"	6416	305	151	18017	CFHR1,NDUFS4,HPX,CFHR4,LRRC19,CFP,CFH,ANAPC7,CFB,GSKIP,PON1,PDGFRA,KMT2D,PRLR,TNFRSF18,TFAM,MMP8,HNRNPAB,CTSC,IL10RA,C3,CFI,ISG15,C4A,FTMT,C2,HNF4A,IL18RAP,IL21,ERP29,LRPAP1,GZMA,NTF4,MCTS1,IL17F,MFGE8,TNFRSF14,S100A13,ARL2,LRRN1,IRF6,CTF1,NEFL,MSN,BIRC2,AKT2,YWHAE,AIMP1,YWHAQ,IFIT2,PSME1,CKAP2,APOB,CRP,TOM1L1,HDAC8,POLR1C,PLA2G7,RALA,SULT1E1,TP53,CSNK1D,PPP2R5A,IGFBP2,DCUN1D5,TIMP3,CREBBP,C9,PRS…
All variants (except rs11080055)	GO:BP	response to chemical	GO:0042221	"0.0011751677782896742"	4808	305	121	18017	NDUFS4,HPX,MAN1B1,GSKIP,PON1,PDGFRA,KMT2D,PRLR,TNFRSF18,NCF2,PMVK,XRCC4,CTSC,IL10RA,ISG15,C2,LDLRAD4,HNF4A,IL18RAP,IL21,TYK2,UBE2G2,NTF4,IL17F,TNFRSF14,S100A13,IRF6,CTF1,NEFL,MSN,BIRC2,HBQ1,GGT2,AKT2,IFIT2,PSME1,GSTM1,APOB,ARFGAP1,PLA2G7,RALA,CLK2,TP53,RAB14,CSNK1D,IGFBP2,TIMP3,CREBBP,VEGFA,CCL1,RGS8,SYNCRIP,PIK3CG,DSG1,BCL2L1,PTPN1,AZGP1,RAD51,GBP6,TNFRSF11B,IL34,FMR1,OSM,MYNN,BAMBI,SEL1L2,IFNAR…
All variants (except rs11080055)	GO:BP	regulation of response to stimulus	GO:0048583	"0.0012990804783057043"	4399	305	113	18017	CFHR1,HPX,CFHR4,LRRC19,CFP,CFH,CFB,GSKIP,PDGFRA,KMT2D,PRLR,TNFRSF18,MMP8,CTSC,IL10RA,C3,CFI,C4A,C2,LDLRAD4,IL18RAP,IL21,ERP29,LRPAP1,UBE2G2,IL17F,FCER1A,TNFRSF14,S100A13,CTF1,NEFL,BIRC2,GGT2,YWHAE,PSD,YWHAQ,PSME1,CRP,ARFGAP1,PLA2G7,DUSP4,TP53,CSNK1D,IGFBP2,TIMP3,CREBBP,C9,PILRA,VEGFA,CFHR5,CCL1,CLEC12B,RGS8,ZAP70,PIK3CG,BCL2L1,PTPN1,RAD51,AKT3,IL34,FMR1,OSM,BAMBI,CDK5,UBC,PAK3,C1S,TNFSF11,GPD1L,A…
All variants (except rs11080055)	GO:BP	cell surface receptor signaling pathway	GO:0007166	"0.001473427810182384"	3250	305	90	18017	HPX,GSKIP,PDGFRA,PRLR,TNFRSF18,DLL3,NCF2,IL10RA,C3,ISG15,LDLRAD4,HNF4A,IL18RAP,IL21,TYK2,NTF4,IL17F,FCER1A,TNFRSF14,IRF6,CTF1,NEFL,MSN,BIRC2,AKT2,IFIT2,PSME1,CPE,RALA,ADAM11,VPS29,TP53,RAB14,CSNK1D,IGFBP2,TIMP3,CREBBP,VEGFA,CCL1,CLEC12B,ZAP70,ADGRE5,BCL2L1,PTPN1,TNFRSF11B,IL34,FMR1,OSM,BAMBI,IFNAR1,CDK5,UBC,PAK3,TNFRSF8,TNFSF11,FRZB,WIF1,SFRP2,IL36A,LTBR,KLRF1,BCL2L10,IL37,GRB7,IGF1,FLNA,IL18R1,P…
All variants (except rs11080055)	GO:BP	humoral immune response	GO:0006959	"0.0015457670878773419"	380	305	22	18017	CFHR1,HPX,CFHR4,CFP,CFH,CFB,C3,CFI,C4A,C2,SPAG11B,IL17F,CRP,C9,PRSS2,HTN1,CFHR5,C1S,C8A,CLU,VTN,BPIFA2
All variants (except rs11080055)	GO:BP	peptidyl-tyrosine phosphorylation	GO:0018108	"0.001615677205969259"	381	305	22	18017	HPX,PDGFRA,PRLR,TNFRSF18,IL21,TYK2,TNFRSF14,CTF1,CLK2,TP53,VEGFA,ZAP70,PTPN1,IL34,OSM,SFRP2,PKDCC,MAP2K3,IGF1,MST1R,VTN,ROS1
All variants (except rs11080055)	GO:BP	peptidyl-tyrosine modification	GO:0018212	"0.0018431876286370181"	384	305	22	18017	HPX,PDGFRA,PRLR,TNFRSF18,IL21,TYK2,TNFRSF14,CTF1,CLK2,TP53,VEGFA,ZAP70,PTPN1,IL34,OSM,SFRP2,PKDCC,MAP2K3,IGF1,MST1R,VTN,ROS1
All variants (except rs11080055)	GO:BP	immune effector process	GO:0002252	"0.0019665893716217494"	1309	305	47	18017	CFHR1,HPX,CFHR4,CFP,CFH,CFB,MMP8,CTSC,C3,CFI,ISG15,C4A,C2,IL18RAP,IL21,IL17F,TNFRSF14,S100A13,BIRC2,AIMP1,IFIT2,CRP,TP53,RAB14,COTL1,C9,PRSS2,CFHR5,CLEC12B,PIK3CG,ADGRE5,DSG1,BCL2L1,RAB5C,C1S,TRIL,MCEMP1,C8A,FLNA,IL18R1,CLU,SNAP25,PLCG1,VTN,CD22,DYNLL1,SEMA7A
All variants (except rs11080055)	GO:BP	regulation of immune response	GO:0050776	"0.004122644116404106"	1018	305	39	18017	CFHR1,HPX,CFHR4,CFP,CFH,CFB,C3,CFI,C4A,C2,IL18RAP,IL21,IL17F,FCER1A,TNFRSF14,BIRC2,PSME1,CRP,CREBBP,C9,PILRA,CFHR5,CLEC12B,ZAP70,PTPN1,PAK3,C1S,TRIL,KLRF1,C8A,IL18R1,PSMA1,CLU,PLCG1,VTN,CD22,ICAM3,MUC1,SEMA7A
All variants (except rs11080055)	GO:BP	response to stimulus	GO:0050896	"0.00429893264037161"	9430	305	200	18017	CFHR1,NDUFS4,HPX,CFHR4,LRRC19,MAN1B1,CFP,CFH,CFB,GSKIP,PON1,PDGFRA,KMT2D,PRLR,TNFRSF18,DLL3,NCF2,PMVK,MMP8,XRCC4,CTSC,IL10RA,C3,CFI,ISG15,C4A,KLRC3,C2,LDLRAD4,HNF4A,SPAG11B,IL18RAP,IL21,DEFB119,TYK2,ERP29,LRPAP1,UBE2G2,GZMA,NTF4,MCTS1,IL17F,FCER1A,SIGLEC8,TNFRSF14,S100A13,IRF6,CTF1,NEFL,MSN,BIRC2,HBQ1,GGT2,AKT2,YWHAE,AIMP1,PSD,YWHAQ,IFIT2,PSME1,GSTM1,APOB,CRP,CPE,TOM1L1,ARFGAP1,PLA2G7,RALA,ADAM11…
All variants (except rs11080055)	GO:BP	organonitrogen compound metabolic process	GO:1901564	"0.0045709700667526"	6961	305	158	18017	NDUFS4,TST,HPX,MAN1B1,ANAPC7,CFB,GSKIP,PON1,PDGFRA,KMT2D,PRLR,PPP2R3A,TNFRSF18,GALK1,ST6GALNAC1,PMVK,MMP8,HS3ST1,CTSC,EIF5,C3,CFI,ISG15,C4A,C2,LDLRAD4,HNF4A,IL21,CMPK1,TYK2,ERP29,UBE2G2,VNN2,GZMA,NTF4,MCTS1,IL17F,SLC5A8,MFGE8,TNFRSF14,PLBD1,CTF1,NEFL,MSN,BIRC2,CUZD1,GGT2,AKT2,YWHAE,AIMP1,PSME1,GSTM1,APOB,CPE,TOM1L1,HDAC8,PLA2G7,GAL3ST2,ADAM11,DUSP4,VARS,SULT1E1,CLK2,RPS10,NRBP1,TP53,CSNK1D,PPP2R5…
All variants (except rs11080055)	GO:BP	regulation of localization	GO:0032879	"0.005922100529073451"	2913	305	81	18017	PON1,PDGFRA,TNFRSF18,MMP8,C3,C4A,C2,LDLRAD4,HNF4A,STX10,ERP29,LRPAP1,UBE2G2,MFGE8,TNFRSF14,ARL2,NEFL,MSN,AKT2,YWHAE,AIMP1,YWHAQ,APOB,CRP,HDAC8,ARFGAP1,PLA2G7,RALA,STX6,TP53,RAB14,PPP2R5A,VEGFA,CCL1,RAB17,PIK3CG,BCL2L1,PTPN1,RAB5C,AKT3,IL34,FMR1,OSM,CDK5,PAK3,NRXN3,TNFSF11,GPD1L,AURKB,ERO1A,SFRP2,HSPA1L,IL37,PKDCC,GRB7,MAP2K3,IGF1,FLNA,ACACB,PIK3C2A,CAMK1D,PLTP,ATP1B3,AIF1,CLU,SLC30A3,SNAP25,KCNIP…
All variants (except rs11080055)	GO:BP	positive regulation of phosphorylation	GO:0042327	"0.005953640808709777"	1114	305	41	18017	HPX,PDGFRA,PRLR,TNFRSF18,MMP8,C3,IL21,ERP29,NTF4,TNFRSF14,CTF1,AKT2,TOM1L1,TP53,CSNK1D,VEGFA,CCL1,PIK3CG,PTPN1,PFKFB3,IL34,FMR1,OSM,CDK5,UBC,PAK3,TNFSF11,SFRP2,LTBR,MAP2K3,IGF1,AIF1,FZD10,CLU,MST1R,PAK5,CX3CL1,VTN,ROS1,EDN3,SEMA7A
All variants (except rs11080055)	GO:BP	positive regulation of immune response	GO:0050778	"0.006534181163653648"	766	305	32	18017	CFHR1,HPX,CFHR4,CFP,CFH,CFB,C3,CFI,C4A,C2,IL18RAP,IL21,IL17F,TNFRSF14,PSME1,CRP,CREBBP,C9,CFHR5,ZAP70,PAK3,C1S,C8A,IL18R1,PSMA1,CLU,PLCG1,VTN,CD22,ICAM3,MUC1,SEMA7A
All variants (except rs11080055)	GO:BP	positive regulation of protein phosphorylation	GO:0001934	"0.006755232084187998"	1039	305	39	18017	HPX,PDGFRA,PRLR,TNFRSF18,MMP8,C3,IL21,ERP29,NTF4,TNFRSF14,CTF1,AKT2,TOM1L1,TP53,CSNK1D,VEGFA,CCL1,PIK3CG,PTPN1,IL34,FMR1,OSM,CDK5,UBC,PAK3,TNFSF11,SFRP2,LTBR,MAP2K3,IGF1,AIF1,FZD10,CLU,MST1R,PAK5,CX3CL1,VTN,EDN3,SEMA7A
All variants (except rs11080055)	GO:BP	positive regulation of response to external stimulus	GO:0032103	"0.009024453190325528"	524	305	25	18017	HPX,MMP8,CTSC,C3,IL18RAP,IL21,IL17F,PSME1,PLA2G7,CREBBP,VEGFA,CCL1,PIK3CG,IL34,OSM,PAK3,TNFSF11,CAMK1D,PSMA1,AIF1,CEBPB,CX3CL1,EDN3,ICAM3,MUC1
All variants (except rs11080055)	GO:BP	positive regulation of phosphate metabolic process	GO:0045937	"0.011173695406828263"	1184	305	42	18017	HPX,PDGFRA,PRLR,TNFRSF18,MMP8,C3,IL21,ERP29,NTF4,TNFRSF14,CTF1,AKT2,TOM1L1,TP53,CSNK1D,PPP2R5A,VEGFA,CCL1,PIK3CG,PTPN1,PFKFB3,IL34,FMR1,OSM,CDK5,UBC,PAK3,TNFSF11,SFRP2,LTBR,MAP2K3,IGF1,AIF1,FZD10,CLU,MST1R,PAK5,CX3CL1,VTN,ROS1,EDN3,SEMA7A
All variants (except rs11080055)	GO:BP	positive regulation of phosphorus metabolic process	GO:0010562	"0.011173695406828263"	1184	305	42	18017	HPX,PDGFRA,PRLR,TNFRSF18,MMP8,C3,IL21,ERP29,NTF4,TNFRSF14,CTF1,AKT2,TOM1L1,TP53,CSNK1D,PPP2R5A,VEGFA,CCL1,PIK3CG,PTPN1,PFKFB3,IL34,FMR1,OSM,CDK5,UBC,PAK3,TNFSF11,SFRP2,LTBR,MAP2K3,IGF1,AIF1,FZD10,CLU,MST1R,PAK5,CX3CL1,VTN,ROS1,EDN3,SEMA7A
All variants (except rs11080055)	GO:BP	endocytosis	GO:0006897	"0.01160049824881341"	675	305	29	18017	HPX,LRP1B,IL10RA,C3,CFI,LRPAP1,RABEPK,MFGE8,APOB,ARFGAP1,VEGFA,RAB17,PIK3CG,BCL2L1,PTPN1,RAB5C,M6PR,FMR1,CDK5,PIK3C2A,AIF1,CLU,SNAP25,STAB2,VTN,CD22,ARF6,APOA5,APOC3
All variants (except rs11080055)	GO:BP	vesicle-mediated transport	GO:0016192	"0.011932600372530766"	2156	305	64	18017	HPX,CFP,LRP1B,NCF2,MMP8,CTSC,IL10RA,C3,CFI,C4A,C2,STX10,LRPAP1,RABEPK,MFGE8,S100A13,MSN,AKT2,APOB,CRP,ARFGAP1,RALA,VPS29,NRBP1,STX6,RAB14,CSNK1D,COTL1,TIMP3,PRSS2,VEGFA,RAB17,PIK3CG,ADGRE5,DSG1,BCL2L1,PTPN1,RAB5C,M6PR,FMR1,CDK5,UBC,NRXN3,MCEMP1,HSPA1L,PKDCC,IGF1,FLNA,RAB35,PIK3C2A,CAMK1D,AIF1,CLU,MST1R,SNAP25,STAB2,PLCG1,VTN,CD22,ICAM3,DYNLL1,ARF6,APOA5,APOC3
All variants (except rs11080055)	GO:BP	protein metabolic process	GO:0019538	"0.012150750404571973"	5996	305	139	18017	NDUFS4,HPX,MAN1B1,ANAPC7,CFB,GSKIP,PDGFRA,KMT2D,PRLR,PPP2R3A,TNFRSF18,ST6GALNAC1,MMP8,CTSC,EIF5,C3,CFI,ISG15,C4A,C2,LDLRAD4,IL21,TYK2,ERP29,UBE2G2,GZMA,NTF4,MCTS1,IL17F,MFGE8,TNFRSF14,CTF1,NEFL,MSN,BIRC2,CUZD1,GGT2,AKT2,YWHAE,AIMP1,PSME1,APOB,CPE,TOM1L1,HDAC8,GAL3ST2,ADAM11,DUSP4,VARS,CLK2,RPS10,NRBP1,TP53,CSNK1D,PPP2R5A,IGFBP2,DCUN1D5,TIMP3,CREBBP,CTRB1,CTRB2,CPB1,PRSS2,VEGFA,CCL1,ZAP70,SYNCRIP,…
All variants (except rs11080055)	GO:BP	protein phosphorylation	GO:0006468	"0.017900040283532058"	2044	305	61	18017	NDUFS4,HPX,GSKIP,PDGFRA,PRLR,TNFRSF18,MMP8,C3,LDLRAD4,IL21,TYK2,ERP29,NTF4,TNFRSF14,CTF1,NEFL,AKT2,YWHAE,PSME1,TOM1L1,DUSP4,CLK2,NRBP1,TP53,CSNK1D,PPP2R5A,TIMP3,VEGFA,CCL1,ZAP70,PIK3CG,PTPN1,RAD51,AKT3,IL34,FMR1,OSM,CDK5,UBC,PAK3,TNFSF11,GPD1L,AURKB,SFRP2,LTBR,PKDCC,MAP2K3,IGF1,CDK8,CAMK1D,PSMA1,AIF1,FZD10,CLU,MST1R,PAK5,CX3CL1,VTN,ROS1,EDN3,SEMA7A
All variants (except rs11080055)	GO:BP	positive regulation of defense response	GO:0031349	"0.021307636257544005"	380	305	20	18017	HPX,MMP8,CTSC,C3,IL18RAP,IL21,IL17F,PSME1,PLA2G7,CREBBP,CCL1,PIK3CG,OSM,PAK3,TNFSF11,PSMA1,CEBPB,CX3CL1,ICAM3,MUC1
All variants (except rs11080055)	GO:BP	positive regulation of signaling	GO:0023056	"0.02207005667609283"	1920	305	58	18017	HPX,LRRC19,GSKIP,PDGFRA,KMT2D,PRLR,TNFRSF18,MMP8,CTSC,IL10RA,C3,IL21,ERP29,S100A13,CTF1,BIRC2,YWHAE,AIMP1,YWHAQ,PSME1,TP53,CSNK1D,TIMP3,CREBBP,VEGFA,CCL1,ZAP70,PIK3CG,BCL2L1,PTPN1,AKT3,IL34,FMR1,OSM,BAMBI,CDK5,UBC,ECE1,PAK3,TNFSF11,SFRP2,KLK6,LTBR,MAP2K3,IGF1,FLNA,IL18R1,PSMA1,AIF1,FZD10,MST1R,SNAP25,CX3CL1,VTN,EDN3,SKIL,EDA,SEMA7A
All variants (except rs11080055)	GO:BP	cell adhesion	GO:0007155	"0.022501017521788052"	1475	305	48	18017	PDGFRA,TNFRSF18,MPZL2,TNXB,IL21,SIGLEC8,MFGE8,TNFRSF14,ARL2,MSN,CUZD1,IGFBP2,PRSS2,VEGFA,PCDHB14,ZAP70,PIK3CG,ADGRE5,DSG1,AZGP1,PCDHB4,ENTPD1,CDK5,PAK3,NRXN3,TNFSF11,TMOD3,SFRP2,IGF1,FLNA,PCDHGB4,AIF1,CEBPB,CX3CL1,STAB2,VTN,CD22,TJP1,ICAM3,MUC1,EDA,EFNB1,CDHR5,PCDH15,ARF6,ANTXR1,MXRA8,FUT3
All variants (except rs11080055)	GO:BP	inflammatory response	GO:0006954	"0.022900368984940547"	814	305	32	18017	LRRC19,MMP8,CTSC,C3,C4A,IL18RAP,IL21,IL17F,BIRC2,GGT2,AIMP1,CRP,PLA2G7,CCL1,PIK3CG,ADGRE5,IL34,OSM,TNFSF11,TRIL,IL36A,IL37,MAP2K3,IGF1,IL18R1,CAMK1D,PSMA1,AIF1,CLU,CEBPB,CX3CL1,SEMA7A
All variants (except rs11080055)	GO:BP	positive regulation of protein modification process	GO:0031401	"0.024636339019260316"	1265	305	43	18017	HPX,PDGFRA,PRLR,TNFRSF18,MMP8,C3,IL21,ERP29,NTF4,TNFRSF14,CTF1,BIRC2,AKT2,TOM1L1,TP53,CSNK1D,PPP2R5A,DCUN1D5,VEGFA,CCL1,PIK3CG,PTPN1,IL34,FMR1,OSM,CDK5,UBC,PAK3,TNFSF11,SFRP2,LTBR,MAP2K3,IGF1,AIF1,FZD10,CLU,MST1R,PAK5,CX3CL1,VTN,EDN3,MUC1,SEMA7A
All variants (except rs11080055)	GO:BP	biological adhesion	GO:0022610	"0.025511647533964656"	1482	305	48	18017	PDGFRA,TNFRSF18,MPZL2,TNXB,IL21,SIGLEC8,MFGE8,TNFRSF14,ARL2,MSN,CUZD1,IGFBP2,PRSS2,VEGFA,PCDHB14,ZAP70,PIK3CG,ADGRE5,DSG1,AZGP1,PCDHB4,ENTPD1,CDK5,PAK3,NRXN3,TNFSF11,TMOD3,SFRP2,IGF1,FLNA,PCDHGB4,AIF1,CEBPB,CX3CL1,STAB2,VTN,CD22,TJP1,ICAM3,MUC1,EDA,EFNB1,CDHR5,PCDH15,ARF6,ANTXR1,MXRA8,FUT3
All variants (except rs11080055)	GO:BP	leukocyte proliferation	GO:0070661	"0.028167482652531065"	323	305	18	18017	IL21,TNFRSF14,MSN,CRP,TP53,IGFBP2,ZAP70,PIK3CG,IL34,TNFSF11,IGF1,TNFSF8,AIF1,CLU,CEBPB,CX3CL1,CD22,EFNB1
All variants (except rs11080055)	GO:BP	activation of immune response	GO:0002253	"0.03314771166717674"	565	305	25	18017	CFHR1,CFHR4,CFP,CFH,CFB,C3,CFI,C4A,C2,PSME1,CRP,CREBBP,C9,CFHR5,ZAP70,PAK3,C1S,C8A,PSMA1,CLU,PLCG1,VTN,CD22,ICAM3,MUC1
All variants (except rs11080055)	GO:BP	regulation of endocytosis	GO:0030100	"0.0359531687810539"	209	305	14	18017	C3,LRPAP1,ARFGAP1,VEGFA,RAB17,PTPN1,RAB5C,FMR1,CLU,VTN,CD22,ARF6,APOA5,APOC3
All variants (except rs11080055)	GO:BP	regulation of protein phosphorylation	GO:0001932	"0.038905577683978884"	1506	305	48	18017	NDUFS4,HPX,GSKIP,PDGFRA,PRLR,TNFRSF18,MMP8,C3,LDLRAD4,IL21,ERP29,NTF4,TNFRSF14,CTF1,AKT2,TOM1L1,DUSP4,TP53,CSNK1D,PPP2R5A,TIMP3,VEGFA,CCL1,PIK3CG,PTPN1,RAD51,IL34,FMR1,OSM,CDK5,UBC,PAK3,TNFSF11,GPD1L,SFRP2,LTBR,MAP2K3,IGF1,AIF1,FZD10,CLU,MST1R,PAK5,CX3CL1,VTN,ROS1,EDN3,SEMA7A
All variants (except rs11080055)	GO:BP	positive regulation of cell communication	GO:0010647	"0.04088245826407647"	1914	305	57	18017	HPX,LRRC19,GSKIP,PDGFRA,KMT2D,PRLR,TNFRSF18,MMP8,CTSC,IL10RA,C3,IL21,ERP29,S100A13,CTF1,BIRC2,YWHAE,AIMP1,YWHAQ,PSME1,TP53,CSNK1D,TIMP3,CREBBP,VEGFA,CCL1,ZAP70,PIK3CG,BCL2L1,PTPN1,AKT3,IL34,FMR1,OSM,BAMBI,CDK5,UBC,PAK3,TNFSF11,SFRP2,KLK6,LTBR,MAP2K3,IGF1,FLNA,IL18R1,PSMA1,AIF1,FZD10,MST1R,SNAP25,CX3CL1,VTN,EDN3,SKIL,EDA,SEMA7A
All variants (except rs11080055)	GO:BP	protein-lipid complex remodeling	GO:0034368	"0.04443077797285384"	33	305	6	18017	APOB,PLA2G7,PLTP,APOA5,APOM,APOC3
All variants (except rs11080055)	GO:BP	plasma lipoprotein particle remodeling	GO:0034369	"0.04443077797285384"	33	305	6	18017	APOB,PLA2G7,PLTP,APOA5,APOM,APOC3
All variants (except rs11080055)	GO:BP	positive regulation of inflammatory response	GO:0050729	"0.0485580757601087"	160	305	12	18017	MMP8,CTSC,C3,IL21,IL17F,PLA2G7,CCL1,PIK3CG,OSM,TNFSF11,CEBPB,CX3CL1
All variants (except rs11080055)	GO:CC	extracellular region	GO:0005576	"2.711303408476336e-17"	4588	324	153	18956	CFHR1,TST,HPX,CFHR4,MAN1B1,CFP,CFH,CFB,CEACAM7,PON1,PRLR,TNFRSF18,GALK1,PMVK,MMP8,CTSC,NPHS2,C3,CFI,ISG15,C4A,C2,TNXB,SPAG11B,IL21,TMEM52B,CMPK1,DEFB119,TYK2,LRPAP1,VNN2,GZMA,NTF4,IL17F,SLC5A8,MFGE8,PLBD1,CCDC126,S100A13,LRRN1,IRF6,CTF1,MSN,C1ORF56,GGT2,C5ORF38,YWHAE,AIMP1,YWHAQ,PSME1,PSG5,GSTM1,NPTX2,APOB,CRP,CPE,TOM1L1,PLA2G7,RALA,ADAM11,PRRG1,LCN10,MAN2B2,RAB14,DES,IGFBP2,COTL1,TIMP3,C9,CTRB1,…
All variants (except rs11080055)	GO:CC	extracellular space	GO:0005615	"5.587674864987927e-13"	3551	324	121	18956	CFHR1,TST,HPX,CFP,CFH,CFB,PON1,GALK1,PMVK,MMP8,CTSC,NPHS2,C3,CFI,C4A,C2,TNXB,IL21,TMEM52B,CMPK1,TYK2,NTF4,IL17F,SLC5A8,MFGE8,PLBD1,S100A13,LRRN1,IRF6,CTF1,MSN,GGT2,YWHAE,AIMP1,YWHAQ,PSME1,APOB,CRP,CPE,TOM1L1,PLA2G7,RALA,MAN2B2,RAB14,DES,IGFBP2,COTL1,TIMP3,C9,CTRB1,CTRB2,CPB1,PRSS2,PILRA,VEGFA,CCL1,RAB17,KLK12,ADGRE5,RAB5C,DEFB132,AZGP1,GBP6,CA4,IGFL3,TNFRSF11B,IL34,OSM,AHSA1,ENTPD1,UBC,ECE1,UTS2,…
All variants (except rs11080055)	GO:CC	vesicle	GO:0031982	"0.0000013805436582288928"	4036	324	114	18956	HPX,MAN1B1,CFP,CFH,CFB,PON1,PRLR,GALK1,NCF2,PMVK,MMP8,CTSC,NPHS2,C3,CFI,C4A,C2,TNXB,LDLRAD4,TMEM52B,CMPK1,STX10,TYK2,ERP29,LRPAP1,RABEPK,NTF4,SLC5A8,MFGE8,IRF6,MSN,CUZD1,GGT2,AKT2,YWHAE,PSD,YWHAQ,PSME1,APOB,CPE,TOM1L1,RALA,MAN2B2,VPS29,STX6,RAB14,DES,IGFBP2,COTL1,TIMP3,C9,PRSS2,PILRA,VEGFA,RAB17,KLK12,ADGRE5,DSG1,BCL2L1,PTPN1,RAB5C,AZGP1,M6PR,GBP6,CA4,AHSA1,ENTPD1,IFNAR1,UBC,ECE1,PAK3,CNDP2,TNFRS…
All variants (except rs11080055)	GO:CC	extracellular exosome	GO:0070062	"0.0000035623768416547"	2143	324	72	18956	HPX,CFH,CFB,PON1,GALK1,PMVK,CTSC,NPHS2,C3,CFI,C4A,C2,TNXB,TMEM52B,CMPK1,TYK2,SLC5A8,MFGE8,IRF6,MSN,GGT2,YWHAE,YWHAQ,PSME1,APOB,CPE,TOM1L1,RALA,MAN2B2,RAB14,DES,IGFBP2,COTL1,C9,PILRA,RAB17,ADGRE5,RAB5C,AZGP1,GBP6,CA4,AHSA1,ENTPD1,UBC,ECE1,CNDP2,TNFRSF8,FOLH1,GPD1L,C8A,GALNT7,FLNA,RAB35,PIK3C2A,PSMA1,ATP1B3,CLU,VTN,CD22,ICAM3,MUC1,CPM,BTG2,EFNB1,CDHR5,ARF6,BPIFA2,APOC3,MXRA8,FUT3,LPO,BTD
All variants (except rs11080055)	GO:CC	blood microparticle	GO:0072562	"0.000005432075413682267"	140	324	15	18956	CFHR1,HPX,CFH,CFB,PON1,C3,C4A,MSN,C9,C1S,C8A,HSPA1L,HBD,CLU,VTN
All variants (except rs11080055)	GO:CC	high-density lipoprotein particle	GO:0034364	"0.000006358428307969864"	29	324	8	18956	PON1,APOB,PLA2G7,PLTP,CLU,APOA5,APOM,APOC3
All variants (except rs11080055)	GO:CC	extracellular vesicle	GO:1903561	"0.000010503190901762726"	2244	324	73	18956	HPX,MAN1B1,CFH,CFB,PON1,GALK1,PMVK,CTSC,NPHS2,C3,CFI,C4A,C2,TNXB,TMEM52B,CMPK1,TYK2,SLC5A8,MFGE8,IRF6,MSN,GGT2,YWHAE,YWHAQ,PSME1,APOB,CPE,TOM1L1,RALA,MAN2B2,RAB14,DES,IGFBP2,COTL1,C9,PILRA,RAB17,ADGRE5,RAB5C,AZGP1,GBP6,CA4,AHSA1,ENTPD1,UBC,ECE1,CNDP2,TNFRSF8,FOLH1,GPD1L,C8A,GALNT7,FLNA,RAB35,PIK3C2A,PSMA1,ATP1B3,CLU,VTN,CD22,ICAM3,MUC1,CPM,BTG2,EFNB1,CDHR5,ARF6,BPIFA2,APOC3,MXRA8,FUT3,LPO,BTD
All variants (except rs11080055)	GO:CC	extracellular organelle	GO:0043230	"0.000011509306561220251"	2249	324	73	18956	HPX,MAN1B1,CFH,CFB,PON1,GALK1,PMVK,CTSC,NPHS2,C3,CFI,C4A,C2,TNXB,TMEM52B,CMPK1,TYK2,SLC5A8,MFGE8,IRF6,MSN,GGT2,YWHAE,YWHAQ,PSME1,APOB,CPE,TOM1L1,RALA,MAN2B2,RAB14,DES,IGFBP2,COTL1,C9,PILRA,RAB17,ADGRE5,RAB5C,AZGP1,GBP6,CA4,AHSA1,ENTPD1,UBC,ECE1,CNDP2,TNFRSF8,FOLH1,GPD1L,C8A,GALNT7,FLNA,RAB35,PIK3C2A,PSMA1,ATP1B3,CLU,VTN,CD22,ICAM3,MUC1,CPM,BTG2,EFNB1,CDHR5,ARF6,BPIFA2,APOC3,MXRA8,FUT3,LPO,BTD
All variants (except rs11080055)	GO:CC	plasma lipoprotein particle	GO:0034358	"0.00006336577482795481"	38	324	8	18956	PON1,APOB,PLA2G7,PLTP,CLU,APOA5,APOM,APOC3
All variants (except rs11080055)	GO:CC	lipoprotein particle	GO:1990777	"0.00006336577482795481"	38	324	8	18956	PON1,APOB,PLA2G7,PLTP,CLU,APOA5,APOM,APOC3
All variants (except rs11080055)	GO:CC	protein-lipid complex	GO:0032994	"0.00011840469686804118"	41	324	8	18956	PON1,APOB,PLA2G7,PLTP,CLU,APOA5,APOM,APOC3
All variants (except rs11080055)	GO:CC	spherical high-density lipoprotein particle	GO:0034366	"0.0016835912165050243"	8	324	4	18956	PON1,CLU,APOM,APOC3
All variants (except rs11080055)	GO:CC	cytoplasmic vesicle	GO:0031410	"0.011536155259058161"	2419	324	67	18956	HPX,CFP,PRLR,NCF2,MMP8,CTSC,C3,LDLRAD4,STX10,ERP29,LRPAP1,RABEPK,NTF4,CUZD1,AKT2,YWHAE,PSD,APOB,CPE,TOM1L1,RALA,VPS29,STX6,RAB14,IGFBP2,COTL1,TIMP3,PRSS2,VEGFA,RAB17,KLK12,ADGRE5,DSG1,BCL2L1,PTPN1,RAB5C,M6PR,GBP6,CA4,IFNAR1,UBC,ECE1,PAK3,KLK6,MCEMP1,IGF1,RAB35,PIK3C2A,ZPBP,ATP1B3,CLU,SLC30A3,SNAP25,STAB2,STAMBPL1,CHIC2,CD22,SKIL,KLK13,KREMEN2,DYNLL1,ARF6,VOPP1,ANTXR1,APOA5,BPIFA2,APOC3
All variants (except rs11080055)	GO:CC	intracellular vesicle	GO:0097708	"0.012148653280087372"	2423	324	67	18956	HPX,CFP,PRLR,NCF2,MMP8,CTSC,C3,LDLRAD4,STX10,ERP29,LRPAP1,RABEPK,NTF4,CUZD1,AKT2,YWHAE,PSD,APOB,CPE,TOM1L1,RALA,VPS29,STX6,RAB14,IGFBP2,COTL1,TIMP3,PRSS2,VEGFA,RAB17,KLK12,ADGRE5,DSG1,BCL2L1,PTPN1,RAB5C,M6PR,GBP6,CA4,IFNAR1,UBC,ECE1,PAK3,KLK6,MCEMP1,IGF1,RAB35,PIK3C2A,ZPBP,ATP1B3,CLU,SLC30A3,SNAP25,STAB2,STAMBPL1,CHIC2,CD22,SKIL,KLK13,KREMEN2,DYNLL1,ARF6,VOPP1,ANTXR1,APOA5,BPIFA2,APOC3
All variants (except rs11080055)	GO:CC	cell surface	GO:0009986	"0.028453970906402715"	910	324	32	18956	PDGFRA,PRLR,TNFRSF18,C3,ERP29,LRPAP1,FCER1A,MFGE8,TNFRSF14,MSN,AIMP1,RALA,VEGFA,CLEC12B,AZGP1,CA4,LAYN,ECE1,FOLH1,WIF1,ENOX1,FZD10,CLU,MST1R,CX3CL1,STAB2,ROS1,CD22,CPM,ANTXR1,MXRA8,SEMA7A
All variants (except rs11080055)	GO:CC	endomembrane system	GO:0012505	"0.04156366046831857"	4607	324	108	18956	MAN1B1,CFP,PDGFRA,PRLR,NCF2,ST6GALNAC1,MMP8,HS3ST1,CTSC,NPHS2,C3,C4A,LDLRAD4,STX10,ERP29,LRPAP1,RABEPK,UBE2G2,NTF4,MFGE8,ARL2,TMCC3,CUZD1,GGT2,AKT2,AIMP1,PSD,IFIT2,APOB,CPE,TOM1L1,ARFGAP1,GAL3ST2,SULT1E1,RDH16,VPS29,NRBP1,STX6,TP53,RAB14,CSNK1D,COTL1,TIMP3,PRSS2,VEGFA,SYNCRIP,RAB17,KLK12,ADGRE5,DSG1,BCL2L1,PTPN1,RAB5C,NDUFB4,M6PR,CA4,AHSA1,SEL1L2,ST6GALNAC2,IFNAR1,UBC,GAL3ST1,ECE1,PAK3,STIP1,SUN5…
All variants (except rs11080055)	KEGG	Complement and coagulation cascades	KEGG:04610	"9.494651913203141e-7"	85	189	14	7963	CFHR1,CFHR4,CFH,CFB,C3,CFI,C4A,C2,C9,CFHR5,C1S,C8A,CLU,VTN
All variants (except rs11080055)	KEGG	Cytokine-cytokine receptor interaction	KEGG:04060	"0.00013786818269291044"	292	189	22	7963	PRLR,TNFRSF18,IL10RA,IL18RAP,IL21,IL17F,TNFRSF14,CTF1,CCL1,TNFRSF11B,IL34,OSM,IFNAR1,TNFRSF8,TNFSF11,IL36A,LTBR,IL37,IL18R1,TNFSF8,CX3CL1,EDA
All variants (except rs11080055)	KEGG	JAK-STAT signaling pathway	KEGG:04630	"0.044530004328019755"	162	189	12	7963	PDGFRA,PRLR,IL10RA,IL21,TYK2,CTF1,AKT2,CREBBP,BCL2L1,AKT3,OSM,IFNAR1
All variants (except rs11080055)	KEGG	Viral protein interaction with cytokine and cytokine receptor	KEGG:04061	"0.0494856987843101"	98	189	9	7963	IL10RA,IL18RAP,TNFRSF14,CCL1,IL34,LTBR,IL37,IL18R1,CX3CL1
All variants (except rs11080055)	REAC	Immune System	REAC:R-HSA-168256	"1.872893075364989e-8"	2146	236	91	10627	CFHR1,CFHR4,CFP,CFH,ANAPC7,CFB,PDGFRA,PRLR,TNFRSF18,NCF2,MMP8,CTSC,IL10RA,C3,CFI,ISG15,C4A,C2,IL18RAP,IL21,DEFB119,TYK2,UBE2G2,IL17F,FCER1A,SIGLEC8,TNFRSF14,IRF6,CTF1,NEFL,MSN,BIRC2,AKT2,IFIT2,PSME1,APOB,CRP,POLR1C,RALA,DUSP4,TP53,RAB14,PPP2R5A,COTL1,CREBBP,C9,PRSS2,PILRA,HTN1,VEGFA,CFHR5,ZAP70,ADGRE5,DSG1,BCL2L1,PTPN1,RAB5C,DEFB132,GBP6,AKT3,TNFRSF11B,IL34,OSM,IFNAR1,UBC,PAK3,TNFRSF8,C1S,TNFSF11…
All variants (except rs11080055)	REAC	Complement cascade	REAC:R-HSA-166658	"0.000001220544315306402"	111	236	16	10627	CFHR1,CFHR4,CFP,CFH,CFB,C3,CFI,C4A,C2,CRP,C9,CFHR5,C1S,C8A,CLU,VTN
All variants (except rs11080055)	REAC	Regulation of Complement cascade	REAC:R-HSA-977606	"0.0000025527183403118553"	101	236	15	10627	CFHR1,CFHR4,CFP,CFH,CFB,C3,CFI,C4A,C2,C9,CFHR5,C1S,C8A,CLU,VTN
All variants (except rs11080055)	REAC	Cytokine Signaling in Immune system	REAC:R-HSA-1280215	"0.000006701642244987222"	830	236	45	10627	PDGFRA,PRLR,TNFRSF18,IL10RA,ISG15,IL18RAP,IL21,TYK2,IL17F,TNFRSF14,IRF6,CTF1,NEFL,MSN,BIRC2,AKT2,IFIT2,PSME1,RALA,DUSP4,TP53,PPP2R5A,VEGFA,BCL2L1,PTPN1,GBP6,TNFRSF11B,IL34,OSM,IFNAR1,UBC,TNFRSF8,TNFSF11,IL36A,LTBR,IL37,MAP2K3,FLNA,IL18R1,PSMA1,TNFSF8,SNAP25,PLCG1,MUC1,EDA
All variants (except rs11080055)	REAC	Activation of C3 and C5	REAC:R-HSA-174577	"0.00004855997596843799"	7	236	5	10627	CFP,CFB,C3,C4A,C2
All variants (except rs11080055)	REAC	Innate Immune System	REAC:R-HSA-168249	"0.0004836075775533179"	1091	236	49	10627	CFHR1,CFHR4,CFP,CFH,CFB,NCF2,MMP8,CTSC,C3,CFI,ISG15,C4A,C2,DEFB119,FCER1A,BIRC2,PSME1,APOB,CRP,POLR1C,DUSP4,RAB14,COTL1,CREBBP,C9,PRSS2,HTN1,CFHR5,ADGRE5,DSG1,BCL2L1,RAB5C,DEFB132,UBC,PAK3,C1S,MCEMP1,C8A,MAP2K3,PSMA1,CLU,SNAP25,PLCG1,VTN,ICAM3,MUC1,DYNLL1,BPIFA2,LPO
All variants (except rs11080055)	REAC	TNFR2 non-canonical NF-kB pathway	REAC:R-HSA-5668541	"0.0009412667031494917"	100	236	12	10627	TNFRSF18,TNFRSF14,BIRC2,PSME1,TNFRSF11B,UBC,TNFRSF8,TNFSF11,LTBR,PSMA1,TNFSF8,EDA
All variants (except rs11080055)	REAC	TNFs bind their physiological receptors	REAC:R-HSA-5669034	"0.001160647149571316"	29	236	7	10627	TNFRSF18,TNFRSF14,TNFRSF11B,TNFRSF8,TNFSF11,TNFSF8,EDA
All variants (except rs11080055)	REAC	Activation of BH3-only proteins	REAC:R-HSA-114452	"0.019788589067492094"	30	236	6	10627	AKT2,YWHAE,YWHAQ,TP53,AKT3,DYNLL1
All variants (except rs11080055)	REAC	Alternative complement activation	REAC:R-HSA-173736	"0.04844335465146057"	5	236	3	10627	CFP,CFB,C3
All variants (except rs11080055)	WP	Complement Activation	WP:WP545	"0.000003369666290349729"	22	181	8	7474	CFP,CFB,C3,C4A,C2,C9,C1S,C8A
All variants (except rs11080055)	WP	Human Complement System	WP:WP2806	"0.00008937908080127499"	99	181	13	7474	CFHR4,CFP,CFH,CFB,C3,CFI,C4A,C2,CRP,C9,C1S,C8A,VTN
All variants (except rs11080055)	WP	IL-18 signaling pathway	WP:WP4754	"0.0004660735017135547"	279	181	21	7474	NCF2,MMP8,IL18RAP,IRF6,ARFGAP1,PLA2G7,TP53,DES,TIMP3,VEGFA,CCL1,BCL2L1,TNFRSF11B,TNFSF11,IL37,IL18R1,ACACB,CEBPB,PLCG1,BTG2,ARF6
All variants (except rs11080055)	WP	Complement and Coagulation Cascades	WP:WP558	"0.010862321822376906"	59	181	8	7474	CFH,CFB,C3,CFI,C2,C9,C1S,CLU
All variants (except rs11080055)	WP	Angiogenesis	WP:WP1539	"0.03200129571794511"	24	181	5	7474	PDGFRA,TIMP3,CREBBP,VEGFA,PLCG1
All variants (except rs11080055)	WP	Pancreatic adenocarcinoma pathway	WP:WP4263	"0.03591880299319462"	88	181	9	7474	AKT2,RALA,TP53,VEGFA,BCL2L1,RAD51,AKT3,PAK3,PAK5
All variants (except rs11080055)	WP	Allograft Rejection	WP:WP2328	"0.03591880299319462"	88	181	9	7474	PDGFRA,C3,C4A,C2,MICA,IL21,C9,VEGFA,C8A
All variants (except rs11080055)	WP	Neural Crest Cell Migration during Development	WP:WP4564	"0.0499028595594514"	40	181	6	7474	MMP8,AKT2,PIK3CG,AKT3,PAK3,PAK5
All variants (except rs11080055)	HP	Abnormality of complement system	HP:0005339	"3.1372815942760477e-7"	29	96	10	4322	CFHR1,CFP,CFH,CFB,C3,CFI,C4A,C9,C1S,C8A
All variants (except rs11080055)	HP	Complement deficiency	HP:0004431	"0.00006058094824080666"	26	96	8	4322	CFHR1,CFH,CFB,C3,CFI,C4A,C9,C8A
All variants (except rs11080055)	HP	Decreased serum complement factor B	HP:0005416	"0.001371385270520077"	5	96	4	4322	CFHR1,CFH,CFB,CFI
All variants (except rs11080055)	HP	Anuria	HP:0100519	"0.004159689109517501"	12	96	5	4322	CFHR1,CFH,CFB,C3,CFI
All variants (except rs11080055)	HP	Increased blood urea nitrogen	HP:0003138	"0.004159689109517501"	12	96	5	4322	CFHR1,CFH,CFB,C3,CFI
All variants (except rs11080055)	HP	Microangiopathic hemolytic anemia	HP:0001937	"0.004159689109517501"	12	96	5	4322	CFHR1,CFH,CFB,C3,CFI
All variants (except rs11080055)	HP	Abnormal blood urea nitrogen concentration	HP:0031970	"0.004159689109517501"	12	96	5	4322	CFHR1,CFH,CFB,C3,CFI
All variants (except rs11080055)	HP	Hemolytic-uremic syndrome	HP:0005575	"0.006641021943020889"	13	96	5	4322	CFHR1,CFH,CFB,C3,CFI
All variants (except rs11080055)	HP	Abnormality of humoral immunity	HP:0005368	"0.011991816294073242"	232	96	17	4322	CFHR1,CFP,CFH,CFB,C3,CFI,C4A,IL21,TYK2,MSN,PLA2G7,TP53,C9,ZAP70,C1S,C8A,FLNA
All variants (except rs11080055)	HP	Acute kidney injury	HP:0001919	"0.015764134619095538"	25	96	6	4322	CFHR1,CFH,CFB,C3,CFI,HNF4A
All variants (except rs11080055)	HP	Elevated serum creatinine	HP:0003259	"0.031775083224211666"	28	96	6	4322	CFHR1,CFH,CFB,C3,CFI,MUC1
All variants (except rs11080055)	HP	Truncal obesity	HP:0001956	"0.03731087117144069"	42	96	7	4322	MAN1B1,XRCC4,AKT2,HDAC8,CREBBP,FMR1,IGF1
All variants (except rs11080055)	HP	Abnormal circulating creatinine level	HP:0012100	"0.04831375864753297"	30	96	6	4322	CFHR1,CFH,CFB,C3,CFI,MUC1
