# Supplementary material for: A proteogenomic signature of age-related macular degeneration in blood
Source: Nat Commun. 2022 Jun 13;13:3401. doi: 10.1038/s41467-022-31085-x (PMC9192739; doi:10.1038/s41467-022-31085-x)
Supplement: Supplementary file 14 — Supplementary Data 11 [file 41467_2022_31085_MOESM14_ESM.xlsx]

## Sheet: Supplementary Data 11
Supplementary Data 11. Individual proteins from the serum protein network module PM13 (PMID: 30072576) linked to AMD-associated GWAS genetic variants.
Module Annotation	Aptamer	UniProt	Gene Symbol	Description	kTotal	kWithin	kOut		Proteins affected by following AMD genetic variants
PM13	4472-5_2	P07951	TPM2	Tropomyosin beta chain	45.0266	30.8689	14.1577		rs570618
PM13	4224-7_2	O60506	SYNCRIP	Heterogeneous nuclear ribonucleoprotein Q	43.4216	29.8297	13.5919		rs570618
PM13	3177-49_2	P22748	CA4	Carbonic anhydrase 4	42.3198	28.5846	13.7351		rs570618
PM13	4423-77_2	Q07817	BCL2L1	Bcl-2-like protein 1	36.9499	25.59	11.3599		rs570618
PM13	2526-53_3	O00300	TNFRSF11B	Tumor necrosis factor receptor superfamily member 11B	40.0333	25.2885	14.7448		rs570618
PM13	6020-52_3	O95399	UTS2	Urotensin-2	44.231	25.0496	19.1814		rs570618
PM13	9022-49_3	Q7Z7B7	DEFB132	Beta-defensin 132	37.7744	24.5246	13.2497		rs570618
PM13	3358-51_2	Q00535 Q15078	CDK5 CDK5R1	Cyclin-dependent kinase 5:Cyclin-dependent kinase 5 activator 1 complex	38.3437	24.0398	14.3039
PM13	13007-66_3	Q6JVE6	LCN10	Epididymal-specific lipocalin-10	37.5366	23.432	14.1045		rs429358, rs570618
PM13	12939-1_3	O15160	POLR1C	DNA-directed RNA polymerases I and III subunit RPAC1	33.4706	23.2425	10.2281		rs429358, rs570618
PM13	6935-123_3	Q13145	BAMBI	BMP and activin membrane-bound inhibitor homolog	38.7992	21.4006	17.3986		rs570618
PM13	3450-4_2	Q92876	KLK6	Kallikrein-6	36.6157	20.7989	15.8168		rs570618
PM13	12030-82_3	P17661	DES	Desmin	29.3132	20.6968	8.61634		rs429358, rs570618
PM13	4476-22_2	P43403	ZAP70	Tyrosine-protein kinase ZAP-70	35.1972	20.634	14.5632		rs570618
PM13	3359-11_2	P49336 P24863	CDK8 CCNC	Cyclin-dependent kinase 8:Cyclin-C complex	28.9392	20.5229	8.41634
PM13	14216-35_3	Q7L014	DDX46	Probable ATP-dependent RNA helicase DDX46	28.7138	20.4261	8.28769		rs570618
PM13	12451-62_3	O14867	BACH1	Transcription regulator protein BACH1	30.3887	19.584	10.8047		rs570618
PM13	8767-44_3	P42892	ECE1	Endothelin-converting enzyme 1	31.4636	19.4261	12.0374		rs570618
PM13	4556-10_2	Q6ZMJ4	IL34	Interleukin-34	28.4489	19.1758	9.27304		rs570618
PM13	14645-253_3	O15217	GSTA4	Glutathione S-transferase A4	27.1845	18.962	8.2225		rs570618
PM13	13011-20_3	P46783	RPS10	40S ribosomal protein S10	31.1045	18.9105	12.1941		rs429358, rs570618
PM13	3199-54_2	Q9UKR0	KLK12	Kallikrein-12	33.2124	18.3146	14.8978		rs570618
PM13	11327-56_3	P49760	CLK2	Dual specificity protein kinase CLK2	26.9717	18.0974	8.87428		rs429358, rs570618
PM13	9254-18_3	P12319	FCER1A	High affinity immunoglobulin epsilon receptor subunit alpha	25.6169	18.0273	7.58959		rs429608, rs570618
PM13	6992-67_3	P02042	HBD	Hemoglobin subunit delta	26.6439	17.9139	8.73005		rs570618
PM13	2822-56_2	P48960	CD97	CD97 antigen	32.2907	17.868	14.4227
PM13	10449-31_3	Q6UWI4	SHISA2	Protein shisa-2 homolog	36.1185	17.476	18.6425		rs570618
PM13	2723-9_2	Q9NZH6	IL37	Interleukin-37	29.4313	17.0016	12.4296		rs570618
PM13	7249-37_3	Q9HD36	BCL2L10	Bcl-2-like protein 10	26.1603	16.8296	9.33064		rs570618
PM13	2871-73_2	Q06609	RAD51	DNA repair protein RAD51 homolog 1	30.563	16.7053	13.8576		rs570618
PM13	10928-7_3	Q9UHA7	IL36A	Interleukin-36 alpha	25.648	16.6064	9.0416		rs570618
PM13	3289-19_2	Q9NS85	CA10	Carbonic anhydrase-related protein 10	26.2511	16.5813	9.66986		rs570618
PM13	10837-131_3	Q2HXU8	CLEC12B	C-type lectin domain family 12 member B	31.526	16.4458	15.0802		rs570618
PM13	13055-53_3	A5PKW4	PSD	PH and SEC7 domain-containing protein 1	26.3279	15.7522	10.5757		rs429358, rs570618
PM13	8635-283_3	Q9BS86	ZPBP	Zona pellucida-binding protein 1	24.7404	15.4977	9.24265		rs570618
PM13	10715-5_3	Q9Y5E9	PCDHB14	Protocadherin beta-14	25.8586	15.4692	10.3894		rs570618
PM13	2770-51_2	P22362	CCL1	C-C motif chemokine 1	28.8043	14.9892	13.8152		rs570618
PM13	10914-4_3	Q9UKJ5	CHIC2	Cysteine-rich hydrophobic domain-containing protein 2	20.7876	14.7903	5.99729		rs570618
PM13	14314-6_3	Q13356	PPIL2	Peptidyl-prolyl cis-trans isomerase-like 2	23.0113	14.6859	8.3254		rs570618
PM13	9310-2_3	P10966	CD8B	T-cell surface glycoprotein CD8 beta chain	26.3054	14.6252	11.6801
PM13	10491-21_3	P20645	M6PR	Cation-dependent mannose-6-phosphate receptor	20.962	14.4223	6.53962		rs570618
PM13	12900-29_3	O00763	ACACB	Acetyl-CoA carboxylase 2	27.2072	14.3386	12.8685		rs570618
PM13	10344-334_3	Q13651	IL10RA	Interleukin-10 receptor subunit alpha	24.5402	14.1661	10.3741		rs10922109, rs570618
PM13	11967-23_3	P29762	CRABP1	Cellular retinoic acid-binding protein 1	19.8612	13.8959	5.96526		rs570618
PM13	10527-22_3	Q08211	DHX9	ATP-dependent RNA helicase A	21.8586	13.6324	8.22621
PM13	9081-39_3	Q99726	SLC30A3	Zinc transporter 3	21.7975	13.632	8.16544		rs570618
PM13	6263-77_3	P55058	PLTP	Phospholipid transfer protein	24.7236	13.4803	11.2434		rs570618
PM13	3387-1_2	O75914	PAK3	Serine/threonine-protein kinase PAK 3	19.709	13.2745	6.43444		rs570618
PM13	12933-17_3	Q8TC92	ENOX1	Ecto-NOX disulfide-thiol exchanger 1	22.3188	13.2723	9.04656		rs570618
PM13	11647-6_3	Q9ULW2	FZD10	Frizzled-10	23.5579	13.0208	10.5371		rs570618
PM13	4476-22_2	P43403	ZAP70	Tyrosine-protein kinase ZAP-70	19.2447	12.6778	6.56686		rs570618
PM13	6633-43_3	B0FP48	UPK3BL	Uroplakin-3b-like protein	24.2536	12.4194	11.8342
PM13	8760-10_3	Q9BTE7	DCUN1D5	DCN1-like protein 5	22.5782	11.9933	10.5849		rs429358, rs570618
PM13	8664-36_3	Q504Y2	PKDCC	Extracellular tyrosine-protein kinase PKDCC	23.4217	11.9441	11.4776		rs570618
PM13	9954-2_3	Q92617	NPIPB3	Nuclear pore complex-interacting protein family member B3	18.3113	11.8459	6.46538		rs570618
PM13	13604-27_3	O76050	NEURL1	E3 ubiquitin-protein ligase NEURL1	17.7455	11.7582	5.98733
PM13	7867-154_3	Q9NSC7	ST6GALNAC1	Alpha-N-acetylgalactosaminide alpha-2,6-sialyltransferase 1	23.0883	11.7349	11.3534		rs10922109, rs570618
PM13	10337-83_3	P17676	CEBPB	CCAAT/enhancer-binding protein beta	23.7942	11.7062	12.088		rs570618
PM13	4540-11_2	P45973	CBX5	Chromobox protein homolog 5	18.7079	11.6633	7.04465		rs570618
PM13	10677-9_3	O95168	NDUFB4	NADH dehydrogenase [ubiquinone] 1 beta subcomplex subunit 4	19.1341	11.3689	7.76524		rs570618
PM13	9581-4_3	O94906	PRPF6	Pre-mRNA-processing factor 6	16.7226	11.1108	5.61173
PM13	9372-157_3	O60487	MPZL2	Myelin protein zero-like protein 2	15.3649	10.533	4.83187		rs10922109, rs570618
PM13	13653-335_3	Q9BQ69	MACROD1	O-acetyl-ADP-ribose deacetylase MACROD1	16.2544	10.4172	5.83713		rs570618
PM13	8424-269_3	P35222	CTNNB1	Catenin beta-1	20.2527	10.214	10.0387
PM13	12456-5_3	Q16875	PFKFB3	6-phosphofructo-2-kinase/fructose-2,6-bisphosphatase 3	17.7612	10.1839	7.57728		rs570618
PM13	12968-2_3	Q16527	CSRP2	Cysteine and glycine-rich protein 2	19.5938	10.1544	9.43941		rs570618
PM13	4563-61_2	P19174	PLCG1	1-phosphatidylinositol 4,5-bisphosphate phosphodiesterase gamma-1	15.2046	10.0587	5.14584		rs570618
PM13	13650-11_3	Q9NZI2	KCNIP1	Kv channel-interacting protein 1	16.2388	9.9622	6.27665		rs570618
PM13	10012-5_3	O95238	SPDEF	SAM pointed domain-containing Ets transcription factor	18.9504	9.57639	9.374		rs570618
PM13	10472-53_3	Q92956	TNFRSF14	Tumor necrosis factor receptor superfamily member 14	14.9209	9.41863	5.50227		rs2740488, rs570618
PM13	12521-3_3	P42773	CDKN2C	Cyclin-dependent kinase 4 inhibitor C	15.3576	9.34073	6.01691
PM13	2848-2_2	Q9Y5W5	WIF1	Wnt inhibitory factor 1	14.9464	9.19203	5.7544		rs570618
PM13	14245-195_3	Q9UNH6	SNX7	Sorting nexin-7	15.2975	9.04704	6.25041
PM13	10872-103_3	Q6AZY7	SCARA3	Scavenger receptor class A member 3	15.5103	8.84542	6.6649
PM13	12986-12_3	Q9NUP9	LIN7C	Protein lin-7 homolog C	17.7391	8.77589	8.96324
PM13	9279-7_3	Q5DX21	IGSF11	Immunoglobulin superfamily member 11	14.1252	8.63617	5.48905
PM13	7239-9_3	P09488	GSTM1	Glutathione S-transferase Mu 1	16.338	8.57462	7.76336		rs429358
PM13	12455-48_3	Q9NPC7	MYNN	Myoneurin	13.4058	8.40066	5.00516		rs570618
PM13	7911-29_3	Q8IWT1	SCN4B	Sodium channel subunit beta-4	24.3696	8.35386	16.0158
PM13	12060-28_3	O95390	GDF11	Growth/differentiation factor 11	14.0784	8.3225	5.7559
PM13	9059-14_3	Q92565	RAPGEF5	Rap guanine nucleotide exchange factor 5	19.3976	8.21846	11.1792
PM13	8776-10_3	O75477	ERLIN1	Erlin-1	20.3904	8.07786	12.3125
PM13	13548-53_3	Q5VZY2	PPAPDC1A	Phosphatidate phosphatase PPAPDC1A	13.3842	7.80648	5.57774
PM13	11459-81_3	P55199	ELL	RNA polymerase II elongation factor ELL	11.3277	7.50665	3.82107
PM13	9176-3_3	P15941	MUC1	Mucin-1	10.6942	7.3054	3.38877		rs570618
PM13	3346-72_2	Q96GD4	AURKB	Aurora kinase B	13.8229	7.23491	6.58799		rs570618
PM13	5723-4_3	P51460	INSL3	Insulin-like 3	15.9539	7.14996	8.80389
PM13	8424-269_3	P35222	CTNNB1	Catenin beta-1	13.5527	7.11535	6.43735
PM13	7046-6_3	Q96LM9	C20orf173	Uncharacterized protein C20orf173	10.087	7.08422	3.0028
PM13	6151-18_3	P46734	MAP2K3	Dual specificity mitogen-activated protein kinase kinase 3	10.1455	7.02509	3.12041		rs570618
PM13	11464-9_3	Q01201	RELB	Transcription factor RelB	11.2562	7.00077	4.25539
PM13	14197-2_3	O75626	PRDM1	PR domain zinc finger protein 1	10.2362	6.97038	3.2658
PM13	11429-80_3	P07910	HNRNPC	Heterogeneous nuclear ribonucleoproteins C1/C2	10.3926	6.88736	3.50528
PM13	3392-68_2	P31749 P31751 Q9Y243	AKT1 AKT2 AKT3	RAC-alpha/beta/gamma serine/threonine-protein kinase	12.7599	6.84529	5.91463
PM13	5345-51_3	Q8WWK9	CKAP2	Cytoskeleton-associated protein 2	12.3009	6.84036	5.46058		rs429358, rs570618
PM13	10420-30_3	Q9NVQ4	FAIM	Fas apoptotic inhibitory molecule 1	12.4593	6.60341	5.85591
PM13	10847-1_3	Q6ZMC9	SIGLEC15	Sialic acid-binding Ig-like lectin 15	9.344	6.55134	2.79266
PM13	3178-5_2	P53634	CTSC	Dipeptidyl peptidase 1	9.48357	6.52321	2.96036		rs10922109, rs570618
PM13	6447-73_3	P26022	PTX3	Pentraxin-related protein PTX3	9.65973	6.44967	3.21006
PM13	8260-13_3	Q13113	PDZK1IP1	PDZK1-interacting protein 1	12.9139	6.43904	6.47483
PM13	6354-13_3	Q6MZM0	HEPHL1	Hephaestin-like protein 1	13.6816	6.39907	7.28257
PM13	12425-104_3	P62330	ARF6	ADP-ribosylation factor 6	9.02325	6.35516	2.6681		rs570618
PM13	13924-13_3	P0CAP1	MYZAP	Myocardial zonula adherens protein	9.82057	6.10195	3.71862
PM13	6528-95_3	Q9UBQ6	EXTL2	Exostosin-like 2	13.0794	6.04256	7.03685
PM13	12041-33_3	P34931	HSPA1L	Heat shock 70 kDa protein 1-like	8.6398	6.00476	2.63504		rs570618
PM13	12623-84_3	Q92833	JARID2	Protein Jumonji	12.6003	5.98649	6.61378
PM13	13599-15_3	Q7Z6M1	RABEPK	Rab9 effector protein with kelch motifs	9.20045	5.96664	3.2338		rs429608, rs570618
PM13	14249-68_3	Q9UJV3	MID2	Probable E3 ubiquitin-protein ligase MID2	9.57724	5.87799	3.69925
PM13	13506-10_3	Q9NX74	DUS2	tRNA-dihydrouridine(20) synthase [NAD(P)+]-like	13.8363	5.87271	7.96361
PM13	13083-18_3	P26640	VARS	Valine--tRNA ligase	9.29166	5.8633	3.42836		rs429358
PM13	6527-1_3	Q7L0X0	TRIL	TLR4 interactor with leucine rich repeats	13.1636	5.82132	7.34232		rs570618
PM13	3421-54_2	P32971	TNFSF8	Tumor necrosis factor ligand superfamily member 8	11.6347	5.71782	5.91684		rs570618
PM13	11439-88_3	Q8IUC4	RHPN2	Rhophilin-2	8.85195	5.65461	3.19734		rs570618
PM13	2827-23_2	P78423	CX3CL1	Fractalkine	20.0688	5.45503	14.6137		rs570618
PM13	14024-196_3	Q92838	EDA	Ectodysplasin-A, secreted form	9.76038	5.414	4.34638		rs570618
PM13	3446-7_2	Q13478	IL18R1	Interleukin-18 receptor 1	11.3442	5.33652	6.00769		rs570618
PM13	9457-3_3	P51636	CAV2	Caveolin-2	8.76152	5.31643	3.44509
PM13	13514-121_3	Q15286	RAB35	Ras-related protein Rab-35	8.05282	5.27315	2.77967		rs570618
PM13	12046-51_3	Q13148	TARDBP	TAR DNA-binding protein 43	8.55148	5.17065	3.38082
PM13	14228-1_3	Q96QU1	PCDH15	Protocadherin-15	8.2573	5.02283	3.23448		rs570618
PM13	3388-58_2	Q9P286	PAK7	Serine/threonine-protein kinase PAK 7	12.0374	4.99168	7.04571
PM13	2635-61_2	Q6UX15	LAYN	Layilin	9.00767	4.95877	4.0489		rs570618
PM13	6168-11_3	P04637	TP53	Cellular tumor antigen p53 R175H mutant	13.8286	4.94166	8.88693		rs429358
PM13	11108-16_3	P21333	FLNA	Filamin-A	10.1884	4.93069	5.25772		rs570618
PM13	10800-15_3	P50454	SERPINH1	Serpin H1	7.78718	4.81704	2.97014
PM13	14334-3_3	P35243	RCVRN	Recoverin	8.73328	4.72639	4.00689
PM13	10658-28_3	Q9BY50	SEC11C	Signal peptidase complex catalytic subunit SEC11C	7.41834	4.55575	2.86258		rs570618
PM13	10416-79_3	P04733	MT1F	Metallothionein-1F	7.44796	4.55244	2.89552
PM13	9607-39_3	Q6MZM9	PRR27	Proline-rich protein 27	8.72541	4.54736	4.17805
PM13	9043-7_3	Q9UBB9	TFIP11	Tuftelin-interacting protein 11	13.5206	4.51783	9.00276
PM13	10814-7_3	P06126	CD1A	T-cell surface glycoprotein CD1a	6.4642	4.50581	1.9584
PM13	8069-85_3	P07766	CD3E	T-cell surface glycoprotein CD3 epsilon chain	9.77521	4.45346	5.32175
PM13	11325-8_3	P78543	BTG2	Protein BTG2	8.64262	4.30607	4.33655		rs570618
PM13	11656-110_3	Q9UI08	EVL	Ena/VASP-like protein	8.8974	4.29872	4.59868
PM13	11180-17_3	Q92922	SMARCC1	SWI/SNF complex subunit SMARCC1	5.94875	4.17993	1.76881		rs570618
PM13	11396-39_3	Q9UI46	DNAI1	Dynein intermediate chain 1, axonemal	8.0393	4.13338	3.90592
PM13	12001-7_3	Q07157	TJP1	Tight junction protein ZO-1	7.15638	4.12649	3.0299		rs570618
PM13	6351-55_3	P40259	CD79B	B-cell antigen receptor complex-associated protein beta chain	6.47898	4.1078	2.37119
PM13	13618-15_3	Q9Y6D9	MAD1L1	Mitotic spindle assembly checkpoint protein MAD1	7.15709	4.04168	3.11542
PM13	9032-30_3	P08922	ROS1	Proto-oncogene tyrosine-protein kinase ROS	8.51277	4.01163	4.50114		rs570618
PM13	12690-33_3	Q9P0V9	SEPT10	Septin-10	6.15442	3.98168	2.17274		rs429608, rs570618
PM13	8870-38_3	P06748	NPM1	Nucleophosmin	9.26932	3.97496	5.29436
PM13	11303-7_3	Q9Y3Z3	SAMHD1	Deoxynucleoside triphosphate triphosphohydrolase SAMHD1	10.4599	3.9418	6.51808
PM13	10938-13_3	P19256	CD58	Lymphocyte function-associated antigen 3	8.45649	3.91008	4.5464
PM13	5746-37_3	P98172	EFNB1	Ephrin-B1	6.34403	3.88426	2.45977		rs570618
PM13	6915-2_3	Q6UWJ8	CD164L2	CD164 sialomucin-like 2 protein	13.199	3.88343	9.31561
PM13	6395-58_3	Q96T91	GPHA2	Glycoprotein hormone alpha-2	6.26252	3.87144	2.39108
PM13	12957-62_3	P14927	UQCRB	Cytochrome b-c1 complex subunit 7	6.55485	3.73131	2.82355
PM13	12908-15_3	Q6Q788	APOA5	Apolipoprotein A-V	6.05204	3.71096	2.34108		rs1864163, rs17231506
PM13	8587-21_3	Q6IE38	SPINK14	Serine protease inhibitor Kazal-type 14	10.1377	3.62925	6.50849
PM13	12531-5_3	B6SEH8	ERVV-1	Endogenous retrovirus group V member 1 Env polyprotein	6.35027	3.54102	2.80926
PM13	7879-12_3	P08684	CYP3A4	Cytochrome P450 3A4	6.15375	3.52583	2.62792
PM13	7069-9_4	Q96NA8	TSNARE1	t-SNARE domain-containing protein 1	5.59414	3.52227	2.07188
PM13	12864-9_3	Q0D2K0	NIPAL4	Magnesium transporter NIPA4	10.0686	3.47028	6.59833
PM13	13067-5_3	Q13976	PRKG1	cGMP-dependent protein kinase 1, beta isozyme	7.87595	3.41248	4.46346
PM13	2853-68_2	O14757	CHEK1	Serine/threonine-protein kinase Chk1	5.23029	3.33646	1.89383
PM13	10036-201_3	Q9H4I2	ZHX3	Zinc fingers and homeoboxes protein 3	6.21194	3.3012	2.91074		rs570618
PM13	5343-74_3	P16870	CPE	Carboxypeptidase E	5.33639	3.2244	2.11199		rs429358
PM13	6643-62_3	Q08722	CD47	Leukocyte surface antigen CD47	5.28774	3.18646	2.10128
PM13	7745-3_3	Q9NZ45	CISD1	CDGSH iron-sulfur domain-containing protein 1	7.7706	3.13418	4.63642
PM13	13665-35_3	Q06190	PPP2R3A	Serine/threonine-protein phosphatase 2A regulatory subunit B'' subunit alpha	7.87731	3.12453	4.75278		rs10922109, rs570618
PM13	9819-110_3	Q8TEM1	NUP210	Nuclear pore membrane glycoprotein 210	7.77197	3.08759	4.68438
PM13	4468-21_2	Q9NRA0	SPHK2	Sphingosine kinase 2	4.91371	2.97636	1.93735
PM13	13068-139_3	O14618	CCS	Copper chaperone for superoxide dismutase	6.13211	2.92675	3.20536
PM13	6411-58_3	Q30KP9	DEFB135	Beta-defensin 135	6.78544	2.82818	3.95727
PM13	10910-6_3	O75871	CEACAM4	Carcinoembryonic antigen-related cell adhesion molecule 4	8.34563	2.82811	5.51752
PM13	11513-92_3	P28907	CD38	ADP-ribosyl cyclase/cyclic ADP-ribose hydrolase 1	4.80648	2.82782	1.97866
PM13	6986-17_3	Q9Y662	HS3ST3B1	Heparan sulfate glucosamine 3-O-sulfotransferase 3B1	12.1697	2.79636	9.37331
PM13	13729-26_3	Q8TD22	SFXN5	Sideroflexin-5	7.71455	2.7697	4.94485
PM13	9383-24_3	Q15782	CHI3L2	Chitinase-3-like protein 2	4.33287	2.74667	1.5862
PM13	8946-38_3	Q96RI1	NR1H4	Bile acid receptor	7.49287	2.74139	4.75148
PM13	9786-310_3	P46695	IER3	Radiation-inducible immediate-early gene IEX-1	6.48215	2.64725	3.8349
PM13	9723-105_3	Q9H8L6	MMRN2	Multimerin-2	3.76301	2.64412	1.11889
PM13	7018-10_3	Q9UJK0	TSR3	Ribosome biogenesis protein TSR3 homolog	4.05848	2.6158	1.44268
PM13	9900-36_3	P12036	NEFH	Neurofilament heavy polypeptide	6.53661	2.61306	3.92356
PM13	12401-3_3	Q96FJ0	STAMBPL1	AMSH-like protease	4.99471	2.61272	2.38199		rs570618
PM13	3441-64_2	P49840 P49841	GSK3A GSK3B	Glycogen synthase kinase-3 alpha/beta	7.0688	2.60202	4.46678
PM13	11214-40_3	Q9UBS3	DNAJB9	DnaJ homolog subfamily B member 9	5.44078	2.6016	2.83918
PM13	14206-28_3	O00213	APBB1	Amyloid beta A4 precursor protein-binding family B member 1	4.22436	2.55607	1.66829
PM13	11228-37_3	Q7Z5B4	RIC3	Protein RIC-3	6.2852	2.54301	3.74219
PM13	10398-110_3	Q15327	ANKRD1	Ankyrin repeat domain-containing protein 1	3.60194	2.46239	1.13956
PM13	13097-11_3	Q92843	BCL2L2	Bcl-2-like protein 2	6.18125	2.42186	3.75939
PM13	12580-7_3	P28074	PSMB5	Proteasome subunit beta type-5	5.13506	2.37643	2.75862
PM13	2823-7_1	Q86VX2	COMMD7	COMM domain-containing protein 7	3.53906	2.37626	1.1628		rs10922109, rs570618
PM13	11709-29_3	Q92523	CPT1B	Carnitine O-palmitoyltransferase 1, muscle isoform	4.05063	2.31498	1.73565
PM13	13568-30_3	P55036	PSMD4	26S proteasome non-ATPase regulatory subunit 4	7.28663	2.19807	5.08857
PM13	11949-25_3	P01133	EGF	Epidermal growth factor	5.45359	2.16168	3.29191
PM13	9773-15_3	Q8NC42	RNF149	E3 ubiquitin-protein ligase RNF149	4.31769	2.15677	2.16092
PM13	12511-83_3	Q96JW4	SLC41A2	Solute carrier family 41 member 2	5.07987	2.13062	2.94924
PM13	9251-28_3	Q9Y2E5	MAN2B2	Epididymis-specific alpha-mannosidase	4.03884	2.12884	1.91		rs429358
PM13	11383-41_3	P08729	KRT7	Keratin, type II cytoskeletal 7	4.47262	2.12733	2.34529
PM13	9890-8_3	P06753	TPM3	Tropomyosin alpha-3 chain	5.72081	2.10321	3.61761
PM13	11361-73_3	P19971	TYMP	Thymidine phosphorylase	4.07583	2.09899	1.97684		rs570618
PM13	9495-10_3	Q6UXB2	CXCL17	VEGF coregulated chemokine 1	3.63905	2.02567	1.61338
PM13	9909-4_3	Q6UXG3	CD300LG	CMRF35-like molecule 9	3.06289	1.94641	1.11648
PM13	13698-28_3	Q8IZA0	KIAA0319L	Dyslexia-associated protein KIAA0319-like protein	3.65929	1.85706	1.80223
PM13	6297-49_3	O14792	HS3ST1	Heparan sulfate glucosamine 3-O-sulfotransferase 1	3.73036	1.83142	1.89894		rs10922109, rs570618
PM13	13731-14_3	P10643	C7	Complement component C7	3.56351	1.79741	1.76609
PM13	9444-70_3	Q14129	DGCR6	Protein DGCR6	2.89127	1.76366	1.12761
PM13	9514-46_3	O75071	EFCAB14	EF-hand calcium-binding domain-containing protein 14	3.87648	1.71351	2.16298		rs10922109, rs570618
PM13	9800-20_3	O95169	NDUFB8	NADH dehydrogenase [ubiquinone] 1 beta subcomplex subunit 8, mitochondrial	4.32935	1.70232	2.62703
PM13	13595-20_3	Q9BU02	THTPA	Thiamine-triphosphatase	6.92508	1.69708	5.22799
PM13	7009-6_3	P21854	CD72	B-cell differentiation antigen CD72	3.54358	1.68412	1.85947
PM13	7064-2_4	Q9BV40	VAMP8	Vesicle-associated membrane protein 8	4.20913	1.63909	2.57003
PM13	11543-84_3	Q9UHB6	LIMA1	LIM domain and actin-binding protein 1	3.87272	1.63765	2.23506
PM13	13229-20_3	O15151	MDM4	Protein Mdm4	4.50887	1.63637	2.8725
PM13	5612-16_3	Q9BX68	HINT2	Histidine triad nucleotide-binding protein 2, mitochondrial	3.45308	1.56461	1.88847
PM13	4862-63_1	Q13873	BMPR2	Bone morphogenetic protein receptor type-2	4.42887	1.54399	2.88488
PM13	8306-54_3	O14668	PRRG1	Transmembrane gamma-carboxyglutamic acid protein 1	2.9188	1.52398	1.39482		rs429358
PM13	5927-4_3	O95389	WISP3	WNT1-inducible-signaling pathway protein 3	3.53816	1.52199	2.01617
PM13	2643-57_2	P22223	CDH3	Cadherin-3	4.28858	1.5114	2.77718
PM13	9436-2_3	P41134	ID1	DNA-binding protein inhibitor ID-1	4.40211	1.50968	2.89243
PM13	4280-47_2	P25787	PSMA2	Proteasome subunit alpha type-2	3.17275	1.5092	1.66355
PM13	11207-3_3	P21757	MSR1	Macrophage scavenger receptor types I and II	5.91179	1.50862	4.40317
PM13	14093-10_3	P49771	FLT3LG	Fms-related tyrosine kinase 3 ligand	4.98844	1.4667	3.52174
PM13	11226-16_3	Q05086	UBE3A	Ubiquitin-protein ligase E3A	3.24213	1.45724	1.78489
PM13	7854-38_3	Q68D85	NCR3LG1	Natural cytotoxicity triggering receptor 3 ligand 1	3.24768	1.31051	1.93718
PM13	10078-5_3	O95817	BAG3	BAG family molecular chaperone regulator 3	3.42071	1.30813	2.11258
PM13	5759-10_3	P52797	EFNA3	Ephrin-A3	6.02095	1.28749	4.73346
PM13	7225-51_3	Q8N4V1	MMGT1	Membrane magnesium transporter 1	3.32545	1.23044	2.09501
PM13	6600-70_3	Q8NC24	RELL2	RELT-like protein 2	4.30169	1.2079	3.09379
PM13	6371-50_3	O43827	ANGPTL7	Angiopoietin-related protein 7	4.06372	1.14316	2.92056
PM13	2611-72_2	Q06418	TYRO3	Tyrosine-protein kinase receptor TYRO3	3.75317	1.12994	2.62323
PM13	12515-45_3	Q9BZX2	UCK2	Uridine-cytidine kinase 2	4.11574	1.11215	3.00359
PM13	14045-12_3	Q15596	NCOA2	Nuclear receptor coactivator 2	2.47398	1.11174	1.36224
PM13	9197-4_3	O00182	LGALS9	Galectin-9	3.65982	1.10055	2.55927
PM13	9378-6_3	Q8N539	FIBCD1	Fibrinogen C domain-containing protein 1	2.50491	1.08563	1.41928
PM13	11917-8_3	Q6ZNG9	KRBA2	KRAB-A domain-containing protein 2	1.81163	1.07886	0.732775
PM13	9175-48_3	O60469	DSCAM	Down syndrome cell adhesion molecule	2.32576	1.07255	1.25321
PM13	5460-60_3	Q9UMR2	DDX19B	ATP-dependent RNA helicase DDX19B	3.28134	1.04619	2.23515
PM13	11302-237_3	Q92752	TNR	Tenascin-R	2.01214	1.03382	0.978329
PM13	9117-4_3	Q9NZH8	IL36G	Interleukin-36 gamma	2.42378	1.01741	1.40637
PM13	14703-6_3	P58294	PROK1	Prokineticin-1	2.14291	1.01718	1.12573
PM13	4559-64_2	Q16719	KYNU	Kynureninase	2.27213	0.995404	1.27672
PM13	8041-5_3	Q8NAU1	FNDC5	Fibronectin type III domain-containing protein 5	7.00977	0.982008	6.02776
PM13	11129-66_3	O95972	BMP15	Bone morphogenetic protein 15	2.14856	0.968761	1.1798
PM13	10895-28_3	Q86T26	TMPRSS11B	Transmembrane protease serine 11B	2.22376	0.951129	1.27263
PM13	12445-50_3	Q96NW4	ANKRD27	Ankyrin repeat domain-containing protein 27	1.89116	0.950387	0.94077
PM13	12895-28_3	Q9Y6T7	DGKB	Diacylglycerol kinase beta	3.23129	0.858451	2.37284
PM13	13423-94_3	Q9BRX8	FAM213A	Redox-regulatory protein FAM213A	2.09124	0.840241	1.251
PM13	10762-2_3	A4D1S0	KLRG2	Killer cell lectin-like receptor subfamily G member 2	4.02941	0.823826	3.20559
PM13	7748-11_3	P19404	NDUFV2	NADH dehydrogenase [ubiquinone] flavoprotein 2, mitochondrial	3.3672	0.813677	2.55352
PM13	9287-6_3	P35270	SPR	Sepiapterin reductase	1.30909	0.800859	0.508229
PM13	10975-59_3	Q96DR8	MUCL1	Mucin-like protein 1	1.29241	0.799105	0.493302
PM13	10872-103_3	Q6AZY7	SCARA3	Scavenger receptor class A member 3	1.3365	0.782421	0.554082
PM13	14631-22_3	Q9BY84	DUSP16	Dual specificity protein phosphatase 16	1.17271	0.776732	0.395983
PM13	13687-5_3	P22362	CCL1	C-C motif chemokine 1	2.53253	0.758455	1.77407		rs570618
PM13	6484-11_3	Q15063	POSTN	Periostin	2.15132	0.750008	1.40131
PM13	9173-21_3	P36871	PGM1	Phosphoglucomutase-1	1.33442	0.73695	0.59747
PM13	13960-15_3	Q96P47	AGAP3	Arf-GAP with GTPase, ANK repeat and PH domain-containing protein 3	1.98522	0.736435	1.24878
PM13	13563-259_3	Q8N6N7	ACBD7	Acyl-CoA-binding domain-containing protein 7	2.19817	0.735054	1.46311
PM13	12855-16_3	Q9NQ75	CASS4	Cas scaffolding protein family member 4	3.89373	0.714725	3.179
PM13	6575-79_3	Q8N6G6	ADAMTSL1	ADAMTS-like protein 1	1.83447	0.688884	1.14559
PM13	9898-161_3	O14497	ARID1A	AT-rich interactive domain-containing protein 1A	1.33463	0.675969	0.658656
PM13	3404-51_2	Q9NRR2	TPSG1	Tryptase gamma	2.74542	0.651535	2.09389
PM13	8306-54_3	O14668	PRRG1	Transmembrane gamma-carboxyglutamic acid protein 1	1.32974	0.649637	0.680107		rs429358
PM13	13574-50_3	Q92730	RND1	Rho-related GTP-binding protein Rho6	1.331	0.638351	0.692647
PM13	12634-79_3	O75815	BCAR3	Breast cancer anti-estrogen resistance protein 3	2.28186	0.629813	1.65205
PM13	13076-4_3	P51114	FXR1	Fragile X mental retardation syndrome-related protein 1	1.06179	0.625198	0.436594
PM13	9107-59_3	Q8N2F6	ARMC10	Armadillo repeat-containing protein 10	1.29634	0.615952	0.680388
PM13	9121-28_3	Q10981	FUT2	Galactoside 2-alpha-L-fucosyltransferase 2	1.26875	0.60316	0.665588
PM13	12625-138_3	Q8IXQ5	KLHL7	Kelch-like protein 7	1.16394	0.593725	0.570212
PM13	4774-62_3	Q9H098	FAM107B	Protein FAM107B	1.51099	0.590193	0.920796
PM13	14128-121_3	P01566	IFNA10	Interferon alpha-10	1.85916	0.589197	1.26996
PM13	9281-50_3	P18433	PTPRA	Receptor-type tyrosine-protein phosphatase alpha	1.29474	0.588769	0.705971
PM13	12590-67_3	P10163	PRB4	Basic salivary proline-rich protein 4	1.10794	0.577451	0.530484
PM13	9845-33_3	Q99497	PARK7	Protein deglycase DJ-1	1.60303	0.560738	1.04229
PM13	10014-31_3	O43623	SNAI2	Zinc finger protein SNAI2	1.07663	0.55713	0.519499
PM13	9981-18_3	A2RU67	KIAA1467	Uncharacterized protein KIAA1467	2.35719	0.550433	1.80676
PM13	9894-13_3	Q9UM54	MYO6	Unconventional myosin-VI	1.01205	0.54809	0.463962
PM13	9224-20_3	P16471	PRLR	Prolactin receptor	1.30056	0.545512	0.755046		rs10922109, rs570618
PM13	3200-49_2	Q9UKR3	KLK13	Kallikrein-13	0.929704	0.545133	0.384572		rs570618, rs12019136
PM13	12433-8_3	Q969Q4	ARL11	ADP-ribosylation factor-like protein 11	1.11827	0.52173	0.59654
PM13	5009-11_1	P26038	MSN	Moesin	0.996911	0.514871	0.482041		rs429358
PM13	8854-59_3	Q7LG56	RRM2B	Ribonucleoside-diphosphate reductase subunit M2 B	1.23618	0.51043	0.725747
PM13	12382-2_3	O95786	DDX58	Probable ATP-dependent RNA helicase DDX58	1.11165	0.504428	0.607225
PM13	3212-30_3	Q9NR71	ASAH2	Neutral ceramidase	1.12658	0.496147	0.630435
PM13	5744-12_3	Q9BUN1	MENT	Protein MENT	1.56668	0.480199	1.08648
PM13	14614-41_3	Q5T1S8	NCMAP	Noncompact myelin-associated protein	1.20367	0.477922	0.725745
PM13	8106-15_3	P43307	SSR1	Translocon-associated protein subunit alpha	0.901579	0.465979	0.4356
PM13	13493-5_3	Q9ULK0	GRID1	Glutamate receptor ionotropic, delta-1	0.998995	0.453694	0.545301
PM13	13502-2_3	Q86WA9	SLC26A11	Sodium-independent sulfate anion transporter	1.10298	0.436441	0.666542
PM13	5747-67_3	P02818	BGLAP	Osteocalcin	1.78965	0.415195	1.37446
PM13	14082-56_3	Q9Y4G6	TLN2	Talin-2	1.30212	0.413934	0.888187
PM13	10630-5_3	Q9BUP3	HTATIP2	Oxidoreductase HTATIP2	0.905418	0.406738	0.49868
PM13	4551-72_3	Q8IZF4	ADGRG5	Adhesion G-protein coupled receptor G5	0.91664	0.406707	0.509933
PM13	13025-4_3	Q8WU20	FRS2	Fibroblast growth factor receptor substrate 2	0.82744	0.381159	0.446282
PM13	12516-13_3	Q15561	TEAD4	Transcriptional enhancer factor TEF-3	1.40939	0.378615	1.03077
PM13	14056-4_3	P01215	CGA	Glycoprotein hormones alpha chain	0.593749	0.358758	0.234991
PM13	13977-28_3	Q99728	BARD1	BRCA1-associated RING domain protein 1	1.46816	0.356619	1.11154
PM13	10463-23_3	P09923	ALPI	Intestinal-type alkaline phosphatase	0.84353	0.35369	0.489839
PM13	10752-8_3	Q8N8U2	CDYL2	Chromodomain Y-like protein 2	1.10454	0.331325	0.773217
PM13	10344-334_3	Q13651	IL10RA	Interleukin-10 receptor subunit alpha	0.794378	0.328322	0.466056		rs10922109, rs570618
PM13	10825-12_3	Q8N0Z9	VSIG10	V-set and immunoglobulin domain-containing protein 10	1.35761	0.321562	1.03605
PM13	8359-149_3	O94768	STK17B	Serine/threonine-protein kinase 17B	0.849156	0.318552	0.530604
PM13	12014-19_3	Q03393	PTS	6-pyruvoyl tetrahydrobiopterin synthase	0.763927	0.316261	0.447666
PM13	11247-20_3	Q8N159	NAGS	N-acetylglutamate synthase, mitochondrial	1.08527	0.31624	0.769025
PM13	7104-71_3	Q86V35	CABP7	Calcium-binding protein 7	0.50021	0.312223	0.187988
PM13	8400-74_3	P07492	GRP	Gastrin-releasing peptide	0.720327	0.306715	0.413612
PM13	12873-11_3	P16150	SPN	Leukosialin	0.83495	0.305612	0.529338
PM13	13429-3_3	Q9H1F0	WFDC10A	WAP four-disulfide core domain protein 10A	0.940729	0.295302	0.645427
PM13	9302-90_3	Q8TAE8	GADD45GIP1	Growth arrest and DNA damage-inducible proteins-interacting protein 1	0.710072	0.294389	0.415682
PM13	11377-19_3	P40394	ADH7	Alcohol dehydrogenase class 4 mu/sigma chain	0.762798	0.293003	0.469795
PM13	9867-23_3	O00757	FBP2	Fructose-1,6-bisphosphatase isozyme 2	0.813385	0.285902	0.527483
PM13	6577-64_3	Q16363	LAMA4	Laminin subunit alpha-4	0.882601	0.277512	0.605089
PM13	11407-57_3	Q9NRY6	PLSCR3	Phospholipid scramblase 3	0.788206	0.274482	0.513724
PM13	14122-132_3	Q9ULT6	ZNRF3	E3 ubiquitin-protein ligase ZNRF3	0.447906	0.266644	0.181262
PM13	12577-100_3	P39748	FEN1	Flap endonuclease 1	0.627524	0.254878	0.372646
PM13	8817-29_3	Q7Z7K6	CENPV	Centromere protein V	0.876616	0.254804	0.621812
PM13	5724-58_3	Q6UWP8	SBSN	Suprabasin	0.63379	0.238116	0.395674
PM13	9930-48_3	O75899	GABBR2	Gamma-aminobutyric acid type B receptor subunit 2	0.485986	0.195908	0.290078
PM13	13658-31_3	Q9NRA1	PDGFC	Platelet-derived growth factor C	0.410307	0.195208	0.215099
PM13	11103-24_3	P04792	HSPB1	Heat shock protein beta-1	0.52611	0.18679	0.339321
PM13	9730-22_3	Q8N2G8	GHDC	GH3 domain-containing protein	0.433522	0.185655	0.247867
PM13	3204-2_2	P09960	LTA4H	Leukotriene A-4 hydrolase	0.907576	0.176747	0.730829
PM13	9875-107_3	Q96FV9	THOC1	THO complex subunit 1	0.805121	0.132942	0.672179
PM13	5030-52_1	Q8IXJ6	SIRT2	NAD-dependent protein deacetylase sirtuin-2	0.712331	0.0936043	0.618726
PM13	10584-7_3	O43181	NDUFS4	NADH dehydrogenase [ubiquinone] iron-sulfur protein 4, mitochondrial	0.448875	0.0736272	0.375248		rs10922109, rs570618
PM13	11352-42_3	Q8WZ42	TTN	Titin	0.928119	0.0426037	0.885515
