# Supplementary material for: A proteogenomic signature of age-related macular degeneration in blood
Source: Nat Commun. 2022 Jun 13;13:3401. doi: 10.1038/s41467-022-31085-x (PMC9192739; doi:10.1038/s41467-022-31085-x)
Supplement: Supplementary file 15 — Supplementary Data 12 [file 41467_2022_31085_MOESM15_ESM.xlsx]

## Sheet: Supplementary Data 12
Supplementary Data 12. Overrepresentation of proteins associated with AMD-linked genetic variants in previously identified serum protein network modules by Emilsson et al. (PMID: 30072576). The Fisher exact test (FET) was used, and the reported P-values are two-sided.
AMD variant	Number of serum proteins affected		Enrichment in serum protein networks
			Module	Supercluster	Proteins in overlap	FET P-value
rs10922109
	40		PM13	III	11	1.8E-05
rs570618
	217		PM13	III	104	1.4E-61
			PM14	III	24	2.3E-12
			PM15	III	51	3.6E-12
rs116503776 (aka rs429608)
	29		PM1	I	11	1.0E-16
rs429358
	68		PM11	III	21	2.5E-28
			PM13	III	16	2.6E-06
rs1864163
	9		PM27	V	5	0.0002
rs17231506	10		PM27	V	7	8.9E-07
All variants (except rs11080055)
	407		PM1	I	12	4.7E-05
			PM11	III	24	1.7E-14
			PM13	III	134	8.6E-54
			PM14	III	28	2.8E-09
			PM15	III	53	8.6E-21
