# Supplementary material for: A proteogenomic signature of age-related macular degeneration in blood
Source: Nat Commun. 2022 Jun 13;13:3401. doi: 10.1038/s41467-022-31085-x (PMC9192739; doi:10.1038/s41467-022-31085-x)
Supplement: Supplementary file 16 — Supplementary Data 13 [file 41467_2022_31085_MOESM16_ESM.xlsx]

## Sheet: Supplementary Data 13
Supplementary Data 13. Association (linear regression) of AMD-linked variants with various serum protein network modules via their (Eigenproteins defined in PMID: 30072576). A P < 1×10-6 was considered significant for association to the Eigenproteins (1st and 2nd PCs), based on Bonferroni adjustment. Reported P-values are two-sided. We only highlight significant findings in this table. The column…
Module	Cluster	1st E(q)		2nd E(q)	SNP chromsome location	P-value	Number of proteins affected	Outcomes previously linked to the lead SNP (PMID: 31233103)
		SNP		SNP
PM1	I	rs429608			6	9.2E-10	29	RA, AMD, NV, GA, Adiposity, MPV
PM2	II	rs11080055			17	1.3E-9	825	AMD
				rs11080055	17	6.2E-11	825
PM3	II	None		None	N/A	N/A	N/A	N/A
PM4	II			rs11080055	17	1.1E-33	825	AMD
PM5	II	None		None	N/A	N/A	N/A	N/A
PM6	II	None		None	N/A	N/A	N/A	N/A
PM7	II	rs11080055			17	1.0E-289	825	AMD
				rs11080055	17	1.0E-302	825
PM8	II			rs11080055	17	6.3E-14	825	AMD
PM9	II	None		None	N/A	N/A	N/A	N/A
PM10	II	rs11080055			17	7.7E-56	825	AMD
				rs11080055	17	4.6E-109	825
PM11	III	rs429358			19	1.7E-77	68	AMD, CRP, LOAD, LDL HDL, Longevity, T2D, TG
				rs429358	19	3.0E-231	68
PM12	III			rs570618	1	1.2E-08	217	AMD
				rs11080055	17	6.4E-14	825
PM13	III	rs570618			1	1.3E-13	217	AMD
		rs11080055			17	5.2E-08	825
				rs570618	1	1.8E-09	217
				rs11080055	17	1.4E-19	825
PM14	III	rs570618			1	4.2E-09	217	AMD
PM15	III	rs570618			1	3.1E-16	217	AMD
PM16	IV	None		None	N/A	N/A	N/A	N/A
PM17	IV	None		None	N/A	N/A	N/A	N/A
PM18	IV	None		None	N/A	N/A	N/A	N/A
PM19	IV	None		None	N/A	N/A	N/A	N/A
PM20	V	None		None	N/A	N/A	N/A	N/A
PM21	V	None		None	N/A	N/A	N/A	N/A
PM22	V	None		None	N/A	N/A	N/A	N/A
PM23	V	None		None	N/A	N/A	N/A	N/A
PM24	V	None		None	N/A	N/A	N/A	N/A
PM25	V	None		None	N/A	N/A	N/A	N/A
PM26	V	None		None	N/A	N/A	N/A	N/A
PM27	V	None		None	N/A	N/A	N/A	N/A
