# Supplementary material for: A proteogenomic signature of age-related macular degeneration in blood
Source: Nat Commun. 2022 Jun 13;13:3401. doi: 10.1038/s41467-022-31085-x (PMC9192739; doi:10.1038/s41467-022-31085-x)
Supplement: Supplementary file 17 — Supplementary Data 14 [file 41467_2022_31085_MOESM17_ESM.xlsx]

## Sheet: Supplementary Data 14
Supplementary Data 14. The association (linear regression) of the variant rs6677604 tagging the CFHR3-CFHR1 deletion to serum proteins. To account for multiple comparisons, significant associations with P-values of < 1×10-6 are reported. Reported P-values are two-sided. A1 is the effect allele. Inf (infinite) means that the protein encoding gene is on different chromosome than the AMD-associated …
SNP	RS_ID	CHR	Base pair postion	A1	A2	Aptamer	ENTREZ_GENE_SYMBOL	b-coefficient	SE	P-value	N	GENE DISTANCE	A1_frq
1:196686918	rs6677604	1	196686918	A	G	5982_50_3	CFHR1	-1.326	0.01693	2.69e-890	5356	101943	0.1674
1:196686918	rs6677604	1	196686918	A	G	7014_27_3	LRRC19	-0.9871	0.02135	4.545e-393	5362	Inf	0.1674
1:196686918	rs6677604	1	196686918	A	G	10584_7_3	NDUFS4	0.4929	0.02447	4.526e-87	5361	Inf	0.1674
1:196686918	rs6677604	1	196686918	A	G	12663_1_3	TST	0.4312	0.0245	2.016e-67	5364	Inf	0.1674
1:196686918	rs6677604	1	196686918	A	G	3590_8_3	C1S	0.3964	0.02445	9.645e-58	5362	Inf	0.1674
1:196686918	rs6677604	1	196686918	A	G	9224_20_3	PRLR	-0.3855	0.02387	2.507e-57	5356	Inf	0.1674
1:196686918	rs6677604	1	196686918	A	G	11448_34_3	GALK1	-0.3272	0.0246	9.871e-40	5361	Inf	0.1674
1:196686918	rs6677604	1	196686918	A	G	7071_23_4	MAN1B1	0.3202	0.02446	1.458e-38	5358	Inf	0.1674
1:196686918	rs6677604	1	196686918	A	G	4159_130_1	CFH	0.3023	0.0239	3.665e-36	5346	0	0.1674
1:196686918	rs6677604	1	196686918	A	G	5658_64_3	F13B	0.23	0.0201	5.659e-30	5330	320959	0.1674
1:196686918	rs6677604	1	196686918	A	G	2960_66_2	CFP	0.252	0.02422	3.974e-25	5352	Inf	0.1674
1:196686918	rs6677604	1	196686918	A	G	11690_47_3	ANAPC7	0.2362	0.02501	5.171e-21	5359	Inf	0.1674
1:196686918	rs6677604	1	196686918	A	G	12849_25_3	GSKIP	0.213	0.02523	3.978e-17	5362	Inf	0.1674
1:196686918	rs6677604	1	196686918	A	G	7885_17_3	CFHR5	0.1786	0.02419	1.771e-13	5355	259749	0.1674
1:196686918	rs6677604	1	196686918	A	G	7787_25_3	LILRA5	0.1757	0.02518	3.34e-12	5366	Inf	0.1674
1:196686918	rs6677604	1	196686918	A	G	11067_13_3	BGLAP	0.1652	0.0255	1.005e-10	5367	40473795	0.1674
1:196686918	rs6677604	1	196686918	A	G	8834_58_3	CANX	-0.1426	0.02431	4.779e-09	5365	Inf	0.1674
1:196686918	rs6677604	1	196686918	A	G	13623_4_3	KMT2D	0.1254	0.02263	3.202e-08	5333	Inf	0.1674
1:196686918	rs6677604	1	196686918	A	G	12442_4_3	RHOD	-0.132	0.02488	1.167e-07	5366	Inf	0.1674
1:196686918	rs6677604	1	196686918	A	G	7127_3_3	APOA2	0.1287	0.02477	2.102e-07	5365	35493500	0.1674
1:196686918	rs6677604	1	196686918	A	G	2768_56_2	HPX	0.132	0.02581	3.235e-07	5368	Inf	0.1674
1:196686918	rs6677604	1	196686918	A	G	3391_10_2	PIK3CG	-0.1153	0.02337	8.339e-07	5349	Inf	0.1674
