# Supplementary material for: A proteogenomic signature of age-related macular degeneration in blood
Source: Nat Commun. 2022 Jun 13;13:3401. doi: 10.1038/s41467-022-31085-x (PMC9192739; doi:10.1038/s41467-022-31085-x)
Supplement: Supplementary file 18 — Supplementary Data 15 [file 41467_2022_31085_MOESM18_ESM.xlsx]

## Sheet: Supplementary Data 15
Supplementary Data 15. Except for CFHR1, a logistic regression analysis of the eight proteins highlighted in Supplementary Fig. 11 was performed for association with early, late, and any AMD using both definitions of early-stage AMD. Protein-trait associations are found to be significant at a P-value < 0.0063 (0.05/8) (colored blue). Reported P-values are two-sided. The adjusted r2 represents the…
Aptamer	Protein	AMD	AMD definition by	b-coefficient = log(OR)	P-value	Adjusted r2	AUC
2849-49	AIF1	Any	Holliday et al.	0.0992	0.006	0.14	0.69
2849-49	AIF1	Any	Jonasson et al.	0.1089	0.0052	0.13	0.69
2849-49	AIF1	Early	Holliday et al.	0.0874	0.0148	0.07	0.64
2849-49	AIF1	Early	Jonasson et al.	0.111836	0.0079471	0.0856094	0.662671
2849-49	AIF1	Late	Holliday et al.	0.105557	0.158709	0.240995	0.822519
2849-49	AIF1	Late	Jonasson et al.	0.0969451	0.186527	0.191807	0.80051
10445-20	APOM	Any	Holliday et al.	0.1137	0.0009	0.14	0.69
10445-20	APOM	Any	Jonasson et al.	0.1533	1e-05	0.13	0.69
10445-20	APOM	Early	Holliday et al.	0.0828	0.0151	0.07	0.64
10445-20	APOM	Early	Jonasson et al.	0.146447	0.000305141	0.0880355	0.665626
10445-20	APOM	Late	Holliday et al.	0.1805	0.0151	0.24	0.82
10445-20	APOM	Late	Jonasson et al.	0.177164	0.0157908	0.19298	0.802145
2683-1	C3	Any	Holliday et al.	-0.0197	0.527	0.13	0.69
2683-1	C3	Any	Jonasson et al.	0.0027	0.9357	0.12	0.69
2683-1	C3	Early	Holliday et al.	-0.0262	0.398	0.07	0.64
2683-1	C3	Early	Jonasson et al.	-0.00813829	0.823039	0.0834587	0.660453
2683-1	C3	Late	Holliday et al.	0.0052	0.9397	0.24	0.82
2683-1	C3	Late	Jonasson et al.	0.0428347	0.522351	0.190587	0.79972
2567-5	CFI	Any	Holliday et al.	-0.0257	0.4293	0.13	0.69
2567-5	CFI	Any	Jonasson et al.	-0.012	0.7387	0.12	0.69
2567-5	CFI	Early	Holliday et al.	-0.0277	0.3939	0.07	0.64
2567-5	CFI	Early	Jonasson et al.	-0.0149948	0.697905	0.0843001	0.661346
2567-5	CFI	Late	Holliday et al.	-0.0396564	0.591521	0.240333	0.822474
2567-5	CFI	Late	Jonasson et al.	0.00550281	0.939406	0.191246	0.800416
5671-1	CTRB1	Any	Holliday et al.	0.0238	0.4497	0.13	0.69
5671-1	CTRB1	Any	Jonasson et al.	0.0026	0.9386	0.12	0.69
5671-1	CTRB1	Early	Holliday et al.	0.0235	0.4532	0.07	0.64
5671-1	CTRB1	Early	Jonasson et al.	-0.00785408	0.830382	0.083912	0.660523
5671-1	CTRB1	Late	Holliday et al.	0.0247	0.7236	0.24	0.82
5671-1	CTRB1	Late	Jonasson et al.	0.0323829	0.632862	0.191244	0.80001
12041-33	HSPA1L	Any	Holliday et al.	0.0933	0.0052	0.13	0.69
12041-33	HSPA1L	Any	Jonasson et al.	0.0763	0.0356	0.12	0.69
12041-33	HSPA1L	Early	Holliday et al.	0.0711	0.0321	0.06	0.63
12041-33	HSPA1L	Early	Jonasson et al.	0.0602466	0.122542	0.08267	0.660114
12041-33	HSPA1L	Late	Holliday et al.	0.1575	0.027	0.24	0.82
12041-33	HSPA1L	Late	Jonasson et al.	0.137831	0.0497636	0.192048	0.800874
6256-9	LY6G6C	Any	Holliday et al.	-0.0261	0.4161	0.13	0.69
6256-9	LY6G6C	Any	Jonasson et al.	0.0058	0.8666	0.12	0.69
6256-9	LY6G6C	Early	Holliday et al.	-0.035	0.2731	0.06	0.63
6256-9	LY6G6C	Early	Jonasson et al.	0.00197362	0.957815	0.0830284	0.660186
6256-9	LY6G6C	Late	Holliday et al.	0.0082	0.909	0.24	0.82
6256-9	LY6G6C	Late	Jonasson et al.	0.0207722	0.763069	0.191173	0.800214
8280-238	VTN	Any	Holliday et al.	0.0695	0.0392	0.13	0.69
13125-45	VTN	Any	Holliday et al.	0.0169	0.5901	0.13	0.69
8280-238	VTN	Any	Jonasson et al.	0.101	0.0064	0.13	0.69
13125-45	VTN	Any	Jonasson et al.	-0.0121	0.7244	0.12	0.69
8280-238	VTN	Early	Holliday et al.	0.0458	0.172	0.07	0.64
13125-45	VTN	Early	Holliday et al.	-0.011	0.7261	0.06	0.64
8280-238	VTN	Early	Jonasson et al.	0.0985713	0.0136768	0.085487	0.662925
13125-45	VTN	Early	Jonasson et al.	-0.0342936	0.350987	0.0837677	0.660834
13125-45	VTN	Late	Holliday et al.	0.111927	0.109047	0.239721	0.821701
8280-238	VTN	Late	Holliday et al.	0.111128	0.125689	0.239197	0.821809
8280-238	VTN	Late	Jonasson et al.	0.0995242	0.165473	0.190519	0.799862
13125-45	VTN	Late	Jonasson et al.	0.0893293	0.191261	0.19062	0.799608
